# Supplementary material for: A phylogenetic study of the members of the MAPK and MEK families across Viridiplantae
Source: PLoS One. 2021 Apr 23;16(4):e0250584. doi: 10.1371/journal.pone.0250584 (PMC8064577; doi:10.1371/journal.pone.0250584)
Supplement: S1 Table — (XLSX) [file pone.0250584.s009.xlsx]

## Sheet: MAPK
		Name	Locus ID	Group	Gene length (bp)	#Exons	#Introns	Transcript length (bp)	CDS length (bp)	Protein length (aa)	Molecular weight (Da)	Theorical pI
Angiospermae	Eudicotyledoneae	Arabidopsis thaliana (At)
		AtMPK1	At1g10210.1	C	1962	2	1	1631	1110	370	42644	6.5
		AtMPK2	At1g59580.1	C	2009	2	1	1615	1131	376	43124	6.19
		AtMPK3	At3g45640.1	A	1929	6	5	1483	1113	370	42716	5.61
		AtMPK4	At4g01370.1	B	1994	6	5	1454	1131	376	42851	5.74
		AtMPK5	At4g11330.1	B	2095	6	5	1523	1131	376	43207	5.61
		AtMPK6	At2g43790.1	A	2682	6	5	1653	1188	395	45057	5.28
		AtMPK7	At2g18170.1	C	2120	2	1	1695	1107	368	42298	6.86
		AtMPK8	At1g18150.2	D	3272	11	10	2100	1770	589	66231	6.09
		AtMPK9	At3g18040.1	D	3747	11	10	1929	1533	510	58394	8.54
		AtMPK10	At3g59790.1	A	1793	6	5	1182	1182	393	45174	4.93
		AtMPK11	At1g01560.2	B	2054	6	5	1319	1110	369	42475	6.02
		AtMPK12	At2g46070.1	B	1843	6	5	1325	1119	372	42474	8.05
		AtMPK13	At1g07880.2	B	1687	6	5	1259	1092	363	42195	5.05
		AtMPK14	At4g36450.1	C	1169	2	1	1086	1086	361	41975	6.23
		AtMPK15	At1g73670.1	D	3391	11	10	2165	1731	576	65251	8.67
		AtMPK16	At5g19010.1	D	3424	10	9	2547	1704	567	64912	8.96
		AtMPK17	At2g01450.1	D	2794	9	8	1766	1461	486	55493	6.45
		AtMPK18	At1g53510.1	D	3730	10	9	2380	1848	615	69351	9.24
		AtMPK19	At3g14720.1	D	3442	10	9	2389	1797	598	67408	9.21
		AtMPK20	At2g42880.1	D	3993	10	9	2438	1821	606	68774	9.37
		AtMHK	At4g13020.3	E	3330	16	15	1867	1335	444	50982	5.58
		Amaranthus hypochondriacus (Ah)
		AhMPK1	AHYPO_005860	C	4151	2	2*	1975	1119	372	42556	6.89
		AhMPK2	AHYPO_016323	B	5680	6	5	1397	1137	378	43272	6.35
		AhMPK3a	AHYPO_001775	A	4547	6	5	1626	1131	376	43282	5.68
		AhMPK3b	AHYPO_012276	A	3104	6	5	1677	1131	376	43475	5.42
		AhMPK3c	AHYPO_010229	A	7946	6	5	1617	1224	407	46663	5.43
		AhMPK5	AHYPO_004889	B	2725	6	5	1389	1137	378	43149	6.01
		AhMPK11	AHYPO_005305	B	4221	6	5	1501	1101	366	42236	6.07
		AhMPK13	AHYPO_001787	B	6167	6	5	1756	1116	371	42757	5.25
		AhMPK16a	AHYPO_007922	D	8815	10	9	2391	1575	524	59947	8.94
		AhMPK16b	AHYPO_003843	D	7220	10	9	2639	1680	559	63632	8.85
		AhMPK19a	AHYPO_010530	D	3916	10	9	2442	1839	612	69748	9.18
		AhMPK19b	AHYPO_004422	D	6344	10	9	2729	1875	624	71186	9.23
		Beta vulgaris (Bv)
		BvMPK1	BVRB_1g006940	C	3715	2	1	2507	1119	372	42653	6.89
		BvMPK4	BVRB_5g100010	B	5237	6	5	1799	1134	377	43084	6.11
		BvMPK6	BVRB_3g058860	A	9005	6	5	1505	1209	402	46184	5.51
		BvMPK9	BVRB_5g111950	D	11370	11	10	2401	1815	604	68964	6.71
		BvMPK13	BVRB_9g207310	B	18711	6	5	1682	1104	367	43420	5.76
		BvMPK16	BVRB_5g124150	D	7635	10	9	2905	1683	560	64034	8.85
		BvMPK19	BVRB_4g095340	D	8062	11	10	2602	1815	604	68755	9.23
		Vitis vinifera (Vv)
		VvMPK1	GSVIVT01009766001	C	3574	4	3	591	591	196	22510	5.44
		VvMPK3	GSVIVT01025105001	A	3485	6	5	1597	990	329	38049	5.52
		VvMPK4a	GSVIVT01026984001	B	5367	6	5	1758	1128	375	43272	6.43
		VvMPK4b	GSVIVT01019406001	B	6579	6	5	1632	1128	375	42681	5.86
		VvMPK5a	GSVIVT01005924001	E	12115	16	15	1344	1344	447	51222	5.4
		VvMPK5b	GSVIVT01022771001	E	8426	16	15	1362	1362	453	51581	9.62
		VvMPK6	GSVIVT01038192001	A	20870	6	5	1480	993	330	38378	5.64
		VvMPK7	GSVIVT01018883001	C	31635	10	9	2313	2313	770	87480	5.51
		VvMPK9a	GSVIVT01008408001	D	9558	11	10	2349	1806	601	67987	6.89
		VvMPK9b	GSVIVT01011749001	D	9420	11	10	2377	1842	613	70467	8.68
		VvMPK13	GSVIVT01025091001	B	4207	6	5	1535	1116	371	42532	4.94
		VvMPK16	GSVIVT01017873001	D	10409	10	9	2520	1692	563	63902	8.59
		VvMPK19	GSVIVT01014081001	D	9892	10	9	2339	1797	598	67664	9.21
		VvMPK20	GSVIVT01000784001	D	8786	10	9	1521	1521	506	57432	9.34
	Monocotyledoneae	Brachypodium dystachion (Bd)
		BdMPK1a	Bradi3g03780.1	A	4327	5	4	1967	1110	369	44200	5.5
		BdMPK1b	Bradi1g34030.1	C	2745	3	2	2109	1242	413	42756	5.75
		BdMPK3	Bradi1g49100.1	A	6407	6	5	1895	1176	391	42865	5.46
		BdMPK4a	Bradi3g16560.1	B	3415	3	2	1968	1164	387	43955	6.24
		BdMPK4b	Bradi3g32000.2	B	4354	6	5	1875	1128	375	42315	6.5
		BdMPK9a	Bradi2g36470.1	D	6061	9	8	2443	1635	544	65492	6.81
		BdMPK9b	Bradi1g34700.1	D	5289	11	10	2813	1746	581	67136	6.62
		BdMPK16	Bradi2g45006.5	D	6875	9	8	3536	1461	486	55567	6.84
		BdMPK20a	Bradi2g44350.1	D	6523	10	9	2803	1848	615	68069	9.22
		BdMPK20b	Bradi2g15317.3	D	5444	10	9	2677	1827	608	68069	9.22
		BdMPK20c	Bradi1g41780.1	D	12240	9	8	1332	1335	444	50955	8.71
		BdMPK20d	Bradi2g45870.1	D	5821	10	9	2777	1743	580	66390	9.38
		BdMPK20e	Bradi2g16337.2	D	4280	10	9	2470	1812	603	69221	9.25
		Oryza sativa (Os)
		OsMPK3	LOC_Os03g17700.2	A	2774	6	5	1601	1110	369	42995	5.48
		OsMPK4	LOC_Os10g38950.1	B	3933	6	6*	1735	1131	376	42772	5.96
		OsMPK5	LOC_Os08g06060.1	B	3071	6	5	1731	1185	394	44584	6.41
		OsMPK6	LOC_Os06g06090.1	A	6462	6	5	1815	1197	398	44858	5.45
		OsMPK7	LOC_Os06g48590.1	C	4333	2	2*	1875	1110	369	42244	6.86
		OsMPK14	LOC_Os02g05480.1	C	3384	2	1	1628	1113	370	42469	6.7
		OsMPK15a	LOC_Os05g05160.1	D	6564	9	9*	2805	1629	542	61762	8.82
		OsMPK15b	LOC_Os01g45620.1	D	5356	10	9	1994	1506	501	57099	7
		OsMPK15c	LOC_Os05g50120.1	D	5511	11	10	2174	1749	582	66487	6.45
		OsMPK16	LOC_Os11g17080.1	D	7835	9	9*	2296	1497	498	56966	8.43
		OsMPK17a	LOC_Os06g49430.1	D	5046	11	10	2576	1743	580	65994	7.01
		OsMPK17b	LOC_Os02g04230.3	D	7284	10	9	2021	1521	506	58281	8.32
		OsMPK20a	LOC_Os06g26340.1	D	8754	10	9	2329	1713	570	64523	8.76
		OsMPK20b	LOC_Os05g49140.1	D	5264	10	9	2498	1779	592	67008	9.08
		OsMPK20c	LOC_Os01g47530.1	D	7145	10	9	3301	1773	590	67682	9.27
	Basal	Amborella trichopoda (Amtr)
		AmtrMPK2	evm_27.model.AmTr_v1.0_scaffold00082.22	C	2779	2	1	1119	1119	372	42869	6.5
		AmtrMPK3	evm_27.model.AmTr_v1.0_scaffold00023.237	A	4551	6	5	1134	1134	377	43605	5.74
		AmtrMPK4	evm_27.model.AmTr_v1.0_scaffold00023.191	B	18243	6	5	1116	1116	371	42796	5.24
		AmtrMPK5	evm_27.model.AmTr_v1.0_scaffold00001.376	B	2066	4	3	705	705	234	27086	5.35
		AmtrMPK6	evm_27.model.AmTr_v1.0_scaffold00001.359	A	18530	6	5	1128	1128	375	43074	5.86
		AmtrMPK13	evm_27.model.AmTr_v1.0_scaffold00058.238	B	21016	7	6	1203	1203	400	45972	5.4
		AmtrMPK16a	evm_27.model.AmTr_v1.0_scaffold00024.315	D	7025	11	10	1920	1920	639	72802	7.05
		AmtrMPK16b	evm_27.model.AmTr_v1.0_scaffold00025.102	D	7351	10	9	1674	1674	557	63490	8.94
Gymnospermae		Pinus taeda (Pt)
		PtMPK3	PITA_000021474	A	76565	5	4	1859	1062	353	40314	6.31
		PtMPK4	PITA_000025424	B	56809	7	6	1152	1152	383	43853	5.24
		PtMPK5a	PITA_000030510	E	46387	16	15	13308	1155	384	44354	9.38
		PtMPK5b	PITA_000007088	E	3485	8	7	1407	909	302	34540	8.85
		PtMPK5c	PITA_000001460	E	2867	8	7	1256	909	302	34804	7.71
		PtMPK6	PITA_000004686	A	21937	6	5	1836	1173	390	44559	5.45
		PtMPK9	PITA_000016959	D	52787	11	10	2561	1839	612	69414	9.11
		PtMPK11	PITA_000016469	B	3813	4	4*	864	864	287	33585	4.96
		PtMPK15	PITA_000087069	D	6311	4	3	1626	1626	541	62884	6.76
		PtMPK16a	PITA_000014145	D	76786	10	9	1704	1704	567	65011	8.54
		PtMPK16b	PITA_000011211	E	3705	7	6	2820	2118	705	80064	6.61
		PtMPK20	PITA_000023333	D	25702	9	8	1581	1581	526	60234	9.35
		Picea abies (Pa)
		PaMPK1	MA_10428223p0010	C	15641	2	1	1107	1107	368	42104	5.75
		PaMPK2	MA_9261976p0010	C	540	1	0	540	540	179	20559	4.66
		PaMPK4	MA_10437018p0010	B	14906	7	6	1272	1272	423	48828	5.1
		PaMPK5	MA_42176p0010	E	1832	2	1	1215	1215	404	46027	7.06
		PaMPK6	MA_10437020p0010	A	19758	9	8	1410	1410	469	53372	5.43
		PaMPK7a	MA_8212817p0010	C	543	1	0	543	543	180	20721	8.86
		PaMPK7b	MA_60199p0010	E	2036	2	1	1248	1248	415	47748	8.09
		PaMPK8	MA_10427605p0010	D	2024	3	2	651	651	216	25236	7.08
		PaMPK10	MA_117156p0010	E	2153	2	1	1095	1095	364	41946	8.13
		PaMPK11	MA_10432928p0010	B	4525	5	4	873	873	290	33669	5.2
		PaMPK16	MA_91728p0010	D	18337	13	12	2250	2250	749	85479	9.3
Pteridophyta		Azolla filiculoides (Af)
		AfMPK1a	Azfi_s0076.g037783	C	3194	2	1	1371	1113	370	42355	6.71
		AfMPK1b	Azfi_s0006.g009909	C	1911	2	1	1143	1116	371	42392	6.32
		AfMPK3	Azfi_s0015.g013722	A	3048	6	5	1866	1185	394	45530	5.45
		AfMPK4a	Azfi_s0064.g035581	B	6557	6	5	5441	1119	372	42762	5.53
		AfMPK4b	Azfi_s0006.g009696	B	4261	6	5	3136	1128	375	43314	5.09
		AfMPK4c	Azfi_s0011.g012491	A	12048	7	6	10743	1305	434	49406	5.64
		AfMPK4d	Azfi_s0002.g001258	E	7098	16	15	5796	1305	434	50157	9
		AfMPK6a	Azfi_s0006.g009555	A	5080	6	5	3895	1188	395	45124	5
		AfMPK6b	Azfi_s2697.g112704	A	4444	6	5	3214	1233	410	47064	5.67
		AfMPK13	Azfi_s0008.g011412	B	1089	1	0	1089	1092	363	40947	5.41
		AfMPK16a	Azfi_s0019.g015169	D	5911	11	10	4357	1557	518	59209	9.72
		AfMPK16b	Azfi_s0084.g038925	D	6231	10	9	4413	1821	606	69147	8.91
		AfMPK16c	Azfi_s0351.g066589	D	7279	11	10	5407	1875	624	70730	9.29
		AfMPK20a	Azfi_s0001.g000536	D	5896	11	10	4072	1827	608	68935	8.9
		AfMPK20b	Azfi_s0059.g034700	D	4682	10	9	2990	1695	564	64036	9
		Salvinia cucullata (Sc)
		ScMPK1	Sacu_v1.1_s0181.g024861	C	2823	2	1	1698	1125	374	42869	6.2
		ScMPK2	Sacu_v1.1_s0039.g012211	E	4685	16	15	3506	1182	393	45561	8.88
		ScMPK3	Sacu_v1.1_s0175.g024558	A	2763	6	5	1512	1254	417	47778	5.88
		ScMPK4a	Sacu_v1.1_s0003.g001745	B	3365	9	8	2189	1179	392	45667	5.36
		ScMPK4b	Sacu_v1.1_s0011.g005383	B	2505	7	6	1278	1230	409	46655	5.78
		ScMPK4c	Sacu_v1.1_s0076.g017479	A	3480	6	5	2319	1164	387	44768	5.76
		ScMPK4d	Sacu_v1.1_s0083.g018148	A	5386	6	5	4132	1257	418	48421	5.75
		ScMPK6a	Sacu_v1.1_s0054.g014276	A	3796	6	5	2623	1176	391	45504	5.57
		ScMPK6b	Sacu_v1.1_s0050.g013773	A	7192	6	5	6205	990	329	37518	6.33
		ScMPK9a	Sacu_v1.1_s0208.g025829	D	4992	11	10	3147	1848	615	69790	9.11
		ScMPK9b	Sacu_v1.1_s0278.g027079	D	5300	12	11	3629	1674	557	63493	8.76
		ScMPK16a	Sacu_v1.1_s0118.g021243	D	5919	10	9	4182	1740	579	65345	9.17
		ScMPK16b	Sacu_v1.1_s0114.g020882	D	3553	10	9	1921	1635	544	62217	9.46
		ScMPK16c	Sacu_v1.1_s0100.g019647	D	4836	10	9	3171	1668	555	64016	9.32
Lycophyta		Isoetes echinosporum (Ie)
		IeMPK1	Ie_Transcript_111829	C	-	-	-	-	-	368	42595	6.24
		IeMPK4	Ie_Transcript_095843	E	-	-	-	-	-	267	30471	9.2
		IeMPK5	Ie_Transcript_102001	B	-	-	-	-	-	364	41471	5.58
		IeMPK11	Ie_Transcript_076635	B	-	-	-	-	-	293	33243	5.68
		IeMPK16a	Ie_Transcript_100963	D	-	-	-	-	-	416	47839	9.13
		IeMPK16b	Ie_Transcript_100217	E	-	-	-	-	-	415	46597	8.83
		IeMPK16c	Ie_Transcript_108453	E	-	-	-	-	-	734	83064	5.53
		IeMPK17	Ie_Transcript_098600	D	-	-	-	-	-	259	29676	7.11
		Selaginella moelledorffii (Sm)
		SmMPK1a	75282	C	1170	2	1	1113	1113	370	42534	5.97
		SmMPK1b	443152	C	2015	2	1	1680	1125	374	43290	6.36
		SmMPK11	105143	B	1471	6	5	1125	1125	374	43064	5.15
		SmMPK16a	97841	D	1799	8	7	1227	1227	408	47581	8.93
		SmMPK16b	74687	D	1819	8	7	1425	1425	474	54865	9.31
Briophyta		Sphagnum fallax (Sf)
		SfMPK1a	Sphfalx0002s0197.1	C	3815	1	1	2021	1110	369	61993	8.99
		SfMPK1b	Sphfalx0037s0087.1	C	4047	2	2	2568	1110	369	42503	6.47
		SfMPK4a	Sphfalx0324s0004.1	B	6443	6	5	2073	1182	393	44614	5.1
		SfMPK4b	Sphfalx0072s0095.2	B	3929	1	3*	3097	1158	385	44742	5.06
		SfMPK4c	Sphfalx0169s0005.1	B	6553	10	12	1921	1185	394	43760	5.65
		SfMPK4d	Sphfalx0021s0079.1	B	2880	6	5	2532	1173	390	42729	6.21
		SfMPK16a	Sphfalx0008s0058.2	D	5446	10	10	2797	1641	546	61748	8.92
		SfMPK16b	Sphfalx0076s0004.1	D	6932	2	2*	3774	1632	543	44614	5.1
		Physcomitrella patens (Pp)
		PpMPK1a	Pp3c7_4770V3.1	C	3584	2	2*	2516	1107	368	42362	6.4
		PpMPK1b	Pp3c11_25140V3.11	C	3351	2	3*	2193	1107	368	42162	6.4
		PpMPK4a	Pp3c1_22480V3.2	B	3642	5	4	2189	1143	380	43487	5.42
		PpMPK4b	Pp3c16_3910V3.1	E	3061	8	7	2066	927	308	34815	8.87
		PpMPK4c	Pp3c11_10380V3.2	E	3234	8	7	2094	909	302	34721	9
		PpMPK5a	Pp3c15_11610V3.2	B	4941	7	7*	3082	1947	648	73735	5.46
		PpMPK5b	Pp3c9_11360V3.2	B	4611	7	7*	2773	1953	650	73998	5.66
		PpMPK5c	Pp3c26_400V3.2	B	3965	6	6*	2230	1128	375	42831	5.59
		PpMPK15	Pp3c25_5330V3.1	E	3770	15	14	1149	1149	382	43845	8.88
		PpMPK16a	Pp3c11_17720V3.4	D	5163	9	10*	2521	1599	532	60844	8.94
		PpMPK16b	Pp3c7_11370V3.1	D	5416	9	10*	2654	1191	396	45811	7.66
		Marchantia polymorpha (Mp)
		MpMPK1	Mapoly0091s0015.1	C	3070	2	1	2079	1110	369	42516	6.51
		MpMPK3	Mapoly0122s0024.1	E	13060	16	16*	5285	2076	691	76813	8.16
		MpMPK4a	Mapoly0015s0179.1	B	5779	6	5	2475	1131	376	43072	5.22
		MpMPK4b	Mapoly0021s0044.2	E	7806	16	15	3029	1479	492	56243	9.31
		MpMPK5	Mapoly0111s0043.1	E	6370	14	14*	3748	1449	482	54339	9.28
		MpMPK16	Mapoly0003s0031.1	D	9657	9	9*	2584	1446	481	64461	9.02
Algae (Chlorophyta)		Chlamydomonas reindhardtii (Cr)
		CrMPK3	Cre12.g508900	C	3866	8	7	2690	1128	375	42529	7.66
		CrMPK4	Cre01.g010000	C	4166	10	9	2025	1170	389	43963	5.68
		CrMPK7	Cre13.g607300	E	4412	11	10	2454	1302	433	48596	8.88
		CrMPK15	Cre16.g661100	E	4622	8	7	2587	1758	585	63323	9.7
		CrMPK18	Cre17.g745447	D	7528	9	8	5201	2298	765	81218	7.2
		CrMPK20	Cre08.g385050	D	6897	12	11	4200	2223	740	79024	8.61
		Ostreococcus tauri (Ot)
		OtMPK2	Ot_ostta15g00110T0.1	C	1677	1	0	1677	1194	397	44749	6.25
		OtMPK9	Ot_ostta08g00460T0.1	D	1806	1	0	1806	1209	402	45905	7.68
		OtMPK13	Ot_ostta09g04050T0.1	C	1838	1	0	1838	1548	515	57589	5.26
* Contains introns in UTR region

## Sheet: MEK
		Name	Locus ID	Group	Gene length (bp)	#Exons	#Introns	Transcript length (bp)	CDS length (bp)	Protein length (aa)	Molecular weight (Da)	Theorical pI
Angiospermae	Eudicotyledoneae	Arabidopsis thaliana (At)
		AtMEK1	At4g26070.2	A	2253	7	6	1419	1065	354	39210	7.53
		AtMEK2	At4g29810.2	A	2231	8	7	1407	1119	372	40853	6.66
		AtMEK3	At5g40440.1	B	2946	8	8*	1791	1563	520	57529	5.46
		AtMEK4	At1g51660.1	C	1625	1	0	1625	1101	366	40116	9.46
		AtMEK5	At3g21220.1	C	1595	1	0	1595	1047	348	38328	8.97
		AtMEK6	At5g56580.1	A	1973	8	7	1274	1071	356	39836	5.95
		AtMEK7	At1g18350.1	D	1088	1	0	1088	924	307	34271	8.38
		AtMEK8	At3g06230.1	D	882	1	0	882	882	293	32520	6.15
		AtMEK9	At1g73500.1	D	1439	1	0	1439	933	310	34346	7.97
		AtMEK10	At1g32320.1	D	918	1	0	918	918	305	34022	8.5
		Amaranthus hypochondriacus (Ah)
		AhMEK2	AHYPO_002169-RA	A	9510	8	8*	1586	1065	354	39419	5.39
		AhMEK3	AHYPO_004556-RA	B	5492	9	9*	1758	1473	490	54579	5.24
		AhMEK5	AHYPO_008293-RA	C	1098	1	0	1098	1098	365	40668	9.3
		AhMEK6	AHYPO_000679-RA	A	4046	8	7	1347	1044	347	38723	6.46
		AhMEK9	AHYPO_018032-RA	E	975	1	0	975	975	324	36115	8.88
		Beta vulgaris (Bv)
		BvMEK2	BVRB_8g199370	A	11935	8	7	1819	1062	353	39210	7.53
		BvMEK3	BVRB_4g088910	B	6446	9	8	3202	1569	522	57529	5.46
		BvMEK5	BVRB_8g189020	C	16690	1	0	1690	1101	366	40853	6.66
		BvMEK6	BVRB_8g197680	A	4420	8	7	1339	1119	372	40116	9.46
		BvMEK9	BVRB_3g056660	D	1377	1	0	1377	1044	347	38328	8.97
		Vitis vinifera (Vv)
		VvMEK2	GSVIVT01015155001	A	6899	8	7	1686	1065	354	28724	8.25
		VvMEK3	GSVIVT01032414001	B	6871	9	8	1725	1557	518	57482	5.56
		VvMEK5	GSVIVT01016115001	C	7474	5	4	1188	1188	395	43654	10.15
		VvMEK6	GSVIVT01015283001	A	3701	8	7	1226	1065	354	39851	6.02
		VvMEK9	GSVIVT01008476001	D	1129	3	2	841	675	224	24669	6.38
	Monocotyledoneae	Brachypodium dystachion (Bd)
		BdMEK2	Bradi1g51000.1	A	3406	9	8	1676	1047	348	38645	5.46
		BdMEK3a	Bradi1g41860.7	B	12559	9	9*	2912	1572	523	58602	5.66
		BdMEK3b	Bradi4g39490.1	B	5746	9	9*	2461	1572	523	58463	5.7
		BdMEK3c	Bradi3g11260.3	B	6711	9	9*	2512	1785	594	66377	5.53
		BdMEK4	Bradi1g46880.1	C	7243	1	0	7243	1032	343	36987	9.21
		BdMEK5	Bradi3g53650.1	C	1074	1	0	1074	1074	357	38427	9.47
		BdMEK6	Bradi1g75150.1	A	5329	8	7	1851	1071	356	39963	5.52
		BdMEK7a	Bradi1g10790.1	D	999	1	0	999	999	332	34734	9.29
		BdMEK7b	Bradi1g10770.1	D	1026	1	0	1026	1026	341	35921	9.07
		BdMEK9a	Bradi1g10800.1	D	1035	1	0	1035	1035	344	36519	8.39
		BdMEK9b	Bradi1g11525.1	D	1044	1	0	1044	1044	347	36875	7.65
		BdMEK9c	Bradi1g69400.1	D	1496	1	0	1496	1023	340	36090	6.56
		Oryza sativa (Os)
		OsMEK2	LOC_Os06g05520.1	A	4055	9	8	1555	1059	352	39163	5.45
		OsMEK3	LOC_Os06g27890.2	B	10876	9	9*	2340	1572	523	58473	5.73
		OsMEK4	LOC_Os06g09180.1	C	1604	1	0	1604	1029	342	37104	8.57
		OsMEK5	LOC_Os02g54600.1	C	1880	1	0	1880	1110	369	39943	9.45
		OsMEK6	LOC_Os01g32660.4	A	5385	8	7	1761	1068	355	40000	5.54
		OsMEK7	LOC_Os03g50550.1	D	1038	1	0	1038	1038	345	36181	9.01
		OsMEK8	LOC_Os01g42400.1	D	2481	2	1	1878	1878	625	66466	9.87
		OsMEK9	LOC_Os03g12390.1	D	1532	1	0	1532	1020	339	36383	6.42
		OsMEK10	LOC_Os02g46760.1	D	1023	1	0	1023	1023	340	36478	8.56
	Basal	Amborella trichopoda (Amtr)
		AmtrMEK2	evm_27.model.AmTr_v1.0_scaffold00146.45	A	6485	8	7	1065	1065	354	39658	5.7
		AmtrMEK3	evm_27.model.AmTr_v1.0_scaffold00083.35	B	15078	9	8	1554	1554	517	57469	5.63
		AmtrMEK4	evm_27.model.AmTr_v1.0_scaffold00011.128	C	1026	1	0	1026	1026	341	37589	9.39
		AmtrMEK5	evm_27.model.AmTr_v1.0_scaffold00011.127	C	1038	1	0	1038	1038	345	38019	9.2
		AmtrMEK6	evm_27.model.AmTr_v1.0_scaffold00056.131	A	7504	6	5	942	942	313	35128	5.66
		AmtrMEK7	evm_27.model.AmTr_v1.0_scaffold00046.10	E	1032	1	0	1032	1032	343	38119	9.15
		AmtrMEK9	evm_27.model.AmTr_v1.0_scaffold00176.2	D	1230	1	0	1230	1230	409	45661	9.13
Gymnospermae		Pinus taeda (Pt)
		PtMEK4	PITA_000032743	C	42261	6	5	4002	4002	1333	74002	8.89
		PtMEK6a	PITA_000012466	A	89461	7	6	912	912	303	33867	5.99
		PtMEK6b	PITA_000007183	A	66955	5	4	939	939	312	35166	6.06
		Picea abies (Pa)
		PaMEK3	MA_41206g0010	B	7265	3	2	402	402	133	14944	5.11
		PaMEK4a	MA_10192951g0010	C	2031	2	1	702	702	233	26694	9.06
		PaMEK4b	MA_10192951g0020	C	567	1	0	567	567	188	21926	8.97
		PaMEK6a	MA_177636g0010	A	5673	5	4	924	924	307	33972	6.85
		PaMEK6b	MA_206154g0010	A	3535	4	3	687	687	228	25616	6.23
		PaMEK7	MA_10372232g0010	C	728	2	1	666	666	221	23687	8.89
		PaMEK9	MA_10194g0020	E	1026	1	0	1026	1026	341	38080	9.02
Pteridophyta		Azolla filiculoides (Af)
		AfMEK3	Azfi_s0113.g045891	B	4544	11	10	4544	1779	592	64514	5.68
		AfMEK6a	Azfi_s0063.g035299	A	6245	8	7	6245	1053	350	39136	6.15
		AfMEK6b	Azfi_s0015.g013950	A	12341	7	6	12341	828	275	30597	7.7
		AfMEK7a	Azfi_s0128.g048770	E	1020	1	0	1020	1023	340	37910	8.29
		AfMEK7b	Azfi_s0160.g054012	E	2431	2	1	2431	1290	429	46898	9.36
		AfMEK9	Azfi_s0104.g044881	E	1080	1	0	1080	1083	360	39390	8.51
		Salvinia cucullata (Sc)
		ScMEK2	Sacu_v1.1_s0139.g022630	A	4564	7	6	4564	879	292	32872	6.66
		ScMEK3	Sacu_v1.1_s0002.g000893	B	10541	9	8	10541	1587	528	58778	5.66
		ScMEK6	Sacu_v1.1_s0030.g010479	A	5882	8	7	5882	1050	349	39222	6.51
		ScMEK7	Sacu_v1.1_s0013.g005859	E	1029	1	0	1029	1029	342	37642	8.83
Lycophyta		Isoetes echinosprum (Ie)
		IeMEK6	Ie_Transcript_045171	A	-	-	-	-	-	170	19044	7.9
		IeMEK10a	Ie_Transcript_076584	D	-	-	-	-	-	198	22485	7.76
		IeMEK10b	Ie_Transcript_081499	D	-	-	-	-	-	253	29302	8.32
		IeMEK10c	Ie_Transcript_099896	D	-	-	-	-	-	262	30507	9.38
		Selaginella moellendorffii (Sm)
		SmMEK3	74697	B	2161	9	8	1530	1530	509	56905	5.89
		SmMEK6	183794	A	1746	8	7	1247	1041	346	38394	5.66
		SmMEK9	24657	E	4191	2	1	990	993	330	36540	9.03
Bryophyta		Sphagnum fallax (Sf)
		SfMEK3	Sphfalx0064s0113.1	B	6121	10	9	3352	1557	518	57437	5.64
		SfMEK6a	Sphfalx0080s0094.1	A	3728	8	7	1792	1059	352	39403	6.17
		SfMEK6b	Sphfalx0224s0006.1	A	3644	8	7	1883	1047	348	39048	6.02
		SfMEK7a	Sphfalx0234s0016.1	E	2570	1	0	2447	1032	343	38209	8.64
		SfMEK7b	Sphfalx0027s0054.1	E	3166	1	0	3021	1017	338	37474	8.63
		SfMEK9	Sphfalx0025s0021.1	E	2167	1	0	2167	1056	351	39131	8.46
		Physcomitrella patens (Pp)
		PpMEK1a	Pp3c10_22760V3.1	A	4161	8	8*	1929	1059	352	38951	6.32
		PpMEK1b	Pp3c16_11030V3.1	A	3670	8	7	1969	1029	342	38730	7.71
		PpMEK1c	Pp3c25_9020V3.2	A	4536	8	9	2773	1041	346	39137	8.06
		PpMEK3a	Pp3c22_18600V3.1	B	5927	9	9*	2288	1281	426	47954	5.82
		PpMEK3b	Pp3c18_10V3.1	B	8066	10	9	3455	1560	519	57665	5.78
		PpMEK7a	Pp3c8_16240V3.1	E	3919	1	0	3919	1107	368	40668	8.93
		PpMEK7b	Pp3c24_12310V3.1	E	2958	1	0	2958	1038	345	38037	8.97
		Marchantia polymorpha (Mp)
		MpMEK3	Mapoly0001s0361.1	B	6589	9	8	3960	1557	518	5877	5.78
		MpMEK6	Mapoly0015s0047.1	A	5205	8	7	2626	1311	436	38682	5.56
		MpMEK9	Mapoly0049s0077.3	E	5286	1	2	4852	1074	357	40228	8.81
Algae Chlorophyta		Chlamydomonas reindhardtii (Cr)
		CrMEK6	Cre13.g563733.t2.1	A	4286	7	6	2654	1419	472	47344	8.16
		Ostreococcus tauri (Ot)
		OtMEK2	OT_ostta4g03880T0	A	1696	2	1	1696	890	299	33222	6.83
* Contains introns in UTR region
