# Supplementary material for: A phylogenetic study of the members of the MAPK and MEK families across Viridiplantae
Source: PLoS One. 2021 Apr 23;16(4):e0250584. doi: 10.1371/journal.pone.0250584 (PMC8064577; doi:10.1371/journal.pone.0250584)
Supplement: S2 Table — (XLSX) [file pone.0250584.s010.xlsx]

## Sheet: Hoja1
Name	Locus ID	Group	Domain I	Domain II	Domain III	Domain IV	Domain V	Domain VIa	Domain VIb	Domain VII	Activation motif	Domain VIII	Domain IX	Domain X	Domain XI	CD-domain
			[V/P]-[I/V]-G-[K/R]-G-[S/A]-Y-G-[V/I]-V-C-S-A	E-X-V-A-I-K-K-I-X-[N/D]-[A/V/I]-F-[E/D]-[N/H]-X2-D-A	R-[T/I]-L-R-E-[I/L]-K-L-L-R-[H/L]-[L/M]-[R/D]	P-X2-[R/K]-X2-4-F-X-D-[V/I]-Y	V-[F/Y]-E-L-M-[E/D]-[T/S]-D-L-H-Q-[V/I]-I-[K/R]	[F/Y]-F-L-Y-Q-[L/I/M]-L-R-[G/A]-L-K-Y	H-[S/T]-A-N-[V/I]-[L/F/Y]-H-R-D-K-L-P-[K/S]-N-[L/I]-L-[A/L]-N	C-[D/K]-L-K-I-[C/A]-D-F-G-L-A-R-[V/T]	T-X-Y	[V/A]-T-R-W-Y-R-A-P-E-L-[L/C]-[L/G]-[S/N]	A-I-D-[I/V/M]-W-S-[V/I]-G-C-I-F-[A/M]-E-[L/I/M]-[L/M]	P-[L/I]-F-P-G-X3-[V/L]-X-Q-L-X-L-[I/M]-T-[D/E]	F-D-P-X2-R-[I/P]-[T/S]-[A/V]-X-[E/D]-A-L-X-[H/D]-P-Y-[F/L]	L-H-D-X2-D-E-P
Arabidopsis thaliana (At)
AtMPK1	At1g10210.1	C	PIKPIGRGAYGVVCSS	EKVAIKKIHNVYENRIDA	LRTLRELKLLRHLR	PIHKMSFKDVY	VYELMDTDLHQIIK	YFLFQLLRGLKY	HSANILHRDLKPGNLLVN	CDLKICDFGLARAS	TEY	VTRWYRAPELLLC	SIDVWSVGCIFAELL	PIFQGTECLNQLKLIVN	FDPSKRISVSEALQHPYM	LYDPNANP
AtMPK2	At1g59580.1	C	PIKPIGRGAYGVVCSS	ERVAIKKIHNVFENRIDA	LRTLRELKLLRHLR	ANHKRSFKDVY	VYELMDTDLHQIIK	YFLFQLLRGLKY	HSANILHRDLKPGNLLVN	CDLKICDFGLARTS	TEY	VTRWYRAPELLLC	SIDVWSVGCIFAELL	PVFPGTECLNQIKLIIN	LDPSKRISVTEALQHPYM	LYDPSANP
AtMPK3	At3g45640.1	A	PIIPIGRGAYGIVCSV	ELVAMKKIANAFDNHMDA	KRTLREIKLLRHLD	PPLRRQFSDVY	STELMDTDLHQIIR	YFLYQLLRGLKY	HSANIIHRDLKPSNLLLN	CDLKICDFGLARPT	TEY	VTRWYRAPELLLN	AIDVWSVGCIFMELM	PLFPGKDHVHQMRLLTE	FDPNRRITVEQALNHQYL	LHDPNDEP
AtMPK4	At4g01370.1	B	PLRPIGRGAYGIVCAA	EEVAIKKIGNAFDNIIDA	KRTLREIKLLKHMD	PPQRENFNDVY	VYELMDTDLHQIIR	FFLYQLLRGLKY	HSANVLHRDLKPSNLLLN	CDLKLGDFGLARTK	TEY	VTRWYRAPELLLN	AIDIWSVGCILGETM	PLFPGKDYVHQLRLITE	FDPSRRITVDEALCHPYL	LHDINEEP
AtMPK5	At4g11330.1	B	PIRPIGRGAYGFVCAA	EEIAIKKIGKAFDNKVDA	KRTLREIKLLRHLE	PPKKEDFVDVY	VFELMDTDLHQIIR	YFLYQILRGLKY	HSANVLHRDLKPSNLLLN	CDLKITDFGLARTT	TEY	VTRWYRAPELLLN	AIDVWSVGCIFAEIM	PLFPGKDYVHQLKLITE	FDPVKRITVEEALCYPYL	LHDLNDEP
AtMPK6	At2g43790.1	A	PIMPIGKGAYGIVCSA	ESVAIKKIANAFDNKIDA	KRTLREIKLLRHMD	PPLRNAFNDVY	AYELMDTDLHQIIR	YFLYQILRGLKY	HSANVLHRDLKPSNLLLN	CDLKICDFGLARVT	TEY	VTRWYRAPELLLN	AIDVWSVGCIFMELM	PLFPGRDHVHQLRLLME	FDPRRRITVLDALAHPYL	LHDISDEP
AtMPK7	At2g18170.1	C	PIKPIGRGAYGVVCSS	ERVAIKKIHNVFENRVDA	LRTLRELKLLRHVR	PANRSSFKDVY	VYELMDTDLHQIIK	YFLFQLLRGLKY	HSANILHRDLKPGNLLVN	CDLKICDFGLARTS	TEY	VTRWYRAPELLLC	SIDVWSVGCIFAEIL	PIFPGTECLNQLKLIIN	FDPTKRISVTDALLHPYM	LFDPGSNP
AtMPK8	At1g18150.2	D	IQEVVGKGSYGVVASA	ERVAIKKINDVFEHVSDA	TRILREIKLLRLLR	PPSRREFRDIY	VFELMESDLHQVIK	FFLYQLLRGLKY	HAANVFHRDLKPKNILAN	CKLKICDFGLARVS	TDY	ATRWYRAPELCGS	AIDIWSVGCIFAEML	PLFPGKNVVHQLDLMTD	FDPKDRASAEDALADPYF
AtMPK9	At3g18040.1	D	IQEVIGKGSYGVVASA	EKVAIKKINDVFEHVSDA	TRILREIKLLRLLR	PPSRREFRDIY	VFELMESDLHQVIK	FFLYQLLRGLKF	HTANVFHRDLKPKNILAN	CKLKICDFGLARVS	TDY	ATRWYRAPELCGS	AIDIWSIGCIFAEML	PLFPGKNVVHQLDIMTD	FDPKDRPSAEEALADPYF
AtMPK10	At3g59790.1	A	PIRPIGRGACGIVCSV	EKVAIKKITQVFDNTIEA	KRTLREIKLLRHFD	PPQRDSFEDVY	VNELMEFDLYRTLK	YFMYQILRGLKY	HSANVLHRDLKPSNLLLS	CDLKICDFGLARAT	TEY	VTRWYRAPELLLG	AIDVWSVGCIFMEIM	PLFPGKDQVNQLRLLLE	FDPKQRISVKEALAHPYL	FHDITDEP
AtMPK11	At1g01560.2	B	PLRPIGRGASGIVCAA	EEVAIKKIGNAFGNIIDA	KRTLREIKLLKHMD	PPQPDNFNDVH	VYELMDTDLHHIIR	FFLYQLLRGLKY	HSANVLHRDLKPSNLLLN	CDLKIGDFGLARTK	TEY	VTRWYRAPELLLN	AIDIWSVGCILGEIM	PLFPGRDYVQQLRLITE	FDPNRRITVDEALCHPYL	LHEYNEEP
AtMPK12	At2g46070.1	B	PIRPIGRGACGIVCAA	EKVAIKKIGNAFDNIIDA	KRTLREIKLLRHMD	PPQRDIFNDVY	VYELMDTDLQRILR	FLVYQLLRGLKY	HSANILHRDLRPSNVLLN	NELKIGDFGLARTT	TEY	VTRWYRAPELLLN	AIDIWSVGCILGEIM	PLFPGKDYVHQLRLITE	FDPNRRISVDEALGHAYL	HHDVAKEP
AtMPK13	At1g07880.2	B	PIEPIGRGAYGIVCAA	EEVAIKKIANAFDNRVDA	KRTLREIKLLSHMD	LPEKERFEDVY	VYELMDTDLHQIIR	YFLYQILRGLKY	HSANVLHRDLKPSNLVLN	CDLKICDFGLARTS	TEY	VTRWYRAPELLLN	AIDIWSVGCIFMEIL	TLFPGKDYVQQLKLITE	FDPSKRITVDEALKQPYL	LHEINEEP
AtMPK14	At4g36450.1	C	PIKPIGRGAYGVVCSS	ERVAIKKIHNVFENRIDA	LRTLRELKLLRHVR	PTHRYSFRDVY	VYELMDSDLNQIIK	YFLFQLLRGLKY	HSANILHRDLKPGNLLVN	CDLKICDFGLARTY	TEY	VTRWYRAPELLLC	SIDVWSVGCIFAEIL	PIFPGTECLNQLKLIIN	FDPTKRISVSDALLHPYM	LLEPECNP
AtMPK15	At1g73670.1	D	IQEVVGKGSYGVVGSA	ERVAIKKINDVFDHISDA	TRILREIKLLRLLL	PPSRREFRDVY	VFELMESDLHQVIK	FFLYQLLRGLKY	HAANVFHRDLKPKNILAN	CKLKICDFGLARVS	TDY	ATRWYRAPELCGS	AIDIWSVGCIFAEML	PLFPGKNVVHQLDIMTD	FDPKDRPSAEEALADPYF
AtMPK16	At5g19010.1	D	IEEVIGKGSYGVVCSA	EKVAIKKINDIFEHVSDA	TRILREIKLLRLLR	PPSRREFRDIY	VFELMESDLHQVIK	FFLYQLLRGLKY	HTANVFHRDLKPKNILAN	CKLKICDFGLARVA	TDY	ATRWYRAPELCGS	AIDIWSIGCIFAELL	PLFPGKNVVHQLDLMTD	FEPKDRPTAEEALADVYF
AtMPK17	At2g01450.1	D	IQEVVGKGSYGVVASA	GKVAIKKMTNVFEHVSDA	IRILREIKLLRLLR	PPCRKEFKDIY	VFELMESDLHHVLK	FFLYQLLRGLKF	HSAHVFHRDLKPKNILAN	CKIKICDLGLARVS	TDY	ATRWYRAPELCGS	AIDMWSVGCIFAEML	PLFPGKNVVHQLELVTD	FDPKDRPSAEEALADPYF
AtMPK18	At1g53510.1	D	ILEVIGKGSYGVVCAA	EKVAIKKINDVFEHISDA	LRILREVKLLRLLR	PPSKREFDDIY	VFELMESDLHQVIK	FFLYQMLRALKF	HTANVYHRDLKPKNILAN	CKLKVCDFGLARVA	TDY	ATRWYRAPELCGS	AIDVWSIGCIFAEVL	PLFPGKSVVHQLELITD	FDPKDRPTPAEALADPYF
AtMPK19	At3g14720.1	D	ILEVIGKGSYGVVCAA	EKVAIKKINDVFEHVSDA	LRILREVKLLRLLR	PPSKREFKDIY	VFELMESDLHQVIK	FFLYQMLRALKY	HTANVYHRDLKPKNILAN	CKLKVCDFGLARVS	TDY	ATRWYRAPELCGS	AIDIWSIGCIFAEVL	PLFPGKSVVHQLDLITD	FDPKDRPTAAEALADPYF
AtMPK20	At2g42880.1	D	VQEVIGKGSYGVVCSA	EKVAIKKIHDIFEHISDA	ARILREIKLLRLLR	PPSRREFKDIY	VFELMESDLHQVIK	FFLYQLLRALKY	HTANVYHRDLKPKNILAN	CKLKICDFGLARVA	TDY	ATRWYRAPELCGS	AIDIWSIGCIFAEVL	PLFPGKNVVHQLDLMTD	FDPKDRPTAEEALADPYF
AtMHK	At4g13020.3	E	ILEELGDGTCGSVYKA	EVVAVKKMKRKFYYWEEC					HKNGYFHRDLKPENLLVTN	NILKIADFGLAREVA	TEY	STRWYRAPEVLLQS	AVDMWAVGAILAEL	PLFPGESEIDQLYKICCVLG	WDPLKRPTADEALNHPFF
Amaranthus hypochondriacus (Ah)
AhMPK1	AHYPO_005860	C	PIKPIGRGAYGVVCSS	EKVAIKKIHNAFENRVDA	LRTLRELKLLRHLR	PAHPKNFKDVY	VYELMDTDLHQIIK	YFLFQLLRGLKY	HSANILHRDLKPGNLLIN	CDLKICDFGLARTS	TEY	VTRWYRAPELLLC	SIDVWSVGCIFAELL	PLFPGTECLNQLKLIIN	FDPTKRISVTDALQHPYM	LYDPRANP
AhMPK2	AHYPO_016323	B	PIRPIGRGASGLVCAA	QEVAIKKIGNAFDNIVDA	KRTLREIKLLRHMD	PPKKEAFNDVY	VYELMDTDLHQIIR	YLLYQLLRGLKY	HSAKVLHRDLKPSNLLLN	CNLKIGDFGLARTT	TEY	VPRWYRAPELLLN	AIDVWSVGCIFGEIM	PLFNGKDYVHQLRLITE	FDPNKRITVDEALCHPYL	LHNIHEEP
AhMPK3a	AHYPO_001775	A	PILPIGRGAYGIVCSV	EMVAMKKIANAFDNYMDA	KRTLREIKILRHFD	PPLRREFTDVY	ATELMDTDVHQIIR	YFLYQILRGLKY	HSANVIHRDLKPSNLLIN	CDLKICDFGLARPT	TEY	VTRWYRAPELLLN	AIDLWSVGCIYMELM	PLFPGKDHVHQMRLLTE	FDPTRRITVEEALSHPYL	LHDISDEP
AhMPK3b	AHYPO_012276	A	PIMPIGRGAYGIVCSV	EMVAMKKIANAFDNYMDA	KRTLREIKILRHFD	PPLRREFTDVY	ATELMDTDLHQIIR	YFLYQILRGLKY	HSANVIHRDLKPSNLLIN	CDLKICDFGLARPT	TEY	VTRWYRAPELLLN	AIDLWSVGCIFMELM	PLFPGKDHVHQMRLLTE	FDPTRRITVEEALSHPYL	LHDIADEP
AhMPK3c	AHYPO_010229	A	PIMPIGKGAYGIVCSA	EHVAIKKIANAFDNKVDA	KRTLREIKLLRHMD	PPRREVFNDVY	AYELMDTDLHQIIR	YFLYQILRGLKY	HSANVLHRDLKPSNLLLN	CDLKICDFGLARVT	TEY	VTRWYRAPELLLN	AIDVWSVGCIFMELM	PLFPGKDHVHQMRLLME	FDPRQRITVEDALAHPYL	LHDISDEP
AhMPK5	AHYPO_004889	B	PIRPIGRGASGLVCAA	QEVAIKKIGNAFDNIVDA	KRTLREIKLLRHMD	PPKKDAFNDVY	VYELMDTDLHQIIR	YFLYQLLRGLKY	HSASVLHRDLKPSNLLLN	CDLKIGDFGLARTT	TEY	VTRWYRAPELLLN	AIDVWSVGCIFGEVM	PLFPGKDHVHQMRLITE	FDPNKRITADEALCHPYL	LHDINDEP
AhMPK11	AHYPO_005305	B	PLRPVGRGAYGIVCAA	EEVAIKKVTNAFHNRIDA	KRILREIKLLRHMN	PPQKENFNDVY	VNELMDTDLHQIIR	YFLYQILRGLKY	HSANVLHRDLKPSNLLLN	CDLKIADFGLARTT	TEY	VTRWYRAPELLLN	AIDIWSVGCILGEIM	PLFPGKDYVHQLKLITE	FDPSKRITVSEALCHPYL	LHDINEEP
AhMPK13	AHYPO_001787	B	PIQPVGRGAYGIVCCA	EEVAIKKIADAFNNRIDA	KRTLREIKLLSHMD	PPEREKFNDVY	VYELMDTDLHQIIR	YFLYQILRGLKY	HSANVLHRDLKPSNLLLN	CDLKICDFGLARTT	TEY	VTRWYRAPELLLN	AIDMWSVGCIMLEII	PLFPGKDYLQQLQLINE	FDPNKRITVDEALNHPYL	LHEINEEP
AhMPK16a	AHYPO_007922	D	-EEVIGKGSYGVVCSA	EKVAIKKINDIFEHVSDA	TRILREIKLLRLLR	PPSRREFKDIY	VFELMESDLHQVIK	FFLYQLLRGLKY	HTANVFHRDLKPKNILAN	CKLKICDFGLARVA	TDY	ATRWYRAPELCGS	AIDIWSIGCIFAELL	PLFPGKNVVHQLDLMTE	FEPKDRPTAEEALADPYF
AhMPK16b	AHYPO_003843	D	-EEVIGKGSYGVVCSA	EKVAIKKINDIFEHVSDA	TRILREIKLLRLLR	PPSRREFKDIY	VFELMESDLHQVIK	FFLYQLLRGLKY	HTANVFHRDLKPKNILAN	CKLKICDFGLARVA	TDY	ATRWYRAPELCGS	AIDIWSIGCIFAELL	PLFPGKNVVHQLDLMTE	FEPKDRPTAEEALADPYF
AhMPK19a	AHYPO_010530	D	-LEVIGKGSYGVVCAA	EKVAIKKINDIFEHISDA	IRILREVKLLRLLR	PPSKRDFRDIY	VFELMESDLHQVIK	FFLYQMLRALKY	HTANVYHRDLKPKNILAN	CKLKICDFGLARVA	TDY	ATRWYRAPELCGS	AIDIWSIGCIFAEVL	PLFPGKNVVHQLDLITD	FDPKDRPTAEQALADPYF
AhMPK19b	AHYPO_004422	D	-LEVIGKGSYGVVCAA	EKVAIKKINDIFEHISDA	IRILREVKLLRLLR	PPSKRDFRDIY	VFELMESDLHQVIK	FFLYQMLRALKY	HTANVYHRDLKPKNILAN	CKLKICDFGLARVA	TDY	ATRWYRAPELCGS	AIDIWSIGCIFAEVL	PLFPGKNVVHQLDLITD	FDPKDRPTAEQALADPYF
Beta vulgaris (Bv)
BvMPK1	BVRB_1g006940	C	PIKPIGRGAYGVVCSS	EKVAIKKIHNAFENRVDA	LRTLRELKLLRHLR	PAHPKNFKDVY	VYELMDTDLHQIIK	YFLFQLLRGLKY	HSANILHRDLKPGNLLIN	CDLKICDFGLARTS	TEY	VTRWYRAPELLLC	SIDVWSVGCIFAELL	PLFPGTECLNQLKLIVN	FDPTKRISVTEALQHPYM	LYDPRANP
BvMPK4	BVRB_5g100010	B	PIRPIGRGASGLVCAA	LEVAIKKIGNAFDNIVDA	KRTLREIKLLRHMD	PPKKEAFNDVY	VYELMDTDLHQIIR	YFLYQLLRGLKY	HSAKVLHRDLKPSNLLLN	CDLKIGDFGLARTT	TEY	VTRWYRAPELLLN	AIDVWSVGCIFGEIM	PLFPGKDYVHQLRLITE	FDPNKRITVDEALCHPYL	LHDINDEP
BvMPK6	BVRB_3g058860	A	PIMPIGKGAYGIVCSA	EHVAIKKIANAFDNKVDA	KRTLREIKLLRHMD	PPRREAFNDVY	AYELMDTDLHQIIR	YFLYQILRGLKY	HSANVLHRDLKPSNLLLN	CDLKICDFGLARVT	TEY	VTRWYRAPELLLN	AIDVWSVGCIFMELM	PLFPGRDHVHQLRLLME	FDPRQRITVEDALAHPYL	LHDISDEP
BvMPK9	BVRB_5g111950	D	VQEIIGKGSYGIVGSA	EKVAIKKINDVFEHVSDA	TRILREIKLLRLLR	PPSRREFKDIY	VFELMESDLHQVIK	YFLYQILRGLKY	HTANVFHRDLKPKNILAN	CKLKICDFGLARVS	TDY	ATRWYRAPELCGS	AIDIWSIGCIFAEML	PLFPGKNVVHQLDLMTD	FDPKDRPSAEEALTDPYF
BvMPK13	BVRB_9g207310	B	PIQPVGRGAYGIVCCA	EEVAIKKIADAFNNRIDA	KRTLREIKLLCHMD	PPEREKFNDVY	VYELMDTDLHQIIR	YFLYQILRGLKY	HSANVLHRDLKPSNLLLN	CDLKICDFGLARTT	TEY	VTRWYRAPELLLN	AIDMWSVGCIMMEII	PLFPGKDYLQQLQLINE	FDPSKRITVDDALNHPYL	LHEINEEP
BvMPK16	BVRB_5g124150	D	IEEVIGKGSYGVVCSA	EKVAIKKINDIFEHVSDA	TRILREIKLLRLLR	PPSRREFKDIY	VFELMESDLHQVIK	YFLYQILRGLKY	HTANVFHRDLKPKNILAN	CKLKICDFGLARVA	TDY	ATRWYRAPELCGS	AIDIWSIGCIFAELL	PLFPGKNVVHQLDLMTE	FEPKDRPTAEEALADPYF
BvMPK19	BVRB_4g095340	D	ILEVIGKGSYGVVCAA	EKVAIKKINDIYEHISDA	IRILREVKLLRLLR	PPSKRDFRDIY	VFELMESDLHQVIK	FFLYQMLRALKY	HTANVYHRDLKPKNILAN	CKLKICDFGLARVA	TDY	ATRWYRAPELCGS	AIDIWSIGCIFAEVL	PLFPGKSVVHQLDLITD	FEPKDRPTAEEALADPYF
Vitis vinifera (Vv)
VvMPK1	GSVIVT01009766001	C					--MDTDLHQIIK	YFLFQLLRGLKY	HSANILHRDLKPGNLLIN	CDLKICDFGLARTS	TEY	VTRWYRAPELLLC	SIDVWSVGCIFAELL	PIFPGTE-------------	FDPSKRI-----------
VvMPK3	GSVIVT01025105001	A	MPIGRGAYGIVCSV	EMVAIKKIANAFDNHMDA	KRTLREIKLLRHLD	PPLRREFSDVY	ATELMDTDLHQIIR	YFLYQILRGLKY	HSANVIHRDLKPSNLLLN	CDLKICDFGLARPT	TEY	VTRWYRAPELLLN	AIDVWSVGCIFMELM	PLFAGKDHVHQMRLLTE	FDPTKRITVEEALAHPYL	LHDTADEP
VvMPK4a	GSVIVT01026984001	B	PIRPVGRGAYGIVCAA	EEVAIKKIGNAFDNRIDA	KRTLREIKLLRHMD	PPKRENFNDVY	VYELMDTDLHQIIR	YFLYQVLRGLKY	HSANVLHRDLKPSNLLLN	CDLKIGDFGLARTT	TEY	VTRWYRAPELLLN	AIDIWSVGCILGEIM	PLFPGRDYVHQLRLITE	FDPNRRITVEGALSHPYL	LHDINEEP
VvMPK4b	GSVIVT01019406001	B	PIRPVGRGAYGIVCAA	EEVAIKKIGNAFDNRIDA	KRTLREIKLLRHMD	PPKKETFNDVY	VYELMDTDLHQIIC	YFLYQLLRGLKY	HSANVLHRDLKPSNLLLN	CDLKIGDFGLARTT	TEY	VTRWYRAPELLLN	AIDIWSVGCILGEIM	PLFPGKDYVHQLRLITE	FDPTKRITVDEALCHPYL	LHDINDEP
VvMPK5a	GSVIVT01005924001	E	ILKEVGDGTCGTVYKA	EIVAVKKMKRKFFFWEEC					HKNGYFHRDLKPENLLVTN	NVIKIADFGLAREV	TDY	STRWYRAPEVLFQS	AIDMWAVGAILAEL	PIFPGESEIDQLYKICCVLG	WDPLGRPTAEQALKHPFF
VvMPK5b	GSVIVT01022771001	E	IIKEVGDGTFGSVWRA	EVVAIKKMKRKYYSWEEC					HRRGYFHRDLKPENLLVTK	DVIKIADFGLAREI	TEY	STRWYRAPEVLLQS	AVDMWAMGAIMAEL	PLFPGSSEADEIYKICSVMG	WDPCKRPTALEALQHPFF
VvMPK6	GSVIVT01038192001	A	MPIGKGAYGIVCSA	EHVALKKIANAFDNKIDA	KRTLREIKLLRHMD	PPQRTAFNDVY	AYELMDTDLHQIIR	YFLYQILRGLKY	HSANVLHRDLKPSNLLLN	CDLKICDFGLARVT	TEY	VTRWYRAPELLLN	AIDVWSVGCIFMELM	PLFPGRDHVHQLRLLME	FDPRQRITVEEALAHPYL	LHDISDEP
VvMPK7	GSVIVT01018883001	C					-----MDTDLHHIIK	YFIFQLLRGLKY	HSANILHRDLKPGNLLVN	CDLKICDFGLARTS	TEY	VTRWYRAPELLLC	SIDVWSVGCIFAEIL	PIFPGTE-------------	FDPTKRITVTEALQHPYL	LYDPSCNP
VvMPK9a	GSVIVT01008408001	D	VQEVVGKGSYGVVGSA	EKVAIKKINDVFEHVSDA	TRILREIKLLRLLR	PPSRREFRDIY	VFELMESDLHQVIK	FFLYQLLRGLKY	HTANVFHRDLKPKNILAN	CKLKICDFGLARVS	TDY	VTRWYRAPELCGS	AIDIWSIGCIFAEML	PLFPGKNVVHQLDLMTD	FDPKDRPTAEEALADPYF
VvMPK9b	GSVIVT01011749001	D	IQEVVGKGSYGVVASA	ERVAIKKINDVFENVSDA	TRILREIKLLRLLR	PPSRREFKDIY	VFELMESDLHQVIK	FFLYQLLRGLKY	HTANVFHRDLKPKNILAN	CKLKICDFGLARVS	TDY	ATRWYRAPELCGC	AIDIWSIGCIFAEML	PLFPGKNVVQQLDLMTD	FDPKNRPSAEEIRFTDPYF
VvMPK13	GSVIVT01025091001	B	PIQPVGRGAYGIVCCA	KEVAIKKIGNAFDNRIDA	KRTLREIKLLCHMD	PPDKEKFNDVY	VYELMDTDLHQIIR	FFLYQLLRGLKY	HSANVLHRDLKPSNLLLN	CDLKICDFGLARTT	TEY	VTRWYRAPELLLN	AIDIWSVGCILMEIL	PLFPGKDYVQQLVLITE	FDPSKRITVEEALNHPFL	LHEINEEP
VvMPK16	GSVIVT01017873001	D	IEEVIGKGSYGVVCSA	EKVAIKKINDIFEHVSDA	TRILREIKLLRLLR	PPSSREFKDIY	VFELMESDLHQVIK	FFLYQLLRGLKY	HTANVFHRDLKPKNILAN	CKLKICDFGLARVA	TDY	ATRWYRAPELCGS	AIDIWSIGCIFAELL	PLFPGKNVVHQLDLMTD	FEPKDRPSAEEALADPYF
VvMPK19	GSVIVT01014081001	D	ILEVVGKGSYGVVCSA	EKVAIKKINDIFEHISDA	IRILREIKLLRLLR	PPSSREFKDIY	VFELMESDLHQVIK	FFLYQLLRALKY	HTANVYHRDLKPKNILAN	CKLKICDFGLARVA	TDY	ATRWYRAPELCGS	AIDIWSIGCIFAEVL	PLFPGKSVVHQLDLMTD	FDPMDRPTAEEALADPYF
VvMPK20	GSVIVT01000784001	D				PPSRRDFKDIY	VFELMESDLHQVIK	FFLYQLLRALKY	HTANVYHRDLKPKNILAN	CKLKICDFGLARVA	TDY	ATRWYRAPELCGS	AIDIWSIGCIFAEVL	PLFPGKNVVHQLDLMTD	FDPKDRPTAEEALADPYF
Brachipodium dystachion (Bd)
BdMPK1a	Bradi3g03780.1	A	PIMPIGRGAYGIVCSV	EMVAIKKIANAFDNNMDA	KRTLREIKLLRHLD	PAIPQSFNDVY	ATELMDTDLHHIIR	YFLYQLLRGLKY	HSANVIHRDLKPSNLLLN	CDLKICDFGLARPS	TEY	VTRWYRAPELLLN	AIDVWSVGCIFMELI	PLFPGRDHMHQMRLITE	FNPLQRITVEEALEHPYL	LHDIADEP
BdMPK1b	Bradi1g34030.1	C	PIKPIGRGAYGIVCSS	EKVAIKKINNVFDNRVDA	LRTLRELKLLRHLR	PVHRRSFKDVY	VSELMDTDLHQIIK	YFLFQLLRGLKY	HSAGILHRDLKPGNLLVN	CDLKICDFGLARTNN	TEY	VTRWYRAPELLLC	SIDVWSVGCIFAELL	PIFPGTECLNQLKLIVN	FDPSKRISVTEALEHPYM	LYDPSANP
BdMPK3	Bradi1g49100.1	A	PILPIGKGAYGIVCSA	EQVAIKKIANAFDNKIDA	KRTLREIKLLRHMD	PAQRNSFNDVY	AYELMDTDLHQIIR	YFLYQILRGLKY	HSANVLHRDLKPSNLLLN	CDLKICDFGLARTT	TEY	VTRWYRAPELLLN	AIDVWSVGCIFMELM	PLFPGRDHVHQLRLLME	FDPRQRITVEGALAHPYL	LHDISDEP
BdMPK4a	Bradi3g16560.1	B	PIRPVGRGACGIICAA	EEVAIKKIGNAFDNQIDA	KRTLREVKLLRHMN	PPRRENFNDVY	VYELMDTDLHHLLR	YFLYQVLRGLKY	HSANVLHRDLRPSNLLLN	CDLKIGDFGLARTT	MEY	VTRWYRAPELLLN	AIDMWSVGCILGEIA	PLFPGKDYVHQLRLITE	FDPNKRITVDEALCHPYL	LHEINDEP
BdMPK4b	Bradi3g32000.2	B	PIRPIGRGAYGIVCAA	EEVAIKKIGNAFDNHIDA	KRTLREIKLLRHMD	PPRRDDFKDVY	VTELMDTDLHQIIR	YFLYQLLRGLKY	HSANVLHRDLKPSNLFLN	CDLKIADFGLARTT	TEY	VTRWYRAPELLLN	AIDVWSVGCILGEII	PLFPGRDYIQQLKLITE	FDPSRRITVDEALHHPYL	LHDINEEP
BdMPK9a	Bradi2g36470.1	D	IEEVIGKGSYGVVCSA	DKVAIKKINDIFEHVSDA	TRILREIKLLRLLR	PPSRREFKDIY	VFELMESDLHQVIK	YFLYQLLRGLKY	HTANVFHRDLKPKNILAN	CKLKICDFGLARVAISDT	TDY	ATRWYRAPELCGS	AIDIWSIGCIFAELL	PLFPGKNVVHQLDIITD	FDPKDRPSAEEALADPYF
BdMPK9b	Bradi1g34700.1	D	IQEVIGKGSYGVVAAA	ERVAIKKINDVFEHVSDA	TRILREVKLLRLLR	PPSRREFQDIY	VFELMESDLHQVIR	FFLYQLLRALKY	HAANVFHRDLKPKNILAN	CKLKICDFGLARVSFNDA	TDY	ATRWYRAPELCGS	AIDIWSIGCIFAELL	PLFPGKNVVHQLDIITD	FDPKDRPSAEEALADPYF
BdMPK16	Bradi2g45006.5	D	VGEVVGKGSYGVVAAA	ERVAIKKINDVFEHVSDA	TRILREIKLLRLLR	PPSRREFRDIY	IFELMESDLHQVIK	FFFYQLLRGMKY	HAANVFHRDLKPRNILAN	CKLKICDFGLARVSFNDT	TDY	ATRWYRAPELCGS	AIDIWSIGCIFAEML	PLFPGKNVVHQLDLMTD	FDPKDRPTAAEALADPYF
BdMPK20a	Bradi2g44350.1	D	IQEIVGKGSYGVVCSA	EKVAIKKIHDIFEHISDA	ARILREIKLLRLLR	PPSRRDFKDIY	VFELMESDLHQVIK	FFLYQLLRALKY	HTANVYHRDLKPKNILAN	CKLKICDFGLARVSFNDT	TDY	ATRWYRAPELCGS	AIDVWSIGCIFAEVL	PLFPGKNVVHQLDLMTD	FDPKDRPTAGEALSHPYF
BdMPK20b	Bradi2g15317.3	D	IQEVIGKGSYGVVCSA	QKVAIKKIHNIFDHVSDA	ARILREIKLLRLLR	PPSRRDFKDIY	VFELMESDLHQVIK	FFLYQLLRALKY	HTASVYHRDLKPKNILAN	CKLKICDFGLARVSFNDT	TDY	ATRWYRAPELCGS	AIDIWSIGCIFAEVL	PLFPGKNVVHQLDLMTD	FDPKDRPTAEEALTDPYF
BdMPK20c	Bradi1g41780.1	D	ILEVIGKGSYGLVCSA	EKVAIKKIHNIFEHISDA	ARILREIKLLRLLR	PPSRRDFKDIY	VFELMESDLHQVIK	FFLYQLLRALKY	HTANVYHRDLKPKNVLAN	CKLKICDFGLARVAFSDA	TDY	ATRWYRAPELCGS	AIDIWSIGCIFAEVL	PLFPGKNVVHQLDLMTD	FDPKDRPSAEEALADPYF
BdMPK20d	Bradi2g45870.1	D	IQEVIGKGSYGVVCSA	DKVAIKKIHNIFEHLSDA	ARILREIKLLRLLR	PPSRRDFKDIY	VFELMESDLHQVIK	FFLYQLLRALKY	HTANVYHRDLKPKNILAN	CKLKICDFGLARVSFNDT	TDY	ATRWYRAPELCGS	AIDIWSIGCIFAEIL	PLFPGKNVVHQLDLMTD	FDPKDRPTAEEALADPYF
BdMPK20e	Bradi2g16337.2	D	ILEIIGKGSYGVVCSA	DKVAIKKIQNIFEHLSDA	ARILREIKLLRLLR	PPSRRDFKDIY	VFELMESDLHQVIK	FFLYQLLRALKY	HTANVYHRDLKPKNILAN	CKLKICDFGLARVSFNDT	TDY	ATRWYRAPELCGS	AIDIWSIGCIFAEIL	PLFPGKNVVHQLDLMTD	FDPKDRPTAEEALAHPYF
Oryza sativa (Os)
OsMPK3	LOC_Os03g17700.2	A	PIMPIGRGAYGIVCSV	EMVAIKKIANAFNNDMDA	KRTLREIKLLRHLD	PPIPQAFNDVY	ATELMDTDLHHIIR	YFLYQILRGLKY	HSANVIHRDLKPSNLLLN	CDLKICDFGLARPS	TEY	VTRWYRAPELLLN	AIDVWSVGCIFMELI	PLFPGRDHMHQMRLITE	FNPLQRITVEEALDHPYL	LHDIADEP
OsMPK4	LOC_Os10g38950.1	B	PIRPIGRGAYGIVCAA	EEVAIKKIGNAFDNHIDA	KRTLREIKLLRHMD	PPRRDNFNDVY	VSELMDTDLHQIIR	YFLYQILRGLKY	HSANVLHRDLKPSNLFLN	CDLKIADFGLARTT	TEY	VTRWYRAPELLLN	AIDVWSVGCILGEIV	PLFPGRDYIQQLKLITE	FDPSRRITVDEALHHPYL	LHDINEEP
OsMPK5	LOC_Os08g06060.1	B	PIRPVGRGACGIICAV	QEVAIKKIGNAFDNQIDA	KRTLREIKLLRHMD	PPRRENFNDVY	VYELMDTDLHHLLR	YFLYQILRGLKY	HSANVLHRDLRPSNLLLN	CDLKIGDFGLARTT	MEY	VTRWYRAPELLLN	AIDIWSVGCILGEIV	PLFPGKDYVHQLRLITE	FDPSKRITVDEALCHPYL	LHEIYDEP
OsMPK6	LOC_Os06g06090.1	A	PILPIGKGAYGIVCSA	EQVAIKKIANAFDNKIDA	KRTLREIKLLRHMD	PPQRNSFNDVY	AYELMDTDLHQIIR	YFLYQILRGLKY	HSANVLHRDLKPSNLLLN	CDLKICDFGLARTT	TEY	VTRWYRAPELLLN	AIDVWSVGCIFMELM	PLFPGRDHVHQLRLLME	FDPRQRITVEGALAHPYL	LHDISDEP
OsMPK7	LOC_Os06g48590.1	C	PIKPIGRGAYGIVCSS	EKVAIKKINNVFDNRVDA	LRTLRELKLLRHLR	PVHRRSFKDVY	VYELMDTDLHQIIK	YFLYQILRGLKY	HSAGILHRDLKPGNLLVN	CDLKICDFGLARTNN	TEY	VTRWYRAPELLLC	SIDVWSVGCIFAELL	PIFPGTECLNQLKLIVN	FDPSKRISVTEALEHPYM	LYDPSANP
OsMPK14	LOC_Os02g05480.1	C	PIKPIGRGAYGIVCSS	EKVAIKKIHNVFDNRVDA	LRTLRELKLLRHLR	PVHRRSFKDVY	VYELMDTDLHQIIK	YFLYQILRGLKY	HSAEILHRDLKPGNLLVN	CDLKICDFGLARTNS	TEY	VTRWYRAPELLLC	SIDVWSVGCIFAELL	PIFPGTECLNQLKLIVN	FDPTKRISVTEALEHPYM	LYDPSANP
OsMPK15a	LOC_Os05g05160.1	D	IEEVIGKGSYGVVCSA	DKVAIKKINDIFEHVSDA	TRILREIKLLRLLR	PPSRREFKDIY	VFELMESDLHQVIK	FFLYQLLRGLKY	HTANVFHRDLKPKNILAN	CKLKICDFGLARVAFSDT	TDY	ATRWYRAPELCGS	AIDIWSIGCIFAELL	PLFPGKNVVHQLDIITD	FDPKDRPSAEEALADPYF
OsMPK15b	LOC_Os01g45620.1	D	VTEVVGKGSYGVVAAA	GRVAIKKINDVFEHISDA	TRILREIKLLRLLR	PPSRREFRDIY	IFELMESDLHQVIK	FFLYQLLRGMKY	HAASVFHRDLKPKNILAN	CKVKICDFGLARVSFDDT	TDY	ATRWYRAPELCGS	AIDIWSVGCIFAEML	PLFPGKNVVHQLDLMTD	FDPKDRPTAAEALTDPYF
OsMPK15c	LOC_Os05g50120.1	D	VSEVIGKGSYGVVAAA	ERVAIKKINDVFDHVSDA	TRILREIKLLRLLR	PPSRREFRDIY	IFELMESDLHQVIK	FFLYQLLRGMKY	HAASVFHRDLKPKNILAN	CKLKVCDFGLARVSFNDT	TDY	ATRWYRAPELCGS	AIDIWSVGCIFAELL	PLFPGKNVVHQLDLMTD	FDPKDRPSAEEALTDPYF
OsMPK16	LOC_Os11g17080.1	D	IEEVIGKGSYGVVCSA	EKVAIKKINDIFEHVSDA	TRILREIKLLRLLR	PPSRREFKDIY	VFELMESDLHQVIK	FFLYQLLRGLKY	HTANVFHRDLKPKNILAN	CKLKICDFGLARVAFSDT	TDY	ATRWYRAPELCGS	AIDIWSIGCIFAELL	PLFPGKNVVHQLDIITD	FEPKDRPNAEEALADPYF
OsMPK17a	LOC_Os06g49430.1	D	IQEVIGKGSYGVVAAA	ERVAIKKINDVFEHVSDA	TRILREIKLLRLLR	PPSRREFQDIY	VFELMESDLHQVIR	FFLYQLLRALKY	HAANVFHRDLKPKNILAN	CKLKICDFGLARASFNDA	TDY	ATRWYRAPELCGS	AIDIWSIGCIFAELL	PLFPGKNVVHQLDIITD	FDPKDRSSAEEALADPYF
OsMPK17b	LOC_Os02g04230.3	D	IQEVVGKGSYGVVAAA	ERVAIKKINDVFEHVSDA	IRILREIKVLRLLR	PPTRREFRDIY	VFELMESDLHQVIE	FFLYQLLCALKY	HSANVFHRDLKPKNILAN	CKLKICDFGLARVAFNDS	TDY	ATRWYRAPELCGS	AIDIWSIGCIFAEIL	PLFPGRNVVHQLDIITD	FDPKDRPTAEEALADPYF
OsMPK20a	LOC_Os06g26340.1	D	VLEVIGKGSYGLVCSA	EKVAIKKIHNIFEHISDA	ARILREIKLLRLLR	PPSKMDFRDIY	VFELMESDLHQVIK	FFLYQMLRALKY	HTANVYHRDLKPKNILAN	CKLKICDFGLARVAFTDA	TDY	ATRWYRAPELCGS	AIDIWSIGCIFAEVL	PLFPGKNVVHQLDIITD	FDPKDRPSAQEALADPYF
OsMPK20b	LOC_Os05g49140.1	D	IQEIVGKGSYGVVCSA	DKVAIKKIHNIFEHLSDA	ARILREIKLLRLLR	PPSRRDFKDIY	VFELMDTDLHQVIK	FFLYQMLRALKY	HTANVYHRDLKPKNILAN	CKLKICDFGLARVAFNDT	TDY	ATRWYRAPELCGS	AIDTWSIGCIFAEIL	PLFPGKNVVHQLDLMTD	FDPKDRPTAEEALADPYF
OsMPK20c	LOC_Os01g47530.1	D	IQEVIGKGSYGVVCSA	DKVAIKKIHNIFEHLSDA	ARILREIKLLRLLR	PPSRRDFKDIY	VFELMDTDLHQVIK	FFLYQMLRALKY	HTANVYHRDLKPKNILAN	CKLKICDFGLARVAFNDT	TDY	ATRWYRAPELCGS	AIDIWSIGCIFAEIL	PLFPGKNVVHQLDLMTD	FDPKDRPTAEEALADPYF
Amborella trichopoa (Amtr)
AmtrMPK2	evm_27.model.AmTr_v1.0_scaffold00082.22	C	PIKPIGRGAYGIVCSS	EKVAIKKIHNAFENRVDA	LRTLRELKLLHHLR	PVHRRTFKDVY	VYELMDTDLHQIIK	YFLFQLLRGLKY	HSANILHRDLKPGNLLVN	CDLKICDFGLARTS	TEY	VTRWYRAPELLLC	SIDVWSVGCIFAELL	PIFPGTECLNQLKLIVN	FDPAKRISVTEALMHPYM	LYDPSKEP
AmtrMPK3	evm_27.model.AmTr_v1.0_scaffold00023.237	A	PLIPIGRGAYGLICSA	EHVAIKKIARAFDNRIDA	KRTLREIKLLRHID	PPRREAFNDVY	VSELMDTDLHHIIQ	YFLYQILRGLKY	HSANVLHRDLKPSNLLLN	CDLKICDFGLARTST	TEY	VTRWYRAPELLLN	AIDIWSVGCIFMELM	PLFPGRDQVHQLRLQTE	FNPSRRITVEEALAHPYL	LHDEGDEP
AmtrMPK4	evm_27.model.AmTr_v1.0_scaffold00023.191	B	PIQPIGRGAYGIVCCA	EEVAIKKIGNAFDNRIDA	KRTLREIKLLRHLD	PPQRENFNDVY	VYELMDTDLHQIIR	YFMYQLLRGLKY	HSANILHRDLKPSNLLLN	CDLKICDFGLARTTS	TEY	VTRWYRAPELLLN	AIDIWSVGCIFMEIM	PLFPGKDYVQQLRLITE	FDPCKRISVEEALRHPFL	LHEINEEP
AmtrMPK5	evm_27.model.AmTr_v1.0_scaffold00001.376	B	PIRPIGRVAYGIVCSA	EEVAIKKIGNAFDNRIDA	KRTLREIKLLLHMD		VYELMDTDLHQIIR	YFLYQLLRGLKY	HSANVLNRDLKPSNLLLN	CDLKIRDFGLARITS	TEY	VTRWYRAPELLLS	AIDVWSVGCTFIEAV	PLFPGKDYVQQLRLITE	FDPSKRITATSLLAFEEALAHPYL	LHDIDDEP
AmtrMPK6	evm_27.model.AmTr_v1.0_scaffold00001.359	A	PIMPIGKGAYGIVCSA	ELVAIKKIANAFDNKMDA	KRTLREIKLLRHMD	PPSRETFNDVY	AYELMDTDLHQIIR	FFLYQLLRGLKY	HSANVLHRDLKPSNLLLN	CDLKICDFGLARVTS	TEY	VTRWYRAPELLLN	AIDVWSVGCVFMELI	PLFPGRDHVHQLRLLME	FDPRQRITVTDALAHPYL	LHDISDEP
AmtrMPK13	evm_27.model.AmTr_v1.0_scaffold00058.238	B	PIRPIGRVAYGIVCSA	EEVAIKKIGNAFDNRIDA	KRTLREIKLLLHMD	PPDRENFNDVY	VSELMDTDLHQIIR	FFLYQLLRGLKY	HSANVLHRDLKPSNLLLN	CDLKIGDFGLARTTS	TEY	VTRWYRAPELLLS	AIDVWSVGCIFIEAV	PLFPGKDYVQQLRLITE	FDPSKRITVEEALAHPYL	LHDVDDEP
AmtrMPK16a	evm_27.model.AmTr_v1.0_scaffold00024.315	D	IQEVIGKGSYGVVASA	ERVAIKKINDVFEHVSDA	TRILREIKLLRLLR	PPSRREFKDIY	VFELMESDLHQVIK	FFLYQLLRALKY	HTANVFHRDLKPKNILAN	CKLKICDFGLARVSF	TDY	ATRWYRAPELCGS	AIDIWSIGCIFAEML	PLFPGKNVVHQLDLMTD
AmtrMPK16b	evm_27.model.AmTr_v1.0_scaffold00025.102	D	IEEVIGKGSYGVVCSA	EKVAIKKINDIFEHVSDA	TRILREIKLLRLLR	PPSRREFKDIY	VFELMESDLHQVIK	FFLYQLLRGLKF	HSANVFHRDLKPKNILAN	CKLKICDFGLARFAF	TDY	ATRWYRAPELCGS	AIDIWSIGCIFAEIL	PLFPGKNVVHQLDIMTD	FEPKDRPTAEKALADPYF
Pinus taeda (Pt)
PtMPK3	PITA_000021474	A	PLFPIGRGAYGVVCSA	EQVALKKISNAFDNLIDA	RRTLREIKLLRHMQ	PPQREAFDDVY	ALELMDTDLHQIIR	YFLYQILRGLKY	HSANVLHRDLKPSNLLLS	CDLKIADFGLARTT	TEY	VTRWYRAPELLLN	AIDVWSVGCIFMELM	PLFPGKDHVHQLRLITE	FDPNQRITGSDSKTYSFS
PtMPK4	PITA_000025424	B	PIRLIGQGAYGIVCAA	EQVAIKKIGNSFANRIDA	KRTLREIKLLKHMD	PPQRENFKDVY	VYELMDTDLCQIIHS	YFIYQLLRGLKY	HSANILHRDLKPGNLFLN	CDLKIGDFGLARTT	TEY	VTRWYRAPELLLN	AIDIWSVGCIFMEIL	PLFPGSNYVEQLKLITE	FDPSKRITVEEALSHRYL	LHGINEEP
PtMPK5a	PITA_000030510	E	IIKQLGDGTYGTVWKA	EIVAIKKMKRKFYSWQEC					HHQGYFHRDLKPENLLVT	DVIKIADLGLAREV	TEY	STRWYRAPEVLLQ	ATDMWAMGAIMSELF	PLFPGSSEVDEIYKICS	WDPAKRPTAAESLRHPFF	CFYVPPSL
PtMPK5b	PITA_000007088	E							HSHGVLHRDLKPQNLLVD	GLLKVGDLGLGRAF	THE	VTLWYRAPEVLLG		PLFPGDCEIQQLLHIFT	CDPAKRISAKAAMNHPYF	LDKSQFYA
PtMPK5c	PITA_000001460	E							HSRGVMHRDLKPHNLLVD		THE	VTLWYRAPEVLLG			YEPSKRISAKKALEHPYF	LDKSQF
PtMPK6	PITA_000004686	A	PLLPIGKGAYGIVCSA	EQVAIKKIANAFDNRIDA	KRTLREIKLLRHMD	PPQREAFDDVY	AYELMDTDLHQIIR	YFLYQILRGLKY	HSANVLHRDLKPSNLLLN	CDLKICDFGLARIT	TEY	VTRWYRAPELLLN	AIDVWSVGCIFMELM	PLFPGRDHVHQLRLLTE	FDPNQRITVEEALAHPYL	LHDISDEP
PtMPK9	PITA_000016959	D	IQEVVGKGSYGVVSSA	EKVAIKKINDVFEHVSDA	TRILREIKLLRLLR	PPSRREFKDIY	VFELMESDLHQVIK	FFLYQLLRALKY	HTANVFHRDLKPKNILAN	CKLKICDFGLARVS	TDY	ATRWYRAPELCGS	AIDIWSIGCIFAEML	ALFPGKNVVHQLDIMTD	FDPKDRPTAEEALADPYF
PtMPK11	PITA_000016469	B				PPQRENFKDVY	VYELMDTDLYQIIRS	YFLYQLLRGLKY	HSANILHRDLKPSNLLLN	CDLKICDFGLARTT	TEY	VTRWYRAPELLLN	AIDIWSVGCIFMEIL	PLFPGKDYVQQLRLITE	FDPSKRITVQEALSHPYL	LHDINDEP
PtMPK15	PITA_000087069	D	IQEVVGKGSYGVVSSA	EKVAIKKINDVFEHVSDA	TRILREIKLLRLLR	PQSRREFKDIY	VFELMESDLHQVIK	FFLYQLLRALNY	HTANVFHRDLKPKNILAN	CKLKICDFGLGHVS	TDY	ATRWYRAPELCDS	AIDIWSIGCIFAEML	ALFPGKNGVHQLDIMTD	FDPKDRPTTEEALADPYF
PtMPK16a	PITA_000014145	D	IQEVIGKGSYGVVCSA	EKVAIKKINDIFEHVSDA	TRILREIKLLRLLK	PPSRREFRDIY	VFELMESDLHQVIK	FFLYQLLRALKY	HTANVFHRDLKPKNVLAN	CVLKICDFGLARVA	TDY	ATRWYRAPELCDS	AIDIWSIGCIFSEIL	PLFPGKNVVHQLDLITD	FEPNDRPTAEEALADPYF
PtMPK16b	PITA_000011211	E	KLNRINEGTYGIVYRA						HDNWVLHRDLKTSNLLLN	GELKICDFGMARQY	THL	VTLWYRAPELLLG	AVDMWSVGCIMAELL	PLFKGKSEIDQLDKIFK	YDPNKRISSEDALNHEWF	LPLPKSKEFMP
PtMPK20	PITA_000023333	D	IQEVIGKGSYGVVCSA	EKVAIKKITNIFEHLSDA	TRILREIKLLRLLR	PPSQREFKDIY	VFELMESDLHQVIK	FFLYQLLRALKY	HTANVFHRDLKPKNVLAN	CKLKICDFGLARVA	TDY	ATRWYRAPELCGS			FDPKDRPTAEEALADPYF
Picea abies (Pa)
PaMPK1	MA_10428223p0010	C	PIKPIGKGAYGIVCSA	EKVAIKKIGNAFENRIDA	MRTLREIKLLRQLA	PVARSNFKDVY	VYDLMDTDLHQIIK	YFIYQLLRGLKY	HSANVLHRDLKPSNLLLT	CDLKICDFGLA	TEY	VTRWYRAPELLLS	SIDVWSVGCIFAELL	PIFPGKDYINQLKLIIN	FDPYKRITVTEALEHPYF	LHDPRLEP
PaMPK2	MA_9261976p0010	C									TEY	VTRWYRAPELLLS	SIDVWSVGCIFAELL	PIFPGKDYINQLKLIVN	FDPYKRITVTEALEHPYF	LHDPSLEP
PaMPK4	MA_10437018p0010	B	PIRLIGQGAYGIVCAA	EEVAIKKIGNAFANRIDA	KRTLREIKLLCHMN	PPQRENFRDVY		YFIYQLLRGIKY	HSANILHRDLKPSNLFLN	CDLKIGDFGLARTT	TEY	VTRWYRAPELLLN	AIDIWSVGCIFMEIL	PLFPGNNYVEQLKLITE	FDPSKRITVEEALSHRYL	LHGINEEP
PaMPK5	MA_42176p0010	E	LNGVLGAGSYGLVCRA	EDVAIKKLDNIFRHPAYTE		PVNKDTFDDIY			HAANVLHRDLKPNNILIN	TGKLCDFGLARIT	TEM	SVEPYRPPELFLRNFSNQS	AVDIWSLGCVFADML	PHSLGFSGGKNDIDKLKKIVQ	FNPRKRISMADALQHEYM	ITVDVLARELN
PaMPK6	MA_10437020p0010	A	PLFPIGRGAYGVVCSA	EQVALKKISNAFDNLIDA	RRTLREIKLLRHMQ	PPQREDFDDVY	ALELMDTDLHQIIR	YFLYQILRGLKY	HSANILHRDLKPSNLLLS	CDLKIADFGLARIT	TEY	VTRWYRAPELLLN	AIDVWSVGCIFMELM	PLFPGKDHVHQLRLITE	FDPNQRITVEEALNHPYL	LHDEADEP
PaMPK7a	MA_8212817p0010	C	PIKPIGKGAYGIVCSA	EKVAIKKIINAFENQTDA	RRTLREIKLLRLFA	PACRTNFNDVY	VYDLMDTDLHQIIK	YFIYQVGKRRK			TDG
PaMPK7b	MA_60199p0010	E	LDEVLGGGTYGLVCSA	EKVAIKKLEDIFRHPAYTK		PVDNDSFNDIY			HAANVLHRDLKLDNILIK	TVKLCDFGLARIR	TEM	IVESRRPPELFLRHVSNQS	AVDIWSLGCIFADML	PLSLGFADGKDDLDNLKKIAE	FNPRKRISIEDALQHEYM
PaMPK8	MA_10427605p0010	D	IQEVIGKGSYGVVCSA	EKVAIKKINDIFEHVSDA	TRILREIKLLRLLK	PPSRREFRDIY	VFELMESDLHQVIK	FFLYQLLRALKY	HTANVFHRDLKPKNVLAN	CILKICDFGLARVA	TDY	ATRWYRAPELCGS
PaMPK10	MA_117156p0010	E	LLKFLGEGQYGFVCLA	HEVAIKKLEDIFRQRVHAQ		PVDQDTFDDIY			HAVNLLHRDLKPENILLN	RVKLCDFGFARII	TQM	VSMPYRPPELFVRQLSNQS	AVDIWSLGCIFADML	PMALGFGNGTTDIANLKSIAE	FNPRKRISIADALQHEYM
PaMPK11	MA_10432928p0010	B				PPQRENFNDVY		YFLYQLLRGLKY	HSANILHRDLKPSNLLLN	CDLKICDFGLARTT	TEY	VTRWYRAPELLLN	AIDIWSVGCIFMEIL	PLFPGKDYVQQLRLITE	FDPSKRITVQEALSHPYL	LHDINDEP
PaMPK16	MA_91728p0010	D	IQEVIGKGSYGVVCSA	EKVAIKKINDIFEHISDA	TRILREIKLLRLLR	PPSRREFKDIY	VFELMESDLHQVIK	FFLYQLLRALKY	HTANVYHRDLKPKNVLAN	CKLKICDFGLARVA	TDY	ATRWYRAPELCGS		PLFPGKNVVHQLDLITD
Azolla filiculoides (Af)
AfMPK1a	Azfi_s0076.g037783	C	PIKPIGKGAYGIVCSA	AKVAIKRNTNVFENTTDA	RRTLREIKLLRHLF	PSSKHAFKDLY	VYELMDTDLHQIIR	YLIYQLLRGLKY	HSANVLHRDLKPSNLLLN	CDLKICDFGLARTG	TEY	VTRWYRAPELLLS	AIDVWSVGCIFAELL	PIFPGKDYLHQLKLILS	FDPRKRITVIEALNHPYL	LHDENLEP
AfMPK1b	Azfi_s0006.g009909	C	PIKAIGKGAYGIVCSA	SKVAIKRITNVFENTTDA	RRTLREINLLRHLF	PTSKSAFKDLY	VYELMDTDLHQIIR	YLIYQLLRGLKY	HSANVLHRDLKPSNLLLN	CDLKICDFGLARTG	TEY	VTRWYRAPELLLS	AIDVWSVGCIFAEML	PIFPGKDYLHQLKLILS	FNPRKRISVSEALEHPYL	LHDENLEP
AfMPK3	Azfi_s0015.g013722	A	PFNPIGKGSYGFVCSA	EMVAIKKICNIFDTKVDA	KRTFRELKLLCHMD	PPNLHDFEDIY	VYELMDTDLNQVIR	YFLYQMLRGLKY	HSANILHRDLKPANLLIN	CDLKICDFGMARTM	TEY	VTRWYRAPELLLN	AIDVWSVGCIYMELL	PLFPGKDYVHQLRSIVE	FDPTKRISVEDALAHPYL	LHDICDEP
AfMPK4a	Azfi_s0064.g035581	B	PLRPIGRGAYGIVCSA	EEVAIKKIGNAFDNRIDA	KRTLREIKLLRHMD	PPDRNHFNDVY	VYELMDTDLHQIIK	YFLYQLLRGLKY	HSSNILHRDLKPSNLLLN	CDLKICDFGLARTT	TEY	VTRWYRAPELLLN	AIDIWSVGCIFMEIL	PLFPGKDYVQQLNLITQ	FDPARRITVEEALSHPYL	LHDICDEP
AfMPK4b	Azfi_s0006.g009696	B	PIRPIGRGAYGIVCSA	EEVAIKKIGNAFDNKIDA	KRTLREIKLLLHMD	PPDRDEFNDVY	VYELMDTDLHQIIK	YFLYQLLRGLKY	HSANILHRDLKPNNLLLN	CDLKICDFGLARRT	TEY	VTRWYRAPELLLN	AIDIWSVGCIFMEIL	PLFPGKDYIQQFDLITQ	FDPSKRITVEEALSHPYL	LHDTSDEP
AfMPK4c	Azfi_s0011.g012491	A	PVKPISGGAYGVVCSA	EEVAIKKIPNAFDNMIVA	KRTLREIKILGHMN	PPQRDTFKDVY	VTELMDADLHHIIK	YFLYQLLRGLKY	HSANVLHRDLKPGNLLVN	CDLKIADFGLARTF	TEY	VTRWYRAPELLLN	AVDIWSVGCILMELY	PLFPGKDFVHQFSSITE	YDPKRRITAEEALAHPYL	LHDVTDEP
AfMPK4d	Azfi_s0002.g001258	E	VCQKLGKGAYGIVWKA	DVVALKKIFDAFQNSTDA	QRTFREVMFLQELN		VFEYMETDLHAVIR	FIMYQLFKSLKY	HSAELLHRDIKPSNMLLD	CQVKLADFGLARSI	TDY	ATRWYRAPEILLG	GVDMWSSGCILGEL	PIFPGTSTMNQIEKVLD	FNPHKRLTAEQALQHPYL	FHSPMEEP
AfMPK6a	Azfi_s0006.g009555	A	PVRPINKGAYGIVCAA	TDVAIKKIGAIFDNKIDT	KRTMREIKLLLHLS	PPLRQEFDDVY	VSELMDTDMNQIIR	YFLYQMLRALKY	HSANVLHRDLKPSNLLIN	CDLKICDFGLARTT	TEY	VTRWYRAPELLLN	AIDIWSVGCIYMELL	PLLPGRDYVHQLRSIID	FDPSKRISAVEALEHPYL	LHDESDEP
AfMPK6b	Azfi_s2697.g112704	A		EMVAIKKICNVFDSKVDA	KRTFRELRVLRHLD	PPSPHDFQDVY	VFPIMDTDLHQVIR	YFLYQILRGLKY	HSANVLHRDLKPGNILIN	CDLKICDFGMARTM	TEY	VTRWYRAPELLLN	AIDVWSVGCIYTELL	PLFPGRDYVHQLRSIVE	FDATKRISVDDALAHPYL	LHDISDEP
AfMPK13	Azfi_s0008.g011412	B	PIRPLGTGAYGEVYAF	EKVAIKKISNAFKTRLTA	CRTLREIMLLLHIC	PTHISDFHDVY	VSELMDTDLQQVLR	FFIYQLLRGLKY	HSGNILHRDLKPSNILVN	CMLKICDFGLARTS	TEY	VTRPYRAPELLLG	AVDIWSAGCLFLEML	PFPASIHQEHPVNHLKL	FDPTKRITATEALDHAYL	LHDPSDEP
AfMPK16a	Azfi_s0019.g015169	D	IKKRRKKGSYGIVCSA	EKVAIKKINDVFQHVSDA	IRILREIKLLRLLR	PPSPRDFKDIY	VFELMESDLHQVIK	FFLYQMLRALKF	HTANVFHRDLKPKNILAN	CKLKVCDFGLARVT	TDY	ATRWYRAPELCGS		PLFPGRNVAHQLDLITD	FDAKDRPTAEEALADPFF
AfMPK16b	Azfi_s0084.g038925	D	IQEIIGKGSYGLVCSA	EKVAIKKITDVFEHISDA	TRILREIKLLRFLR	PSSPRDFKDIY	VFELMQADLHEVIK	YFLYQLLRALKF	HTANVFHRDLKPKNVLAN	CKLKVCDFGLARVT	TDY	ATRWYRAPELCGS	AVDIWSIGCIFAELL	PLFPGKNVAHQLDLITD	FDPKDRLTAQEALAHPYF
AfMPK16c	Azfi_s0351.g066589	D	LQEVIGKGSYGVVCSA	EKVAIKKINDIFEHVSDA	TRILREIKLLRLLR	PPSRKDFKDIY	VFELMESDLHQVIK	FFLYQLLRALKY	HTANVFHRDLKPKNVLAN	CKLKVCDFGLARVA	TDY	ATRWYRAPELCGS	AVDIWSIGCIFAEVL	PLFPGKNVAHQLDLITD	FDPKDRPTAGEALSDPYF
AfMPK20a	Azfi_s0001.g000536	D	ILEIIGKGSYGVVCSA	EKVAIKKINDIFEHVSDA	TRILREIKLLRILR	PPSGRDFKDIY	VFELMESDLHQVIK	FFLYQLLRALKY	HTANVFHRDLKPKNVLAN	CKLKICDFGLARVA	TDY	ATRWYRAPELCGS	AIDIWSIGCIFAEIL	PLFPGKNVAHQLDLITD	FDPKDRPSAEEALADPYF
AfMPK20b	Azfi_s0059.g034700	D	ILEIVGKGSYGVVCSA	EKVAIKKINDIFEHVSDA	TRILREIKLLRILR	PPSARDFKDIY	VFELMESDLHQVIK	FFLYQLLRALKY	HTGNVFHRDLKPKNVLAN	CKLKICDFGLARVA	TDY	ATRWYRAPELCGS	AVDIWSIGCIFAEVL	PLFPGKNVAHQLDLITD	FDPKDRPSAEAALADPYF
Salvinia cucullata (Sc)
ScMPK1	Sacu_v1.1_s0181.g024861	C	PIKPIGKGAYGIVCSA	SKVAIKRITNVFENATDA	RRTIREVKLLRHLF	PASRNGFKDLY	VYELMDTDLHQIIR	YLIYQLLRGLKY	HSANVLHRDLKPSNLLLN	CDLKICDFGLARTGP	TEY	VTRWYRAPELLLS	AIDIWSVGCIFAELL	PIFPGKDYLHQLKLILS	FDPRKRITVIEALNHPYL	LHDENLEP
ScMPK2	Sacu_v1.1_s0039.g012211	E	VCQKLGKGAYGIVWKA	DVVALKKIFDAFQNSTDA			VFEYMETDLHAVIR	FIMYQLFKSLKY	HSAELLHRDIKPSNLLLD		TDY	ATRWYRAPEILLG	GVDMWSSGCILGELL	PIFPGTSTVNQIERVLD	FNPHKRLTAEQALQHPYL	FHNPSDEP
ScMPK3	Sacu_v1.1_s0175.g024558	A		EEVAIKKIPNAFDNIIVA	KRTLREIKILRHME	PPQMGRFNDVY	VTELMDTDLHNVIR	YFLYQLLRGLKY	HSANVLHRDLKPSNLLVS	CDLKIADFGLARTF	TEY	VTRWYRSPELLLN	AVDMWSVGCILMELY	PLFPGKDYVHQFRSITE	YNPERRITAEQALEHPYL	MHDPTDEP
ScMPK4a	Sacu_v1.1_s0003.g001745	B		EEVAIKKIGNAFDNRIDA	KRTLREIKLLRHMD	PPNRDQFNDVY	VYELMDTDLHQIIR	YFLYQLLRGLKY	HSANILHRDLKPSNLLLN	CDLKICDFGLARTT	TEY	VTRWYRAPELLLN	AIDIWSVGCIFMEIL	PLFPGRDYVQQLNLITQ	FDPDKRITVDEALSHPYL	LHDINDEP
ScMPK4b	Sacu_v1.1_s0011.g005383	B		EEVAIKKIGNAFDNRIDA	KRTLREIKLLRHMD	PPHREKFNDVY	VYELMDTDLHQIIR	YFLYQLLRGLKY	HSANILHRDLKPSNLLLN	CDLKICDFGLARTT	TEY	VTRWYRAPELLLN	AIDIWSVGCIFMEIL	PLFPGRDYVQQLNLITQ	FDPAKRITVEQALSHPYL	LHDINDEP
ScMPK4c	Sacu_v1.1_s0076.g017479	A	PIKPISRGAYGIVCSA	EEVAIKKIPNAFDNIIVA	KRTLREIKILRHMD	PPQKERFNDVY	VTELMDTDLHHVIR	YFLYQLLRGLKY	HSANVLHRDLKPSNLFVS	CDLKIADFGLARTF	TEY	VTRWYRSPELLLN	AVDMWSVGCILMELY	PLLPGRDCIHQFRLITE	YHPEKRITAEEALAHPFL	MHDETDEP
ScMPK4d	Sacu_v1.1_s0083.g018148	A	PVKPINCGAYGVVCSS	EEVAVKKIPNAFDNMIIA		PPQRHTFKDVY	VTELMAADLNHIIK	YFLYQLLRGLKY	HSANVLHRDLKPSNLLVN	CDLKIADFGLARAF	TEY	ITRWYRPPELLLN	AVDMWSAGCILMELY	PLFPGRDFVHQFISITE	YNPNKRITAEEALAHPYF	LHDITDEP
ScMPK6a	Sacu_v1.1_s0054.g014276	A	PFNPIGKGAYGFVCSA	NMVAIKKICNIFDSTVDA	KRTFRELRLLRHMN	PPKLSDFEDVY	VYELMDTDLNQIIH	YFLYQLLRGLKY	HSANVLHRDLKPGNILIN		TEY	VTRWYRAPELLLN	AIDVWSVGCIYMELL	PLFPGRDYVHQLRSIVE	FDATKRISVEDALAHPYL	FHDVSDEP
ScMPK6b	Sacu_v1.1_s0050.g013773	A	PIEILGRGAYGIVCSA	EYVAIKKICNVLSNRIDA	KRTYREIKLLRHMK	PPNRRNFEDVY				CDLKIGDFGLARTSS	TEY	VTRWYRAPELLLN	AIDVWSVGCIFMELF	PLFPGRDYMHQLRTITKLLGIQ	FDPTKRITVEDALAHPYL	MHDVTHEP
ScMPK9a	Sacu_v1.1_s0208.g025829	D	LQEVIGKGSYGVVCSA	EKVAIKKINDIFEHVSDA	TRILREIKLLRLLR	PPSRNDFKDIY	VFELMESDLHQVIK	FFLYQLLRALKF	HTANVFHRDLKPKNVLAN	CKLKVCDFGLARVA	TDY	ATRWYRAPELCGS	AVDIWSIGCIFAEVL	PLFPGKNVVHQLDLITD	FDPKDRPTAEEALSHPYF
ScMPK9b	Sacu_v1.1_s0278.g027079	D	IQEVIGKGSYGVVCSA	EKVAIKKINDIFEHVSDA	TRILREIKLLRLLR	PPSPREFKDIY	VFELMESDLHQVIK	IFLYQLLRALKY	HTANVFHRDLKPKNVLAN	CKLKICDFGLARVA	TDY	ATRWYRAPELCGS	AIDIWSIGCIFAEVL	PLFPGKNVVHQLDLITD	FDPKDRPTAEQALADPYF
ScMPK16a	Sacu_v1.1_s0118.g021243	D	IKEIIGKGSYGIVCSA	EKVAIKKINDIFEHVSDA	TRILREVKLLRLLR	PPSPRDFKDIY	VFELMESDLHQVIK	FFLYQLLRALKY	HTANVFHRDLKPKNILAN	CKLKICDFGLARVA	TDY	ATRWYRAPELCGS	AIDIWSIGCIFAEIL	PLFPGKNVVHQLELITD	FDPKDRPSAEEALADPYF
ScMPK16b	Sacu_v1.1_s0114.g020882	D	VQELIGKGSYGIVCSA	QKVAIKKINDVFQHVSDA	IRILREIKLLRLLR	PPSPRDFKDIY	VFELMESDLHQVIK	FFLYQMLRALKF	HTANVFHRDLKPKNILAN	CKLKICDFGLARVT	TDY	ATRWYRAPELCGS	AVDMWSIGCIFAELL	PLFPGRNVAHQLDLITD	FDAKDRPTAEEALADPYF
ScMPK16c	Sacu_v1.1_s0100.g019647	D	IQDIVGKGSYGVVCSA	EKVAIKKINDIFEHVSDA	TRILREIKLLRFLR	PPSPRDFKDIY	VFELMEADLHQVIK	FFLYQLLRALKY	HTANVFHRDLKPKNILAN	CKLKICDFGLARVAFNDT	TDY	ATRWYRAPELCGS	AVDIWSIGCIFAELV	PLFPGKNVVHQLDLITD
Isoetes echisporum (Ie)
IeMPK1	Ie_Transcript_111829	C	PIKPIGKGAYGVVCSA	DRVAIKKIGNAFENLMDA	RRTLREMKLLRHLY	PIGRYTFNDVY	VYELMDTDLHQIIR	YFIYQLLRGLKY	HSANVLHRDLKPSNLLVN	CDLKICDFGLARTG	TEY	VTRWYRAPELLLS	AIDMWSVGCVFAELL	ALFPGKDYIHQLKIIIE	FDPKKRITVTEALEHPYF	LHDVTMEP
IeMPK4	Ie_Transcript_095843	E						MYQLFKSLKY	HSAGLLHRDIKPSNLLLD	CQVKLADFGLARSV	TDY	ATRWYRAPEILLG	GVDMWSSGCILAEL	PVFPGTSTMNQIERVLE	FNPQKRLTAEQALQHPYV	FHNARDEP
IeMPK5	Ie_Transcript_102001	B	PFNILGSGAYGSVCAS	EKVAIKKIPNAFQNRMIA	SRTLREITVLRNTD	PGTIDTFQDVY	ATELMETDLHKLLQ	YFFYQLLRGLKY	HSGNILHRDLKPSNILVN	CILKICDFGLSRIS	TEY	VTRPYRSPELLLG	SVDIWSAGVIFVEML	PLFPVRNREEHPVHHLKMITE	FDPAKRITADQALDHPYL	LHDPSDEP
IeMPK11	Ie_Transcript_076635	B	PIRPIGRGAYGIVCSA	EEVAIKKIGNAFDNRIDA	KRTLREIKLLRHMD	PPRKDDFNDVY	VYELMDTDLHQIIR	YFLYQLLRGLKY	HSANVLHRDLKPSNLLLN	CDLKICDFGLARTT	TEY	VTRWYRAPELLLN	AIDVWSVGCIFMELL	PLFPGRDYVQQLRLITE
IeMPK16a	Ie_Transcript_100963	D	ILEVVGKGSYGVVASA	EKVAIKKINDIFEHVSDA	TRILREVKLLRLLR	PPSRREFKDIY	VFELMESDLHQVIK	FFLYQLLRSLKY	HSANVFHRDLKPKNVLAN	CKLKICDFGLARVA	TDY	ATRWYRAPELCGS	AIDIWSIGCIFAEIL	PLFPGKNVVHQLDLMTD	FDPKHRATAEQALADPYF
IeMPK16b	Ie_Transcript_100217	E	KGVTLGEGTYGIVFKA	RVVAVKKIRLGKYKEGVH	VTALREIKLLKELH		VFEFMESDLEAVIR	SYMQMTLKGLAH	HKKWVLHRDLKPNNLLIA	GELKLADFGLARIF	THQ	FARWYRAPELLF		IFLQGSSDIDQLGKIFA	YDPKKRITAEQALEHRY	EPMPTKPQ
IeMPK16c	Ie_Transcript_108453	E	RLNKIDEGTYGVVYRA	EIVALKKVKMERERDGFP	MTSLREINVLLSFH		VMEYMEHDLKGLME	CLMLQLFNGVKY	HDNWVLHRDLKTSNLLLN	GELKICDFGLARQY	TKT	VTLWYRAPELLL		PLFNGKSEIEQIDKIFR	YDPLKRITAEEALQHNW	VPLPKMKE
IeMPK17	Ie_Transcript_098600	D	IQEVIGKGSYGVVCSA	EKVAIKKINDIFEHVSDA	TRILREIKLLRLLR	PPSRREFKDIY	VFELMESDLHQVIK	FFLYQLLRALKY	HTANVFHRDLKPKNVLAN	CKLKICDFGLARVA	TDY	ATRWYRAPELCGS	AIDIWSIGCIFAEVL	PLFPGKNVVHQLDLMTD
Selaginella moellendorffii (Sm)
SmMPK1a	75282	C	PIKPIGKGAYGVVCSA	EKVAIKKITNAFENTTDA	RRTLREIRLLRHLY	PVGRSSFNDVY	VYELMDTDLHQIIR	YFIYQQLLRGLKY	HSANVLHRDLKPSNLLLN	CDLKICDFGLARTG	TEY	VTRWYRAPELLLS	AIDMWSVGCIFAELL	PIFPGKDYIHQLKLIIN	FDPKKRLTVTDALEHPYL	LHDAALEP
SmMPK1b	443152	C	PIRPLGKGAYGVVCSA	DKVAIKKIGNAFENSIDA	LRTLREMRLLRYLQ	PVGRYTFNDVY	VYELMDTDLHQIIR	FFIYQLLRGLKY	HSANVLHRDLKPGNLLLN	CDLKIADFGLARTG	TEY	VTRWYRAPELLLS	AIDIWSVGCIFAELL	PIFPGKNYINQLKLIID	FDPKERITVSEALDHPYF	LHDVNDEP
SmMPK11	105143	B	PIRPIGRGAYGIVCSA	EEVAIKKIGNAFDNRIDA	KRTLREIKLLRHMD	PPSKDEFNDVY	VYELMDTDLHQIIR	YFLYQLLRGLKY	HSANVLHRDLKPSNLLLN	CDLKICDFGLARTT	TEY	VTRWYRAPELLLN	AIDVWSVGCIFMELL	PLFPGRDYVQQLRLITE	FNPQNRISVTEALAHPYL
SmMPK16a	97841	D	VLEVIGKGSYGVVCSA	EKVAIKKINDIFEHVSDA	TRILREIKLLRLLR	PPSRREFKDIY	VFELMESDLHQVIK	FFLYQLLRGLKF	HTANVFHRDLKPKNVLAN	CKLKICDFGLARVA	TDY	ATRWYRAPELCGS	AIDIWSIGCIFAETI	PLFPGKNVTHQLELITD	FDPKDRPSATEALADPYF
SmMPK16b	74687	D	ILEVIGKGSYGVVCSA	DKVAIKKINDIFEHVSDA	TRILREIKLLRLLR	PPSRREFKDIY	VFELMESDLHQVIK	FFLYQLLRALKY	HTANVFHRDLKPKNVLAN	CKLKICDFGLARVA	TDY	ATRWYRAPELCGS	AIDIWSIGCIFAEIL	PLFPGKNVVHQLDLMTD	FDPKDRPTAEEALADPYF
Sphagnum fallax (Sf)
SfMPK1a	Sphfalx0002s0197.1	C	PIKPIGKGAYGVVCSA	EKVAIKKITNAFENTTDA	RRTLREIRLLRHLF	PVGRYTFNDVY	VNELMDTDLHQIIR	YFIYQLLRGLKY	HSANVLHRDLKPSNLLLN	CDLKICDFGLARTG	TEY	VTRWYRAPELLLS	AIDMWSVGCIFAELL	PLFPGKDYIHQLKLIIS	FDPKKRITVHEALEHPYL	LHDASVEP
SfMPK1b	Sphfalx0037s0087.1	C	PIKPIGKGAYGVVCSA	EKIAIKKITNAFENTTDA	RRTLREIRLLRHLF	PVGHYTFNDVY	VYELMDTDLHQIIR	YFIYQLLRGLKY	HSANVLHRDLKPSNLLLN	CDLKICDFGLARTG	TEY	VTRWYRAPELLLS	AIDMWSVGCIFAELL	PLFPGKDYIHQLKLIIS	FDPKKRITVHEALEHPYL	LHDTSVEP
SfMPK4a	Sphfalx0324s0004.1	B	PIRPIGRGAYGIVCSA	EEVAIKKIGNAFDNRIDA	KRTLREIKLLRHMD	PPTLDNFKDVY	VYELMDTDLHQIIR	YFIYQLLRGLKY	HSANVLHRDLKPSNLLLN	CDLKICDFGLARTT	TEY	VTRWYRAPELLLN	AIDMWSVGCIFMELL	PLFPGRDYVQQLRLITE	FDPAGRITVEQALSHPYL	LHDINDEP
SfMPK4b	Sphfalx0072s0095.2	B	LIGPVGRGAYGDVCAF	EKVAIKKIVSAFQNNTLA	RRTLREILLLRHTN	PASIEDFHDAY	ANELMDTDLHDVLR	FLLYQLLRGLKY	HSANILHRDLKPSNILIN	CLLKICDFGLARTS	TEY	VTRPYRAPELLLG	AVDMWSVGCIFMEML	PLFPTRSQQEHPVNHLKLITE	FNPTRRITAEEALAHPYL	LHDPSDEP
SfMPK4c	Sphfalx0169s0005.1	B	PIRPIGRGAYGIVCSA	EEVAIKKIGNAFDNRIDA	KRTLREIKLLRHMD	PPTRENFNDVY	VYELMDTDLHQIIR	YFIYQLLRGLKY	HSANVLHRDLKPSNLLLN	CDLKICDFGLARTT	TEY	VTRWYRAPELLLN	AIDMWSVGCIFMELL	PLFPGRDYVQQLRLITE	FDPAGRITVEQALSHPYL	LHDINDEP
SfMPK4d	Sphfalx0021s0079.1	B	PIGPVGRGAYGDVCAF	EKVAIKKIRNAFQNSTLA	RRTLREILLLRHTD	PASMENFHDAY	ANELMDTDLHEVVR	FLLYQLLRGLKY	HSANILHRDLKPSNILIN	CLLKICDFGLARTS	TEY	VTRPYRAPELLLG	SVDMWSVGCIFVEML	PLFPTQSRQEHPVNHLKLITE	FNPSKRITAEEALAHPYL	LHDPSDEP
SfMPK16a	Sphfalx0008s0058.2	D	IQEVIGKGSYGVVCSA	EKVAIKKINDIFEHVSDA	TRILREIKLLRLLR	PPSRREFKDIY	VFELMESDLHQVIK	FLLYQLLRGLKY	HTANVFHRDLKPKNVLAN	CKLKICDFGLARVA	TDY	ATRWYRAPELCGS	AIDIWSIGCIFAEVL	PLFPGKNVVHQLDLMTD	FDPKDRPTAEEALADPYF
SfMPK16b	Sphfalx0076s0004.1	D	IQEVIGKGSYGVVCSA	EKVAIKKINDIFEHVSDA	TRILREIKLLRLLR	PPSRREFKDIY	VFELMESDLHQVIK	FLLYQLLRGLKY	HTANVFHRDLKPKNVLAN	CKLKICDFGLARVA	TDY	ATRWYRAPELCGS	AIDIWSIGCIFAEVL	PLFPGKNVVHQLDLMTD	FDPKDRPTAEEALADPYF
Physcomitrella patens (Pp)
PpMPK1a	Pp3c7_4770V3.1	C	PIKPIGKGAYGVVCSA	DRVAIKKITNAFENTTDA	RRTLREIRLLRHLF	PVGRQTFNDVY	VYELMDTDLHQIIR	YFIYQLLRGLKY	HSANVLHRDLKPSNLLLN	CDLKICDFGLARTG	TEY	VTRWYRAPELLLS	AIDMWSVGCIFAELL	PLFPGKDYIHQLKLIIS	FDPRKRITVHEALEHPYL	LHDATVEP
PpMPK1b	Pp3c11_25140V3.11	C	PMKPIGKGAYGVVCSA	DRVAIKKITNAFENTTDA	RRTLREIRLLRHLF	PVGRQTFNDVY	VYELMDTDLHQIIR	YFIYQLLRGLKY	HSANVLHRDLKPSNLLLN	CDLKICDFGLARTG	TEY	VTRWYRAPELLLS	AIDMWSVGCIFAELL	PLFPGKDYIHQLKLIIS	FDPRKRVTVHEALEHPYL
PpMPK4a	Pp3c1_22480V3.2	B	PIRPIGRGAYGIVCSA	EEVAIKKIGNAFDNRIDA	KRTLREIKLLRHMD	PPTRENFNDVY	VYELMDTDLHQIIR	YFLYQLLRGLKY	HSAKVLHRDLKPSNLLLN	CDLKICDFGLARTT	TEY	VTRWYRAPELLLN	AIDVWSVGCIFMELL	PLFPGRDYVQQLRLITE	FDPARRITVEEALAHPYL	LHDINDEP
PpMPK4b	Pp3c16_3910V3.1	E	KLEKVGEGTYGKVYKA				VFEYMDTDLKKYID		HGHGVMHRDLKPQNLLVD	RRLKIADLGLGRAF	THE	VTLWYRAPEVLLG		PLFTGDSELQQLLHIFR	FEPSKRISAKAALSHTYF
PpMPK4c	Pp3c11_10380V3.2	E	KIEKIGEGMYGKVYKA	AMVALKKNKIENEKEGIP					HSHGIMHRDLKPQNLLVD	GLLKIADLGLGRAF	THE	VTLWYRAPEVLLG		PLFPGNSELQQLLHIFR	YNPANRISAKEALVHPYF
PpMPK5a	Pp3c15_11610V3.2	B	MIGPIGHGAYGDVCAF	EKVAIKKIGNAFQNHTTA	RRTLREILLLRHTE	PANIEDFEDAY	ANELMDTDLHQIVR	FLLYQLLRGLKY	HSANILHRDLKPSNLLIN	CLLKICDFGLARTS	TEY	VTLWYRAPEVLLG	AVDMWSVGCIFMEML	PLFPIRSRQEHPVNHLKLITE	FNPSNRITAEDALAHPYL	LHDVSDEP
PpMPK5b	Pp3c9_11360V3.2	B	MIGPIGHGAYGDVCAF	EKVAIKKIGNAFQNNTTA	RRTLREILLLRHTE	PANIEDFHDAY	ANELMDTDLHQIVR	FLLYQLLRGLKY	HSANILHRDLKPSNLLIN	CLLKICDFGLARTS	TEY	VTLWYRAPEVLLG	AVDMWSVGCIFMEML	PLFPIRSRQEHPVNHLKLITE	FNPSNRITAEDALAHPYL	LHDLSDEP
PpMPK5c	Pp3c26_400V3.2	B	PLRPIGRGAYGIVCSL	EEVAVKKIGNAFDNRIDA	KRTLREIKLLRHMD	PPTRENFNDVY	VYELMDTDLHQIIR	YFLYQILRGLKY	HSANVLHRDLKPTNLLVN	CDLKIADFGLARTL	TEY	VTRWYRAPELLLN	AIDIWSVGCIFMELL	ALFPGRDYVHQLRLITE	FDPAKRITVEAALAHPYL	LHDINDEP
PpMPK15	Pp3c25_5330V3.1	E	VGQKLGKGAYGIVWKA	EVVALKKIFDAFQNSTDA			VFEYMETDLHAVIR		HSGELLHRDIKPSNLLLD	CQVKVADFGLARSV	TDY	ATRWYRAPEILLG		PVFPGTSTMNQIEKILE	FNPFKRITAENALRHPYL	FHNPIDEP
PpMPK16a	Pp3c11_17720V3.4	D	ILEVIGKGSYGVVCSA	EKVAIKKINDIFEHVSDA	TRILREIKLLRLLR	PPSRRDFKDIY	VFELMESDLHQVIK	FFLYQLLRALKY	HTANVFHRDLKPKNVLAN	CKLKICDFGLARVA	TDY	ATRWYRAPELCGS	AIDIWSIGCIFAEVL	PLFPGKNVVHQLDLMTD	FDPRDRPTAEEALADPYF
PpMPK16b	Pp3c7_11370V3.1	D	ILEVIGKGSYGVVCSA	EKVAIKKINDIFEHVSDA	TRILREIKLLRLLR	PPSRRDFKDIY	VFELMESDLHQVIK	FFLYQLLRALKY	HTANVFHRDLKPKNVLAN	CKLKICDFGLARVA	TDY	ATRWYRAPELCGS	AIDIWSIGCIFAEVL	PLFPGKNVVHQLDLMTD	FDPRDRPTAEEALADPYF
Marchantia polymorpha (Mp)
MpMPK1	Mapoly0091s0015.1	C	PIKPIGKGAYGVVCSA	EKIAIKKITNAFENTTDA	RRTLREIRLLRHLF	PTGRYNFNDVY	VYELMDTDLHQIIR	YFIYQLLRGLKY	HSANVLHRDLKPSNLLLN	CDLKICDFGLARTG	TEY	VTRWYRAPELLLS	AIDMWSVGCIFAELL	PIFPGKDYIHQLKLIIN	FDPRKRVTVNEALEHPYL	LHDVTVE
MpMPK3	Mapoly0122s0024.1	E	LHEHIGAGSYGDVCRA	QVVALKRIPDVFYCHMLA					HSCHVWHRDIKSENVLLT	MRVKICDFGLSRSA	TKT	VTPSYRAPEVIMS	AIDIWALGCIFWELL		FDPARRCTAEEALAHTYF
MpMPK4a	Mapoly0015s0179.1	B	PIRPIGRGAYGIVCSA	EEVAIKKIGNAFDNRIDA	KRTLREIKLLRHMD	PPTRDEFNDVY	VYELMDTDLHQIIR	YFLYQLLRGLKY	HSANVLHRDLKPSNLLLN	CDLKICDFGLARTT	TEY	VTRWYRAPELLLN	AIDVWSVGCIFMELL	PLFPGRDYVQQLKLITE	FDPYKRITVEQALSHPYL	LHDINDE
MpMPK4b	Mapoly0021s0044.2	E	VCQKLGKGAYGIVWKA	EVVALKKIFDAFQNSTDA			VFEYMETDLHAVIR	FIMYQLLKGLKY	HSAELLHRDIKPSNLLLD	CQVKLADFGLARSV	TDY	ATRWYRAPEILLG	GVDMWSSGCILGELL	PIFPGTSTMNQIEKILE	FNPIKRLTAEEALRHPYL
MpMPK5	Mapoly0111s0043.1	E	VMKQLGDGTYGSVWKA	EIVAIKKMKRKFYSWDE					HRYGYFHRDLKPENLLVT	VIKVADFGLAREV	TDY	STRWYRAPEVLLQ	AIDMWAMGAIMAELF	PLFPGASEADELYKICT	WDPNKRPTAAQALQHPFF
MpMPK16	Mapoly0003s0031.1	D	IQEVIGKGSYGVVCSA	EKVAIKKINDIFEHVSDA	TRILREIKLLRLLR	PPSRREFKDIY	VFELMESDLHQVIK	FFLYQLLRALKY	HTANVYHRDLKPKNVLAN	CKLKICDFGLARVA	TDY	ATRWYRAPELCGS	AIDIWSIGCIFAEVL	PLFPGKNVVHQLDLMTD	FDPRDRPTAEQALADPYF
Chlamydomonas reindardtii (Cr)
CrMPK3	Cre12.g508900	C	PIKAIGKGAFGVVCSA	EKVAIKKIGNAFENLIDA	RTLREIKLLRHLR	PPSRDNFNDVY	IYELMDTDLHQIIR	YFVYQVLRGLKY	HTANVLHRDLKPSNLLLN	CDLKIADFGLARTG	TEY	VTRWYRAPELLLS	AIDVWSVGCILAELL	PLLPGKDYVDQLKLIIK	FDPRKRIDVIQALKHPWL	LHEEAAEP
CrMPK4	Cre01.g010000	C	PIKPIGKGAYGVVCSA	EKVAIKKIANAFDNVIDA	RTLREIKLLRHLQ	PTNRDAFKDLY	VYELMDTDLHQIIR	YFLYQLLRGLKY	HSANILHRDLKPSNLLVN	CDLKICDFGLARTS	TEY	VTRWYRAPELLLS	AIDVWSVGCIFAELL	PLFPGKDYVHQLSLITK	FDPTKRITVEQALEHPYL	LHDVSDEP
CrMPK7	Cre13.g607300	E	IQQKLGKGAYGVVWKA	EVVALKKIFDAFQNATDA			VFEYMETDLHAVIR	YIMYQLFKSLKY	HSGELLHRDIKPSNLLLN	CMVKLADFGLARSV	TDY	ATRWYRAPEILLG		PVFPGTSTMNQLDRIVE	FNPHKRLTAEQALRHPYV	FHNLADEP
CrMPK15	Cre16.g661100	E	VVKQLGDGTYGTVWKA	EVVAIKKMKRKFYSWEEC	MNLREVKSLRKLN			NWCYQIFQGLAY	HKHGFFHRDMKPENLLAS	SIKIADFGLAREI	TDY	STRWYRAPEVLLR		PLFPGTSEADEIYKICS	WDPNKRPTAVQALQHPYF
CrMPK18	Cre17.g745447	D	VHSLIGKGSYGLVCAA	EMVAIKKIQNVFDNVADA	RILREITLLRVLR	PSDPNTFKDLY	CFELMESDLHTVIG		HSNGVLHRDLKPKNILAN	CKLKICDFGLARPH	TDY	ATRWYRAPELCGC	AVDMWSIGCIFAEVL	PLFPGRDAVHQLQLITD	FDPADRPTAAEALAHPYF
CrMPK20	Cre08.g385050	D	IKEVIGKGSYGVVCSA	EKVAIKKITNVFEHVSDA	RIVREIKLLRLLK	PPSPKDFKDIY	VFELLETDLHQVIK	FFLYQMLRGIKY	HSAKVFHRDLKPKNILAN	CKLKICDFGLARPA	TDY	ATRWYRAPELCGS	AIDIWSVGCIFAEVL	PLFPGRNVVHQLELITD	FDPAERPTAEEALADPYF
Ostreococcus tauri (Pt)
OtMPK2	Ot_ostta15g00110T0.1	C	PLKIIGRGAYGVVCSA	RRVAVKKLTNCFDSPVEA	RRALREVHLLRRLR	PTNEIGRVSDVY	VYELMDTDLHQIIR	YFMYQILRGLKY	HSANVLHRDLKPSNILLN	CDLCICDFGLARSM	TSY	VTRWYRAPELLLN	SIDMWSVGCILAEII	PLFPGKDFIHQMHLIIE	FNPHRRISVDEALAHPYL	LHDVSAEP
OtMPK9	Ot_ostta08g00460T0.1	D	LLEVIGKGSYGVVCAA	QKVAIKKVRNAFDHASDA	TRILREVTLLRHLK	PPNPREFNEVF	VFELMGTDLHQVIK	FFLYQLLRGLKY	HSANVFHRDLKPKNILAN	CKLKICDFGLARAM	TDY	ATRWYRAPELCGS	AIDIWGVGCIFAELL	PLFPGKNVVKQLELITD	FDPDDRPTAAQALADPYF
OtMPK13	Ot_ostta09g04050T0.1	C	PIKPVGKGAYGVVCSA	RKVAIKKIVNVFENVVDA	KRTLREIKLLRHLR	PEAMDAFEDVY	MYDLMDTDLYQIIR	YFLYQILRGLKY	HSADVLHRDLKPGNLLLN	CDLKICDFGLARTA	TEY	VTRWYRAPELLLS	AIDVWSVGCIFAELL	TLFPGKDYVHQLNLIMR	LDPARRITVEDALAHPYL	LHDEVDEP
