# Supplementary material for: A phylogenetic study of the members of the MAPK and MEK families across Viridiplantae
Source: PLoS One. 2021 Apr 23;16(4):e0250584. doi: 10.1371/journal.pone.0250584 (PMC8064577; doi:10.1371/journal.pone.0250584)
Supplement: S3 Table — (XLSX) [file pone.0250584.s011.xlsx]

## Sheet: MAPKs_novel_domains
	Domain 12	Domain 13	Domain 14	Domain 15	Domain 16	Domain 17
	G-N-X-F-E-V-[T/S]-X-K-Y	Y-X-[M/L]-W-[Q/R]-[T/S]-X-F-E-I-D-T-K-Y	H-[P/K]-D-I-V-E-[I/V/K]-[K/L]-[I/H/N]-[I/K]-[M/L]-L-P	M-L-X-F-[D/N]-P-X2-R-I-[T/S]	E-[L/V]-[I/L]-G-[T/S]-P-X-[E/D]-X-D-L-X-F-[L/I/V]	A-[R/K]-[R/K]-Y-[L/I/V]-X2-[L/M]-[R/P]-X3-[P/R/K]-X-[P/S]
Group A
AfMPK4c	GHLFEVAAKY					TLRYIKELPRYHKQP
ScMPK4d	SHIFEIASKY					ALRYIRGLPRHIKQP
ScMPK3	SHLFEVTAKY					AIKCLLQLPKFAKQP
ScMPK4c	GNLFDVTAKF					AIKYIQQLPRSVKQP
AfMPK6a	GNEFVLTRRY					ARRYLTQLPRTTPKP
AfMPK3	GQSFQVLPKY					ARRYLRQLPKYEKKP
ScMPK6a	GKSFEVLAKY					ARRYLRQLPKYEKKP
AfMPK6b	GKPFQVLAKY					ARRYLRQLPKYEKKP
AmtrMPK3	GNRFEITSKY					AKRYMRRLPPLPRQL
OsMPK3	GNKFEVTNKY					ARKYMRHLPQYPRRT
BdMPK1a	GNQFEITAKY					ARRYMRHLPQFPRRP
VvMPK3						ARRYIMQLPQHPRQP
AhMPK3a	GNLFEVTAKY					ARRYIRQLPPLPRQP
AhMPK3b	GNLFEVTTKY					ARRYIRQLPPQPRQP
AtMPK3	GSLFEITSKY					AKRYIRQLPNFPRQP
PtMPK6	GNIFEVTAKY					ARRFIRQLPQYPRQS
OsMPK6	GNVFEVTAKY					ARRYIRQLPRHARQS
BdMPK3	GNVFEVTVKY					ARRYIRQLPRHARQS
AtMPK6	GNIFEVTAKY					AKRYIRQLPPYPRQS
VvMPK6						AKRYIRQLPIYRRQT
AhMPK3c	GNVFEVTAKY					AKRYIRQLPQYQKQS
BvMPK6	GNVFEVTVKY					AKRYIRQLPQYRRQS
AmtrMPK6	GNVFEVTAHY					ARKYIRQLVQYPRQS
PtMPK3	GNMFEVTAKY					AKRLVQLLPQLPRQS
AtMPK10	GHIFELPAKY					AKRYIRQLPTLPRQS
PaMPK6	GNMFEVTAKY					AKLLVQQLSQHPRQS
ScMPK6b	GNPFEVTAKY					AKRYLRELPRYEKQS
Group B
PpMPK5c	GTDFEVTARY			MLVFDPAKRITV	ELIGTPEDRDLGFL	ARRYIKHLPRQSPIP
SmMPK11	GNLFEVTAKY			MLVFNPQNRISV	ELIGSPEDADLGFL	ARRYVRQLQRYPRQS
MpMPK4a	GNLFEVSAKY			MLVFDPYKRITV	ELIGSPEDSDLGFL	AKRYMQQLMRYPKQP
PpMPK4a	GNLFEVSRKY			MLRFDPARRITV	ELIGSPEDHDLGFL	ARRYIRQLPRFARQP
SfMPK4a	GNSFEVSAKY			MLRFDPAGRITV	ELIGSPEDHDLGFL	ARRYIRQLPRYPRKP
SfMPK4c	GNFFEVSAKY			MLRFDPAGRITV	ELIGSPEDSDLGFL	ARRYIRQLPRFPRQP
ScMPK4b	GNLFEVTSKY			MLVFDPAKRITV	QLIGSPSDADLGFL	ARRYVRQLPRYDRQP
AfMPK4a	GNLFEVTSKY			MLLFDPARRITV	QLIGSPSDADLGFL	ARRYVRQLPHYDRQP
ScMPK4a	GNLFEVYSKY			MLVFDPDKRITV	QLIGSPRDADLGFL	SRRYVRQLPHYERQP
AfMPK4b	GNLFEVTNKY			MLQFDPSKRITV	QLIGSPSETDLWFL	GRRYVRQLPRYMRQS
AmtrMPK4	GNLFEVSSKY			MLVFDPCKRISV	ELLGSPEDSDLGFL	ARRYVRQLPHFPKQP
VvMPK13	GNLFEVSAKY			MLVFDPSKRITV	ELLGSPEDSDLGFL	ARKYVKQLPCVPKQP
AtMPK13	GNLFELSSKY			MLVFDPSKRITV	ELLGSPDDSDLDFL	ARKYVKQLPHVQKQS
AhMPK13	GNLFEVSSKY			MLVFDPNKRITV	ELLGSPEDSDLGFL	AKKYVKQLPHVPKQP
BvMPK13	GNLFEVSSKY			MLVFDPSKRITV	ELLGSPEDSDLGFL	AKRYVKQLPHFPKQP
AmtrMPK5	GNLFEVPTKY			MLVFDPSKRITA	EFLGTPSDSSLGFL	ACRYLHQFPQFPKQE
AmtrMPK13	GNLFEVPTKY			MLVFDPSKRITV	ELLGTPSDSSLGFL	ARRYLRQFPQFPKQE
OsMPK5	GNLFEVSSKY			MLVFDPSKRITV	ELIGSPDDSSLGFL	ARRYVRSLPQYPKQQ
BdMPK4a	GNLFEVSAKY			MLVFDPNKRITV	ELLGSPDDTSLGFL	ARRYVRSLPQYPKQQ
OsMPK4	GNLFEVSSKY			MLVFDPSRRITV	ELIGSPDDSSLGFL	ARRYMKQLPQYPRQD
BdMPK4b	GNLFEVASKY			MLVFDPSRRITV	ELIGSPDDSSLGFL	ARRYMKQLPQYPRQD
AhMPK11	GNLFEVSSKY			MLVFDPSKRITV	ELIGSPDDASIGFL	ARRYVRQLPQYPKQS
VvMPK4a	GNLFEVSRKY			MLVFDPNRRITV	ELIGSPDDSSLGFL	ARRYVRQLPQYPRQQ
AtMPK12	GQLFEVSRKY			MLVFDPNRRISV	ELVGSPDNSSLGFL	ARRYVRQLPRYPKQQ
AtMPK4	GNLFEVSRKY			MLVFDPSRRITV	ELIGSPDDSSLGFL	ARRYVRQLPQYPRQN
AtMPK11	GNLFEVSKKY			MLVFDPNRRITV	ELIGSPDDSSLGFL	ARRYVRQLPQYPRQN
VvMPK4b	GNLFEVSAKY			MLVFDPTKRITV	ELLGSPDDASLGFL	ARRYVRQLPQYPKQQ
AtMPK5	GNLFEVSNKY			MLVFDPVKRITV	ELIGSPDGASLEFL	ARKYVKELPKFPRQN
BvMPK4	GSLFEVSSKY			MLVFDPNKRITV	ELIGSPDDSSLGFL	ARRYVKQLPQYPKQQ
AhMPK2	GSLFEVSSKY			MLVFDPNKRITV	ELIGSPDDSSLGFL	ARRYVKQLPQYPKQQ
PtMPK4	GNLFEVSSKY			MLVFDPSKRITV	EFIGSPDDSDLGFL	TRRYIRQLPQVPKQP
PtMPK11	MLLTISFIV			MLVFDPSKRITV	ELIGSPDDSDLGFL	ARRYIRQLPQFPKQP
PaMPK4	GNLFEVSSKY			MLVFDPSKRITV	EFIGSPDDSDLGFL	TRRYIRQLPQVPKQP
PaMPK11				MLVFDPSKRITV	ELIGSPDDSDLGFL	ARRYIRQLPQFPKQP
AhMPK5	GSLFEVSSKY			MLVFDPNKRITA	ELIGSPDDSSLGFL	ARRYVKQLPQYPKQQ
SfMPK4b	EDVFEVYSKY			MLQFNPTRRITA	ELLGTPDESDLLFL	ARVRIKSALVGQERKP
SfMPK4d	GDVFEVYSKY			MLLFNPSKRITA	ELLGTPDQSDLSFL	ARLRIQSALLGQERKP
PpMPK5a	DDKFEVYDKY			MLRFNPSNRITA	ELLGTPDASDLSFL	ARQRIQMALIGQERKP
PpMPK5b	GDKFEVYDKY			MLRFNPSNRITA	ELLGTPDASDLSFL	ARQRIQMALLGQERKP
AfMPK13	GGEFVVYDCY			MLVFDPTKRITA	KLLGSPVETDLAFL	AQMHILTFLSGYTRQP
IeMPK5	FEVYPKY			MLRFDPAKRITA	ELVGSPDASDLEFL	IRAQIHSALKGREKKP
IeMPK11	GNIFELTAKY				ELIGSPDDSDLGFL
Group C
CrMPK4		FLVCGSLFECPAKY
CrMPK3		YVLWRSTFEIDDKY
AfMPK1b		FVMWRTVFEVDTRY
AfMPK1a		FMLWRTIFEVDLRY
ScMPK1		FMLWRTVFEVDLKY
SmMPK1a		YMLWRSLFEIDQRY
MpMPK1		YLLWRSVFEIDTKY
SfMPK1a		YMLWRSLFEIDTKY
SfMPK1b		YMLWRSLFEIDTKY
PpMPK1a		YMLWRSVFEIDTKY
PpMPK1b		YMLWRSVFEIDTKY
SmMPK1b		YMLWHSLFEIDTKY
AmtrMPK2		YKMWQTMFEIDTKY
OsMPK14		YSMWQTLFEIDTKY
OsMPK7		YTMWQTLFEIDTKY
BdMPK1b		YTMWQTMFEIDTKY
AtMPK1		FSMWQTLFEIDTKY
AtMPK2		FSMWQTLFEIDTKY
IeMPK1		YMIWRNLFEIDFK
AhMPK1		FSMWQALFEIDTKY
BvMPK1		YSMWQALFEIDTKY
AtMPK7		YSMWQTLFEIDTKY
AtMPK14		YTMWQTLFEIDTKY
OtMPK13		FAVCGTVFEVDAKY
VvMPK1
VvMPK7
PaMPK1		YSMWRNTFEIDTKY
PaMPK2
PaMPK7a		YSMWRNTFEIDTKY
OtMPK2		TWVGRHAFDVDERY
Group D
AtMPK8			HPDVVEIKHIMLP			ARRYLSSMRKKQPVP
IeMPK17			HPDIVEIKHIMLP
IeMPK16a			HPDIVEIRHIMLP			ARRYLASMRKKVAVP
AtMPK15			HPDVVEIKHIMLP			ARRYLGNMRKKQPVP
AtMPK9			HPDIVEIKHVMLP			ARRYLGNMRRKPPVP
VvMPK9a			HPDIVEIKHIMLP			ARRYLSTMRKKPSIP
BvMPK9			HPDVVEIKHIMLP			ARRYLSSMRKKPPIP
AmtrMPK16a			HPDLVEIKHIMLP			ARRYLSSMRKKPPVP
AtMPK16			HPDIVEIKHILLP			ARRYLSSMRKKKPIP
VvMPK16			HPDIVEIKHILLP			ARRYLSSMRKKKPIP
AhMPK16a			HPDIVEIKHILLP			ARRYLSSMRKKKPIP
AhMPK16b			HPDIVEIKHILLP			ARRYLSSMRKKKPIP
BvMPK16			HPDIVEIKHILLP			ARRYLSSMRKKKPIP
PtMPK9			HPDIVEIKHIMLP			ARRYLSNMRKKQPTP
SfMPK16a			HPDIVEIKHIMLP			ARRYLSSMRKKLPVP
SfMPK16b			HPDIVEIKHIMLP			ARRYLSSMRKKQPVP
PpMPK16a			HPDIVEIKHIMLP			ARRYLSTMRKKPPMP
PpMPK16b			HPDIVEIKHIMLP			ARRYLSTMRKKLPMP
MpMPK16			HPDIVEIKHIMVP			AKRYLTSMRKKQPLP
SmMPK16b			HPDIVEIKHIMLP			ARRYLSGMRKKTAIP
ScMPK9b			HPDIVEIKHIMLP			ARRYLSSMRRKQPVP
OsMPK15a			HPDIVEIKHILLP			ARRYLNSMRRKKPIP
BdMPK9a			HPDIVEIKHILLP			ARRYLSSMRRKKTVP
OsMPK16			HPDIVEIKHILLP			ARRYLSSMRRKKPIP
SmMPK16a			HPDIVEIKHILLP			ARRYLSTMSKKSPVP
AmtrMPK16b			HPDIVEIKHILLP			ARRYLGSMRKKKPVP
PtMPK16a			HPDIVEIKHIMLP			TRRYLSSMRKKKPMQ
OsMPK15b			HPDIVEIKHIMLP			ARRYLGNMRKKPRVP
BdMPK16			HPDIVEIKHIILP			ARRYLGNMRKKHPVP
OsMPK15c			HPDIVEIKHIMLP			ARRYLSNMRKKPRVP
AtMPK20			HPDIVEIKHIMLP			ARRYLTSMRKKPPIP
OsMPK20a			HPDIVEIKHIMLP			ARKYLTCMRKKQPAS
BdMPK20c			HPDVVEIKHILLP			ARKYLTCMRKKQPAS
BdMPK20a			HPDIVEIKHIMLP			ARRYLSSMRKKEPIP
VvMPK20						ARRYLTSMRKKQPVI
OsMPK17a			HPDIVEIKHIMLP			ARRYLSTMRKKHAVP
BdMPK9b			HPDIVEIKHIMLP			ARRYLSCMRKKHPVP
OsMPK17b			HPDIVEIKHIMLP			ARGYLTGMQRKHPIP
OsMPK20b			HPDIVEIKHIMLP			ARRYLSSMRRKQPVP
OsMPK20c			HPDIVEIKHIMLP			ARRYLSSMRKKQPVP
BdMPK20d			HPDIVEIKHIMLP			ARRYLSSMRKKQSVS
BdMPK20e			HPDIVEIKHIMLP			ARKYLSSMRRKQPIP
AfMPK20a			HPDIVEIKHIMLP			ARKYLMTMVKKPSIQ
AfMPK20b			HPDIVEIKHILLP			ARKYLMTMGKKPPMQ
ScMPK16a			HPDIVEIKHILLP			ARRYLSTMPKKPAVK
VvMPK19			HPDIVEIKRIMLP			ARKYLTEMRKKHPVP
AhMPK19a			HPDIVEIKRIMLP			ARKYLTDMRKKQPVP
AhMPK19b			HPDIVEIKRIMLP			ARKYLTDMRKKQPVP
BvMPK19			HPDIVEIKRIMLP			ARKYLTDMRKKQPVP
AtMPK18			HPDIVEIKSIMLP			ARKYLTEMRKKNPVT
AtMPK19			HPDIVEIKSIMLP			ARKYLNEMRKKNLVP
BdMPK20b			HPDVVEIKHIMLP			ARRYLSSMRKKDPVP
AtMPK17			HPDIVEIKHIMLP			ARKYLGNMRRKDPVP
VvMPK9b			HPDVVEIKHIMLP			AKRYLNNMRKKSPIP
AfMPK16c			HPDVVEIKHIMLP			ARQYLASMMKKNPVP
ScMPK9a			HPDVVEIKHIMLP			ARRYLASMSKKTPVP
AfMPK16a			HPDIVEIKHILLP			ARKYLSAMRKKSPTS
ScMPK16b			HPDIVEIKHILLP			ARRYLSHMRKKPPIN
AfMPK16b			HPDIVEIKHILLP			AKLHLSNMRKKPPFP
ScMPK16c			HPDIVEIKHILLP			AKRYLSNMRKKSPIP
CrMPK20			HPDIVDIKHIMLP			ARRFLLNMRPKPGIP
OtMPK9			HPDIVDIKHIMLP			ARRFLQQMRIKPATP
PtMPK15			HPDIVDIKHIMLP
PtMPK20			HPDIVEIKHIMLP			ARRYLNSMRKKQPVP
PaMPK8			HPDIVEIKHIMLP
PaMPK16			HPDIVEIKHIMLP			ARRYLSSMRKKKPIP
CrMPK18			HPDIVDIKHIMLP			ARAFLNALEPKRPRQ
Group E
CrMPK7				LLVFNPHKRLT
AfMPK4d				LLHFNPHKRLT
ScMPK2				LLHFNPHKRLT
PpMPK15				LLHFNPFKRIT
MpMPK4b				LLHFNPIKRLT
MpMPK3				MLAFDPARRCT
PtMPK5a				LLSWDPAKRPT
MpMPK5				MCSWDPNKRPT
CrMPK15				LCHWDPNKRPT
PtMPK16b
PpMPK4c				LLQYNPANRIS
PtMPK5b				MLQCDPAKRIS
PpMPK4b				MLVFEPSKRIS
PtMPK5c				MLVYEPSKRIS
AtMHK				LCSWDPLKRPT
VvMPK5a				LCSWDPLGRPT
VvMPK5b				LCSWDPCKRPT
PaMPK5				MLVFNPRKRIS
PaMPK7b				MLVFNPRKRIS
PaMPK10				MLVFNPRKRIS
IeMPK16b				MFTYDPKKRIT
IeMPK16c				LLTYDPLKRIT
IeMPK4				LLQFNPQKRLT
