# Supplementary material for: A phylogenetic study of the members of the MAPK and MEK families across Viridiplantae
Source: PLoS One. 2021 Apr 23;16(4):e0250584. doi: 10.1371/journal.pone.0250584 (PMC8064577; doi:10.1371/journal.pone.0250584)
Supplement: S4 Table — (XLSX) [file pone.0250584.s012.xlsx]

## Sheet: MAPKs_novel_domains
	AtMPK6							Score
Group A	Domain	Residue	Localization	Sequence	Score			Activation domain: These residues must be phosphorylated for the protein to be activated
	activation	T	221	RVTSESDFMTEYVVTRWYR	0.737			Above the activation domain score
	activation	Y	223	ESDFMTEYVVTRWYR	0.72			Below the activation domain score
	17	Y	298	LNENAKRYIRQLPPY	0.146
	12	T	59	NIFGNIFEVTAKYKPPIMP	0.134
	AtMPK4
Group B	Domain	Residue	Localization	Sequence	Score
	activation	T	201	RTKSETDFMTEYVVTRWYR	0.727
	activation	Y	203	ETDFMTEYVVTRWYR	0.717
	16	S	262	QLRLITELIGSPDDSSLGFLR	0.803
	15	T	319	LVFDPSRRITVDEALCHPY	0.731
	12	Y	32	SYVQYNVYGNLFEVS	0.313
	12	Y	42	LFEVSRKYVPPLRPI	0.267
	17	Y	279	RSDNARRYVRQLPQY	0.213
	16	T	367	NIKELIYRETVKFNPQDSV	0.187
	16	S	267	TELIGSPDDSSLGFLRSDNAR	0.184
	16	S	266	ITELIGSPDDSSLGFLRSDNA	0.115
	15	S	315	LLEKMLVFDPSRRITVDEALC	0.051
	15	S	315	LLEKMLVFDPSRRITVDEALC	0.051
	12	S	39	YNVYGNLFEVSRKYVPPLRPI	0.041
	AtMPK1
Group C	Domain	Residue	Localization	Sequence	Score
	activation	T	191	ASNTKGQFMTEYVVTRWYR	0.685
	activation	Y	193	KGQFMTEYVVTRWYR	0.772
	13	Y	32	LFEIDTKYMPIKPIG	0.381
	13	T	24	GKHYFSMWQTLFEIDTKYM	0.136
	13	S	20	GIRNEGKHYFSMWQTLFEIDT	0.07
	13	T	30	MWQTLFEIDTKYMPIKPIG	0.05
	AtMPK8
Group D	Domain	Residue	Localization	Sequence	Score
	activation	T	266	NDAPTAIFWTDYVATRWYR	0.75
	activation	Y	268	TAIFWTDYVATRWYR	0.788
	17	Y	345	RNEKARRYLSSMRKK	0.403
	17	S	348	RNEKARRYLSSMRKKQPVPFS	0.235
	17	S	348	RNEKARRYLSSMRKKQPVPFS	0.235
	17	S	347	IRNEKARRYLSSMRKKQPVPF	0.185
	17	S	347	IRNEKARRYLSSMRKKQPVPF	0.185
	AtMHK
	Domain	Residue	Localization	Sequence	Score
Group E	activation	T	164	REVASMPPYTEYVSTRWYR	0.855
	activation	Y	166	SMPPYTEYVSTRWYR	0.777
	15	S	273	EAIDLINRLCSWDPLKRPTAD	0.445
	15	T	281	CSWDPLKRPTADEALNHPF	0.597

## Sheet: MEKs_novel_domains
	AtMEK6							Score
Group A	Domain	Residue	Localization	Sequence	Score			Activation domain: These residues must be phosphorylated for the protein to be activated
	activation	S	220	GVSKILTSTSSLANSFVGTYP	0.2			Above the activation domain score
	activation	S	217	TDFGVSKILTSTSSLANSFVG	0.058			Below the activation domain score
	activation	T	216	TDFGVSKILTSTSSLANSF	0.192
	activation	T	218	FGVSKILTSTSSLANSFVG	0.171
	9	T	29	ISKFLTQSGTFKDGDLRVN	0.523
	9	S	27	EQSISKFLTQSGTFKDGDLRV	0.312
	AtMEK3
Group B	Domain	Residue	Localization	Sequence	Score
	activation	S	235	DFGISAGLENSMAMCATFVGT	0.106
	activation	S	229	GEPKITDFGISAGLENSMAMC	0.101
	10	Y	48	VNLLSRSYGVYNFNE	0.6
	12	Y	374	ADMLTIHYYSLFDGF	0.323
	10	S	47	DGGTVNLLSRSYGVYNFNELG	0.288
	12	Y	375	DMLTIHYYSLFDGFD	0.203
	10	S	45	LSDGGTVNLLSRSYGVYNFNE	0.12
	13	S	455	SGGVIIRAVGSFIVGNQFLIC	0.116
	12	T	371	RLKDLADMLTIHYYSLFDG	0.099
	12	S	376	LADMLTIHYYSLFDGFDDLWH	0.086
	AtMEK4
Group C	Domain	Residue	Localization	Sequence	Score
	activation	T	224	FGVSRILAQTMDPCNSSVG	0.363
	activation	S	218	KNVKIADFGVSRILAQTMDPC	0.073
	11	S	34	LTLPLPQRDVSLAVPLPLPPT	0.476
	AtMEK10
Group D	Domain	Residue	Localization	Sequence	Score
	activation	Y	195	RIVAGGDYGSNGTCA	0.54
	activation	S	197	SRIVAGGDYGSNGTCAYMSPE	0.292
	activation	S	187	GEVKIADFGASRIVAGGDYGS	0.203
	AmtrMEK7
Group E	Domain	Residue	Localization	Sequence	Score
	activation	T	213	FGVSKVLDSTLAQCNSYVG	0.187
	activation	S	212	ADFGVSKVLDSTLAQCNSYVG	0.093
	activation	S	207	REVKIADFGVSKVLDSTLAQC	0.075
	14	S	294	GDPPAPPADSSPEFQSFIRAC	0.749
	14	S	293	MGDPPAPPADSSPEFQSFIRA	0.194
	14	S	299	PPADSSPEFQSFIRACLQKNA	0.109
