# Supplementary material for: A phylogenetic study of the members of the MAPK and MEK families across Viridiplantae
Source: PLoS One. 2021 Apr 23;16(4):e0250584. doi: 10.1371/journal.pone.0250584 (PMC8064577; doi:10.1371/journal.pone.0250584)
Supplement: S5 Table — (XLSX) [file pone.0250584.s013.xlsx]

## Sheet: Hoja1
Name	Locus ID	Domain I	ATP-binding domain	Domain II	Domain III	MAPK-binding domain	Domain IV	Activation domain	Domain V	Domain VI	Domain VII	Domain VIII	NTF2 domain
		G-X-[S/A/N]-[G/S]-G-X-V-X-[K/L]-[V/A]-X-H-[K/R]	H-K-X3-8-A-L-K-X4-[N/D]-X-[D/E/Q]	P-X-[V/L]-V-X-[C/F]-[H/Y]-X2-[F/Y]	[L/M]-E-[Y/F]-M-D-X-G-S-L-[A/E]	[V/I]-H-R-D-[I/L]-K-P-[S/A]-N-L-L	[A/S]-X6-L-X-G-L-X-Y-L-H	V-S-X5-[S/T]-[M/L]-[D/G/A]	V-G-T-X2-Y-M-S-P-E-R-[I/F]	[G/S/A]-D-[I/V]-W-S-[L/F]-G-[L/V]-X2-L-E	[F/A]-S-X-E-[F/L]-[R/C]-X-F-[I/V]-X2-C	[S/T]-[A/V]-X2-L-L-X-H-P-F-[I/V/L]	E-[K/R]-[L/I]-[V/I]-H-V-V-E-[K/N]-L-[Q/H]-C
Arabidopsis thaliana (At)
AtMEK1	At4g26070.2	GKGSSGNVQLVKHK	HKLTQQFFALKVIQLNTE	PYLVSCYQSFY	LEFMDGGSLA	IIHRDLKPSNLLIN	SAICKRVLRGLCYIH	VSKILTSTSSLA	VGTYPYMSPERI	SDIWSLGLVLLE	FSPEFCSFISQC	SAKELLEHKFV
AtMEK2	At4g29810.2	GKGSSGVVQLVQHK	HKWTGQFFALKVIQLNID	PNLVTSYQSFY	LEYMDGGSLA	IIHRDLKPSNLLIN	AIFRQVLQGLIYLH	VSTVMTNTAGLA	VGTYNYMSPERI	SDIWSLGLVVLE	FSPELSSFISTC	SAKELMEHPFL
AtMEK3	At5g40440.1	GSGASSVVQRAIHI	HIPNHRILALKKINIFE	PCHEGLVDFHGAFY	LEYMNGGSLA	LVHRDIKPANLLIN	SLFHKLLQGLSYLH	ISAGLENSMAMC	VGTVTYMSPERI	ADIWSLGLALFE	FSPEFCSFIDAC	TADQLLSHPFI	EKLVHVVEKLHCKPC
AtMEK4	At1g51660.1	GSGAGGTVYKVIHR	HRPSSRLYALKVIYGNHE	PNVVKCHEMFD	LEFMDKGSLE	IVHRDIKPSNLLIN	DLSRQILSGLAYLH	VSRILAQTMDPC	VGTIAYMSPERI	GDIWSLGVSILE	ASPEFRHFISCC	SAMQLLQHPFI
AtMEK5	At3g21220.1	GSGAGGTVYKVIHT	HTPTSRPFALKVIYGNHE	PNVVKCHDMFD	LEFMDQGSLE	IVHRDIKPSNLLIN	CLSRQILSGLAYLH	VSRILAQTMDPC	VGTIAYMSPERI	GDVWSLGVSILE	ASQEFRHFVSCC	SAQQLLQHPFI
AtMEK6	At5g56580.1	GKGSGGVVQLVRHK	HKWVGKFFAMKVIQMNIQ	PHVVVCYHSFY	LEYMDRGSLA	VIHRDIKPSNLLVN	VVCKQVLLGLVYLH	VSASLASSMGQR	VGTYNYMSPERI	SDIWSLGMSVLE	FSPEFCSFVSAC	SSLDLLSHPFI
AtMEK7	At1g18350.1	GRGSSGIVYKVHHK	HKTTGEIYALKSVNGDMS	PYVVRCQGIFE	MEYMDGGNLE	IVHRDIKPANLLLN	AGFSRQILKGLSYLH	VSKIITRSLDYC	VGTCAYMSPERF	GDIWSFGVMILE	CSDEFRSFVDCC	TASQLLGHPFL
AtMEK8	At3g06230.1	GSGNGGTVFKVKDK	DKTTSEIYALKKVKENWD	PYVAKCHDIFQ	MDYMDLGSLE	IVHRDIKPANLLRS	LMSRQVLEGKNYLH	VSKIVVRSLNKC	VGTFAYMSPERL	GDIWSFGLTMLE	CSDDLKSFMDCC
AtMEK9	At1g73500.1	GCGNGGIVYKVRHK	HKTTSEIYALKTVNGDMD	PYVVKCHGIFE	MEYMDGGTLE	IVHRDIKPANLLLN	MFAKQILKGLSYLH	VSKILVRSLDSC	VGTCAYMSPERF	GDIWSFGLMMLE	CSEEFRSFVECC	TAPQLLAHPFL
AtMEK10	At1g32320.1	GQGSGGTVYKTRHR	HRRTKTLYALKVLRPNLN	SFIIKCYAVFV	MELMEKGSLH	IVHGDIKPSNLLIN	SLANRILQGLRYLQ	ASRIVAGGDYGS	GTCAYMSPERV	GDVWSLGVVVLE	CSLEFRDFVGRC	TVEELLRHSF
Amaranthus hypochondriacus (Ah)
AhMEK2	AHYPO_002169-RA	GKGSGGLVQLVQHK	HKWTNQFFALKVIQMNIE	PYAVACYQCVY	LEYMDGGSLL	IIHRDLKPSNLLIN	AICKQVVNGLCYLH	VSAIVASTSANA	GTYHYMAPERF	SDIWSFGLVVLE	FSPEFCSFVSSC	SAQRLMEHPF
AhMEK3	AHYPO_004556-RA	GSGASSIVQRAIHI	HIPTHRIIALKKINIFE	EGLVEFYGAFY	LEYMDGGSLA	LVHRDIKPANLLIN		ISAGLENSVAMC	GTVTYMSPERI	ADIWSLGLALFE	FSSEFCSFIDAC	TAEQLLSHPF	EKLIHVVEKLQCRAH
AhMEK5	AHYPO_008293-RA	GSGAGGTVYQVIHR	HRPTSRIYALKVIYGNHD	PNVVKCFDMFD	LEYMDRGSLE	IVHRDIKPSNLLIN	DLSRQVLSGLVYLH	VSRILAQTMDPC	GTIAYMSPERI	GDIWSFGVSILE	ASREFRNFIQCC	TAATLLNHPF
AhMEK6	AHYPO_000679-RA	GKGSGGVVQLVRHK	HKWNGKLFALKVIQMNVQ	PHVVICYHSYY	LEYMDRGSLG	VIHRDIKPSNLLVN	VVCKQVLQGLVYLH	VSAVVASSMGQR	GTYNYMSPERI	CDIWSLGMVMLE	FSPEFCSFISAC	TSSDLLKHPF
AhMEK9	AHYPO_018032-RA	GSGNGGTVYKVIHK	HKVNGSVYALKLISSDPN	PYIVRCHRIFD	MEYMDCGTLD	IVHRDIKPSNLLVN	TVAYQILNGLKYLH	VGRIMGRTLDPC	GTCAYMSPERF	GDIWSLGLTLME	GSEHFRSFVSCC	SAAQLLSHPF
Beta vulgaris (Bv)
BvMEK2	BVRB_8g199370	GKGSGGLVQLVQHK	HKWTNQFFALKVIQMNIE	PYVVACYQCFY	LEYMDGGSLL	IIHRDLKPSNLLIN	AICKQVVRGLCYLH	VSAIVASTSAQA	IGTYYYMAPERF	SDIWSFGLVVLE	FSAEFCSFISLC	SAQQLMEHPF
BvMEK3	BVRB_4g088910	GSGASSIVQRAIHI	HIPTHRILALKKINIFE	EGLVEFYGAFY	LEYMDGGSLA	LVHRDIKPANLLIN	AVVRKLLNGLSYLH	ISAGLENSMAMC	IGTVTYMSPERI	ADIWSLGLALFE	FSSEFCSFIDAC	TAEQLLAHPF	EKLIHVVEKLQCRAH
BvMEK5	BVRB_8g189020	GSGAGGTVYQVIHR	HRPTSRIYALKVIYGNHE	PNVVKCFDMFD	LEFMDRGSLE	IVHRDIKPSNLLIN	EISRQVLAGLVYLH	VSRILAQTMDPC	VGTIAYMSPERI	GDIWSFGVSILE	ASREFRDFIRCC	TAIRLLSHPF
BvMEK6	BVRB_8g197680	GKGSGGVVQLVRHK	HKWVGKLFALKVIQMNIQ	PHIVICHHSFY	LEYMDRGSLA	VIHRDMKPSNLLVN	VVCKQVLQGLVYLH	VSAMLATSMGQR	VGTYNYMSPERI	CDIWSLGIIVLE	FSPEFCSFISAC	TSSDLLKHPF
BvMEK9	BVRB_3g056660	GSGNGGTVYKVSHK	HKQNNTIYALKLISSDPN	PYIIRCHRIFD	MEYMDRGTLD	IVHRDIKPSNLLVN	NVAFQILNGLKYLH	VGRIMGRTLDPC	VGTCAYMSPERF	GDIWSLGLTLME	GSDDFRNFVSCC	SAAQLLSHPF
Vitis vinifera (Vv)
VvMEK2	GSVIVT01015155001	GKGAGGTVQLVQHK	HKWTGQFFALKVIQMNIQ	PYVVVCYKSFY	LEYMDGGSLL	IIHRDLKPSNLLIN	AICNQVLKGLSYLH	VSAILTSTSGQA	GTYNYMSPERI	SDIWSLGLVLLE
VvMEK3	GSVIVT01032414001	GSGASSVVQRAIHI	HIPTHRIIALKKINIFE	EGLVEFHGAFY	LEYMDGGSLA	LVHRDIKPANLLVN	SMVRKLLHGLCYLH	ISAGLENSVAMC	GTVTYMSPERI	ADIWSLGLALFE	FSAEFCSFIDAC	TAEQLLSHPF	ERLVHVVEKLQCRG
VvMEK5	GSVIVT01016115001				HMDGGSLE	IVHRDIKPSNLLIN	DLAFQILSGLHYLH	VSRILAQTMDPC	GTIAYMSPERI	GDIWSLGVSILE	ASREFRDFISRC	SADKLLRHPF
VvMEK6	GSVIVT01015283001	GKGSGGVVQLVRHK	HKWVGTLFALKVIQMNIQ	SHIVVCYHSFY	LEYMDRGSLV	VIHRDIKPSNLLVN	VLCKQVLQGLVYLH	VSAMLGSSMGQR	GTYNYMSPERI	SDIWSLGMVALE	FSPEFCSFISAC	SSLDLVSHPF
VvMEK9	GSVIVT01008476001	GHGNGGTVYKVQHK	HKRTAANYALKVVHGDCD		MEYMDAGTLK	IIHRDIKPANLLVN	GVAGQVLNGLSYLH	VSKIMRRMLDSC	GTCAYMSPERF	GDIWSLGLTLLE
Brachypodium dystachion (Bd)
BdMEK2	Bradi1g51000.1	GKGSSGIVQLVRHK	HKWTDQFFALKVIQLNIQ	QYVVTCYQCFY	LEYMDGGSLA	VIHRDLKPSNILIN	AICKQVLQGLMYLH	VSAIIASSSAQR	GTFNYMAPERI	SDIWSLGLVMLE	FSPEFCSFISAC	SAQVLSDHPFL
BdMEK3a	Bradi1g41860.7	GNGASSVVQRAIFI	FIPVHRILALKKINIFE	PGLVEFQGAFY	LEYMDGGSLA	LVHRDIKPANMLVN	HMLQKVLLGLRYLH	VSAGLDNTMAMC	GTVTYMSPERI	ADIWSLGLTILE	FSSEFCSFVNDC	TCEQLLSHPFI	EKIVHVVEKLHCRAN
BdMEK3b	Bradi4g39490.1	GNGASSVVQRAIFI	FIPVHRILALKKINIFE	PGLVEFQGAFY	LEYMDGGSLA	LVHRDIKPANMLVN	HMLQKVLLGLRYLH	VSAGLDNTMAMC	GTVTYMSPERI	ADIWSLGLTILE	YSPEFCSFVNDC	TCEQLFGHPFI	EKIVHVVEKLHCRAN
BdMEK3c	Bradi3g11260.3	GNGASSVVHRAIYV	YVPVHRVLALKKINIFE	PGLVEFHGVFY	LEYMDGGSLA	LVHRDIKPANLLLN	HMLQKVLLALRYLH	VTSGLHDSIDMC	GSVTYMSPERI	ADIWSLGLTALE	YSEEFCSFINAC	TCDQLLSHSFI	EKIAHVMEKVYCRSH
BdMEK4	Bradi1g46880.1	GSGAGGTVWMVRHR	HRPTGRCYALKQLYGNHD	PAVVRCHGMYE	LEYMDGGSLD	IVHRDIKPSNLLID	DVARQVLSGIAYLH	VGRILNQTMDPC	GTIAYMSPERI	GDIWSFGLSILE	ASPEFRGFISCC	SAAQLLQHPFV
BdMEK5	Bradi3g53650.1	GSGAGGTVWMVRHR	HRPTGRPYALKVLYGNHD	PAIVRCHGMYE	LEFMDGGSLE	IVHRDIKPSNLLID	DVARQVLSGIAYLH	VGRILNQTMDPC	GTIAYMSPERI	GDIWSFGLSILE	ASPEFKSFISCC	SAAQLLQHRFI
BdMEK6	Bradi1g75150.1	GKGSGGVVQLVQHK	HKWVGTFYALKGIQMNIQ	PHIVSCHQSFY	LEYMDRGSLA	VIHRDIKPSNLLVN	VLCKQVLEGLLYLH	VSAVLASSIGQR	GTYNYMAPERI	SDVWSLGLVILE	FSPEFCSFISAC	SASELLNHAFI
BdMEK7a	Bradi1g10790.1	GRGNGGTVYKVAHR	HRRTSAQYALKVLHGGGD	PYVVRCHSVFP	LELVDGGSLD	VVHRDIKPANLLVS	EVAAQALAGLAHLH	IAMVLPSRAGGERCA	GTVAYMSPERF	ADVWGLGVTVLE	ASTELRGFIAAC	SVAELIKHPFV
BdMEK7b	Bradi1g10770.1	GRGNGGSVYKVSHR	HRRTSALYALKIIHGAHAR	PNVVRCHSVLP	LELVDGGSLD	VAHRDIKPANLLLS	DVAAQALSGLAHLR	IAKVVVSGAGGRARA	GTVAYMSPERF	ADVWGLGVTLLE	ASLEFRGFVAAC	SVVELLAHPFV
BdMEK9a	Bradi1g10800.1	GRGNGGTVYKVRHR	HRETCELYALKVQHCNGD	PFIVRCHSVLP	LELVDGGSLD	IVHLDIKPGNLLVS	EVAAQALSGLAYLH	IAKVLPRAGADDARC	GTAAYMSPERF	ADVWGLGVTVLE	ASAELRGFVAAC	SVAELLEHPFV
BdMEK9b	Bradi1g11525.1	GRGNGGTVYKVRHR	HRETCELYALKVQHCNGD	PFVVRCHSVLP	LELVDGGSLD	IVHLDVKPGNLLVS	EVAAQALSGLAYLH	IAKVLPRAGGDDVRC	GTAAYMSPERF	ADVWGLGVTVLE	ASAELRGFVAAC	SVAELLAHPFV
BdMEK9c	Bradi1g69400.1	GQGNGGTVYKARHR	HRRAAAQPPVALKLFVAGD	PHVVRLHAVVP	LELLPGGSLA	VVHRDLKPSNLLLG	AVARQALLGLDALH	AGKVLRRRLDPC	GTAAYMSPERF	ADVWSLGLAILE	ASEEFRDFVARC	SVAELLAHPFI
Oryza sativa (Os)
OsMEK2	LOC_Os06g05520.1	GKGSSGIVQLVRHK	HKWTGQFFALKVIQLNIQ	QYVVACCQCFY	LEYMDSGSLS	IIHRDLKPSNILIN	AICKQVLKGLMYLH	VSAIIASSSAQR	GTYNYMAPERI	SDIWSLGLVMLE	FSEEFCSFVSAC	SAQILLNHPF
OsMEK3	LOC_Os06g27890.2	GNGASSVVQRAVFI	FIPVHRILALKKINIFE	IGLVEFQGAFY	LEYMDGGSLA	LVHRDIKPANLLVN	HMLQKVLLGLRYLH	VSAGLDNTMAMC	GTVTYMSPERI	ADIWSLGLAILE	YSSEFCSFINDC	SCEQLLSHPF	EKIVHVVEKLHCRAH
OsMEK4	LOC_Os06g09180.1	GSGAGGTVWMVRHR	HRGTGKEYALKVLYGNHD	PAVVRCHDMYE	LEYMDGGSLD	IVHRDIKPSNLLID	DVARQVLSGIAYLH	VGRILNQTMDPC	GTIAYMSPERI	GDIWSFGLSILE	VSPEFRSFVGYC	SAAQLMQHPF
OsMEK5	LOC_Os02g54600.1	GSGAGGTVWMVRHR	HRPTGRPYALKVLYGNHD	PAVVRCHGMYE	LEYMDGGSLE	IVHRDIKPSNLLID	DVARQVLSGIAYLH	VGRILNQTMDPC	GTIAYMSPERI	GDIWSFGLSILE	ASPEFKSFISCC	SAAQLLQHRF
OsMEK6	LOC_Os01g32660.4	GKGSGGIVQLVRHK	HKWVGTLYALKGIQMNIQ	AHIVLCHQSFY	LEYMDRGSLA	VIHRDIKPSNLLVN	VLCKQVLEGLLYLH	VSAVLASSMGQR	GTYNYMAPERI	SDIWSLGLVILE	FSPEFCAFISSC	SASELLNHPF
OsMEK7	LOC_Os03g50550.1	GRGNGGTVYKVRHR	HRETCALYALKVQHS	PFVVRCHAVLP	LELVDGGSLA	VVHRDIKPGNLLVS	EVAAQALSGLACLH	IAKVVPPRRGGEHRAA	GTAAYMSPERF	ADVWGLGVTVLE	ASPELRAFLAAC	SAAHLLTHQF
OsMEK8	LOC_Os01g42400.1	GDGASGVVAKVLLR	LRGCGSSAVFALKTAHYCGG	PHVVRCHAVFR	LELMDAGSLG	VVHLDLKPDNLLAS	EVAARCLAGLAHLH	VSRIFLGGAGERLRV	GSTAYLSPERF	ADVWALGVTVLE	ASAELRGFVASC	TVAQLLAHPF
OsMEK9	LOC_Os03g12390.1	GHGNGGTVYKARHR	HRRGCPAQQPLALKLFAAGDL	PHVVRLHAVVP	LELMPGGSLA	IVHRDLKPSNLLLG	AVARQALLGLEALH	AGKVLRRRLDPC	GTAAYMSPERF	ADVWSLGVAILE	ASEEFRDFVSRC	SVGELLEHPF
OsMEK10	LOC_Os02g46760.1	GRGAGGTVYRARHR	HRRTGAALAVKEMRD	PSVVRLHGVCV	LEYLPEGSLS	VAHGDVKPSNLLVG	GVTRCVLRGLSHLH	ASRVVTGRDEAH	GTWAYMSPEKL	GDVWSLGVVLLE	ASPEFGGFVRRC	TVEELLGHPF
Amborella trichopoda (Amtr)
AmtrMEK2	evm_27.model.AmTr_v1.0_scaffold00146.45	GKGSGGIVQLVRHK	HKWTGQFFALKIIQMNIQ	PHVVVCYHCFY	LEYMDGGSLA	IIHRDIKPSNLLVN	AICKQVLNGMIYLH	VSAVLTSTTGER	GTYSYMSPERI	SDIWSLGIVMLE	FSPEFCSFISSC	SAQELREHPF
AmtrMEK3	evm_27.model.AmTr_v1.0_scaffold00083.35	GCGASSVVQRAIHI	HIPVHRILALKKINIFE	AQGLVEFHGAFY	LEYMDGGSLA	LVHRDIKPANLLIN	SMVQRLLQGLNYLH	ISAGLENSMAMC	GTVTYMSPERI	ADIWSLGLAIFE	FSPEFCSFIDAC	TAEQLLSHPF	DRLVHIVEKLQCCAHG
AmtrMEK4	evm_27.model.AmTr_v1.0_scaffold00011.128	GSGASGNVYLVRHI	HIPSSQLFALKTLPLSLQD	PHVVRCHGLYE	LEFMDGGSLS	IVHRDLKPANLLIN	LVFRQVLLGLEYLH	VSRILSRTMDPC	GTIAYMSPERI	GDVWGVGVSALE	TTPQFRSFLEAC	PVSHLLSHRF
AmtrMEK5	evm_27.model.AmTr_v1.0_scaffold00011.127	GSGASGNVHLVRHL	HLPSSQLFALKTLPLSLQD	PHVVRCHGLYE	LEFMDGGSLS	IVHRDLKPANLLIN	LVFRQVLLGLEYLH	VSRILSRTIDPC	GTIAYMSPERI	GDVWGVGVSALE	ATPQFRSFLEAC	TVSHLLSHQF
AmtrMEK6	evm_27.model.AmTr_v1.0_scaffold00056.131	GKGSGGVVQLVRHK	HKWEGKFFALKAIQMNIQ	PHIVVCYHSFY	LEYMDRGSLA	VIHRDIKPSNLLVN	VVCKQVLKGLVYLH	VSAVLASSMGQR	GTYNYMAPERI	SDIWSLGLVALE	FSPEFCSFISAW
AmtrMEK7	evm_27.model.AmTr_v1.0_scaffold00046.10	GSGSSGKVYKARHV	HVHTGAIYALKIIQEKHD	PHVVRCYGVFD	LEYMDAGSLA	IVHRDIKPSNLLIN	RVAAHCLQGLLYLH	VSKVLDSTLAQC	GTCAYMSPERF	ADIWSLGLSLLE	SSPEFQSFIRAC	SAKHLLTHPF
AmtrMEK9	evm_27.model.AmTr_v1.0_scaffold00176.2	GHGNGGTVYKARHK	HKRTGTIYALKVLHSEFD	PHVVKCHGIFE	LEFMGGGTLD	IVHRDLKPTNILVN	GICRQVLEGLAYLH	VSRIMCRTLDPC	GTCAYMSPERF	GDIWSLGLTIME	ASSEFGSFVGCC	TARQLLGHPF
Pinus taeda (Pt)
PtMEK4	PITA_000032743	GYGSGGKVYKVRHK	HKRTQFLYALKIVQGDHD	PYVVKCHGVYD	LEYMDGGSLD	IVHRDIKPSNLLLN	AVARQVLHGLKYLH	VSRILSKSLDPC	GTFAYMSPERI	GDIWSLGLSLLE	ATQEFQSFIRCC	TASQLLSHPF
PtMEK6a	PITA_000012466	GKGSGGVVQLVRHK	HKWTGQFFALKAIQMSIQ	PNVVVCYHAFY	LEYMDCGSLA	IIHRDIKPSNLLVN	VICKQVLKGLIYLH	VSATLANSMGQR	GTYNYMSPERI	SDIWSLGLVVLE	FSPEFCSFISAC	SATDLLNHAF
PtMEK6b	PITA_000007183	GKGSGGVVQLVRHK	HKWTNRVFALKVIQMNVQ	PNVVVCYHAFY	LEYMDCGSLA	IIHRDIKPSNLLVN	IVCKQVLEGLVYLH	VSAVLANSMGQR	GTYNYMAPERI	SDIWSLGLVILE	FSPEFCSFISAW
Picea abies (Pa)
PaMEK3	MA_41206g0010	MDGGSLR				LVHRDIKPANLLIN	ITHEILHGLNFLH	ISVGLENTVAM			FSEEFCSFVDVC
PaMEK4a	MA_10192951g0010	GYGSGGKVYKVRHR	HRRNQSLYALKVVHGDHD		LEYMDGGSLD	IVHKDIKPSNILLN	AVAKQVLQGLKYLH	VSRILSKSIDPC	FGTYAYMSPERI	GDIWSLRLSLL
PaMEK4b	MA_10192951g0020	GYGSGGKVYKVRHR	HRRNQSLYTLKVMNDDHD		LEYMDRGPLD	IMHRDIKPSNLLLN	VVAMQVLGGLKYLH	VSQILSTKLTQQ		GDLGKLLLMLFE		ALKNHLYF
PaMEK6a	MA_177636g0010	SQPPRNMRTRFRDT	DTASGSHATRVIQNVNQ	PYVVVCHHAFY	LEYMDCGSLA	IIHRDIKPSNLLVN	AIVCKQVLEGLVYLH	VSAVLANSMGQRD	VGTYNYMAPERI	SDIWSLGLVILE
PaMEK6b	MA_206154g0010		SAAAFFTHVASFPVE			IIHRDIKPSNLLVN	AVICKQVLKGLIYLH	VSAVLANSMGQRD	VGTYNYMAPERI	SDIWSLGLVILE	FSPEFCSFISAW
PaMEK7	MA_10372232g0010	GARETGN						VSRILSKSIDPC	VGTYAYMSPERI	GDIWSLGLSLLE	ASPEFQSFIRCC	TASQLLSHPFV
PaMEK9	MA_10194g0020	GCGSSGKVYKVKHV	HVKTGKIYALKIIQEKHE	PHIVQCYGIFD	LEYMDGGTLA	IVHRDIKPSNLLIN	AEVARQVLKGLFYLH	VSTVLAHTLAQC	VGTCAYMSPERF	ADIWSLGLSLLE	ASPEFQSFIRCC	TAHGLLLHPFL
Azolla filiculoides (Af)
AfMEK3	Azfi_s0113.g045891	GWGASSVVRKAIHI	HIPSHRIIALKKINIFE	PGLVEFNGAFY	LEYMDGGSLA	LVHRDIKPANLLV	VITRKVLQGLQFLH	ISAGLDNSIAMC	GTVTYMSPERI	ADVWSLGLSLLE	FSSEFCSFVDAC	TAEQLLSHAF	ERLVHVVENLQCCAY
AfMEK6a	Azfi_s0063.g035299	GKGSGGVVQLVRHK	HKWTGQFFALKVIQMNIQ	PYVVVCYHAFY	LEYMDGGSLA	VIHRDIKPSNLLV	IICKQVLRGLIYLH	VSAMLTNSMGQR	GTYNYMSPERI	SDIWSLGLVILE	FSPEFCSFIAGC	TALDLLNHPF
AfMEK6b	Azfi_s0015.g013950	GKGSGGVVQLVRHK	HKWTGQFFALKVIQMNIQ	PYVVVCYHAFY	LEYMDCGSLT	VIHRDIKPSNLLV	IICKQVLRGLIYLH	VSAILTNSMGQR	GTYNYMSPERI
AfMEK7a	Azfi_s0128.g048770	GHGSSGKVFKVQHK	HKRTGCIYALKVIQEKHE	RYVVRCYGSSD	LEYMDGGSLA	IVHRDIKPSNLLI	EVARQVLKGLDYLH	VSTVLASTLAPC	GTCAYMSPERF	ADIWSLGLSLLE	FSPEFRDFITRC	RACALLSHPF
AfMEK7b	Azfi_s0160.g054012	GHGSSGKVYKVQHK	HKRTGKLYALKIIQEKQQ	PHIVQCYGAYE	LEYMDGGSLG	IVHRDIKPCNILL	EVAKQVLKGLDYLH	VSTVLANTLAAC	GTCAYMSPERF	ADIWALGLSLLE	ASPEFQDFIVQC	RAYTLLTHRF
AfMEK9	Azfi_s0104.g044881	GHGSSGKVYKVQHK	HKHTGKIYALKVIQEK	RHVIRCHGASL	LEYMDCGSLA	IVHRDIKPSNLLI	EVASQVLRGLNYLH	VSSVLDSSLAPC	GTCAYMSPERF	ADIWSLGLTLLE	TSPLFRDFIMRC	RASVLLSHPF
Salvinia cucullata (Sc)
ScMEK2	Sacu_v1.1_s0139.g022630	GKGNSGVVQLARHK	HKWTGQFFAVKVIQMNIE	PFVVVCFHSFY	LEYMDRGSIA			AVLTSSLGQR	GTYKYMSPERV	SDVWSLGLVILE	FSPEFCNFISGC	SAVELLVFPL
ScMEK3	Sacu_v1.1_s0002.g000893	GWGASSVVRKAIHI	HIPTHRIIALKKINIFE	QGLVEFNGAFY	LEYMDGGSLA	LVHRDIKPANLLVN	VITRKVLQGLQFLH	ISAGLDNSIAMC	GTVTYMSPERI	ADIWSLGLALLE	FSPEFCSFVDAC	TAEQLLSHAF	DRLVHVVENLQCCPY
ScMEK6	Sacu_v1.1_s0030.g010479	GKGSGGVVQLVRHK	HKWTGQFFALKVIQMNIQ	PYVVVCYHAFY	LEYMDGGSLA	VIHRDIKPSNLLVN	VICKQVLRGLVYLH	VSAILTNSMGQR	GTYNYMSPERI	SDIWSLGLVILE	FSPEFCSFISGC	TALELLNHPF
ScMEK7	Sacu_v1.1_s0013.g005859	GHGSSGKVYKVKHK	HKHTGKIYALKVIQEKHE	CNVVRCYGASD	LEYMDGGSLA	IVHRDIKPSNLLLN	GVARQVLRGLHYLH	VSTVLASTMAPC	GTCAYMSPFRF	ADIWSLGLSLLE	VSPQFRDFIMRC	RASALLSHPF
Isoetes echinospora (Ie)
IeMEK6	Ie_Transcript_045171			PHIVQFYDAFY	LEYMDSGTLG	IIHRDIKPSNLLLN	AVICKQVLQGLVLLH	VSAVLANTLQQR	VGTFTYMAPERI	SDIWSLGITILE
IeMEK10a	Ie_Transcript_076584		DKKTEKLVAVKYIERGEKID	PNIIRFKEVML	MEYAAGGELY	ICHRDLKLENTLLD	FFFQQLISGVSYC	YSKSSLLHSQP	GTPAYIAPEVL	ADVWSCCVTLYV
IeMEK10b	Ie_Transcript_081499	GEGTYGVVYKARDR	DRVTNETIALKKIRLEQED	GNIVRLQDVVH	FEYLDLDL	VLHRDLKPQNLLID	AFLYQILRGIAYC	LARAFGIPVRTF	VTLWYRAPEIL	DVWSVGCIFAE		SLPDYKSTFP
IeMEK10c	Ie_Transcript_099896	GDGTYGRVWKASNR	NRSTNEIVAIKKMKRKFF	PNIVKLKEVIR	FEYMECNLY	YFHRDLKPENLLVT	NWSFQILQALDYM	LAREVLSGPP	STRWYRAPEVL	DMWAVGAIMAE		KLADSMNYRFP
Selaginella moellendorffii (Sm)
SmMEK3	74697	GWGASSVVRKAIHI	HIPTHRILALKKINVFE	KGLVEFYGAFY	LEYMDGGSLA	LVHRDIKPANLLIN	VITRKVLQGLQFLH	ISAGLDNSIAMC	GTVTYMSPERI	ADIWSLGLALLE	FSCEFRSFVEAC	TAEQLLQHPF	ERLVHVVENLQC
SmMEK6	183794	GKGSSGVVQLVRHK	HKWTGQVFALKAIQMNIQ	PYVVVCYEAFY	FEYMDGGSLL	IIHRDIKPSNLLVN	AICKQVLKGLVYLH	VSAVLANSMGQR	GTYTYMSPERI	SDIWSLGLTLLE	FSAEFCSLISAC	TAAELLKHPF
SmMEK9	24657	GHGSGGKVYKARHR	HRITGTLYALKIIQEKHD	PYVVQCYGVFE	LEFMDGGTLA	IVHRDIKPSNLLLN	RVTRQALKGLMYLH	VSTQLAHTLAQC	GTCAYMSPERF	ADIWSLGLTLLE	ASPEFKSFIRSC	SAARLLHHPF
Sphagnum fallax (Sf)
SfMEK3	Sphfalx0064s0113.1	GWGASSVVRKAIHI	HIPTHRILALKKINVFE	RGLVEFYGAFY	LEYMDGGSLA	LVHRDIKPANLLIN	VITRKVLKGLVFLH	ISAGLDNSIAMC	GTVTYMSPERI	ADIWSLGLSLLE	FSSEFRSFVDAC	TAEQLMSHSF	ERLVHVVENLQCCAF
SfMEK6a	Sphfalx0080s0094.1	GKGSGGVVQLVRHK	HKFSNNMYALKVIQMNIH	PYVVVCYHSFY	LEYMDGGSLA	IIHRDIKPSNLLVN	IISKHVLKGFDYLH	VSAVLANSMGQR	GTYTYMSPERI	SDIWSLGLTLLE	FSPEFCSFISAC	SAAELLNHPF
SfMEK6b	Sphfalx0224s0006.1	GKGSGGVVQLVRHK	HKFSNNMYALKVIQMNIH	PYVVVCYHSFY	LEYMDGGSLA	IIHRDIKPSNFLVN	VISKHVLKGLDYLH	VSAVLANSMGQR	GTYTYMSPERI	SDIWSLGLTLLE	FSSEFCSFISAC	SAAELLNHPF
SfMEK7a	Sphfalx0234s0016.1	GAGSGGKVYKVVHR	HRWTGRIYALKIIQEKHE	PHLVECYGVFD	LEFMDGGTLA	IVHRDIKPSNLLIN	EVTKQVLLGLLYLH	VSTVLAHTLAQC	GTCAYMSPERF	ADIWSLGLTLLE	ASPEFRNFISCC	SAEMLLTHPF
SfMEK7b	Sphfalx0027s0054.1	GAGSGGKVYRVAHR	HRRTGRIYALKVIQEK	PHLVECYGVFD	LEFMDGGTLA	IVHRDIKPSNLLIN	EVTKQVLLGLLYLH	VSTVLAHTLAQC	GTCAYMSPERF	ADIWSLGLTLLE	ASPEFKSFIVCC	SAEMLLTHPF
SfMEK9	Sphfalx0025s0021.1	GAGSGGKVYRVVHR	HRRTGRIYALKIIQEKQQYE	PHLVECYGVFD	LEFMDGGTLA	IVHRDIKPSNLLIN	QITKQVLLGLQYLH	VSTVLAHTFAQC	GTCAYMSPERF	ADIWSLGLTLLE	ASPEFKNFIVCC	SAEMLLTHPF
Physcomitrella patens (Pp)
PpMEK1a	Pp3c10_22760V3.1	GKGSGGVVQLVRHK	HKWTNETYALKVIHMNIE	PYVVICYHAFY	LEYMDGGSLA	IIHRDIKPSNLLVN	VVCKQVLLGLMYLH	VSAVLANSMAVR	GTCTYMSPERV	SDIWSLGLTLLE	FSPEFCSFISAC	TAAELLNHPF
PpMEK1b	Pp3c16_11030V3.1	GKGAGGSVQLVRHK	HKWTNDIYALKGIQMNIN	PYIVKCYHSFY	LEYMDRGSLA	IIHRDIKPSNLLIN	VISNQVLKGLNYLH	VSAVLISSMAQR	GTYTYMSPERL	SDIWSLGLTILE	FSPEFCSFIAAC	STADLLKHPF
PpMEK1c	Pp3c25_9020V3.2	GKGAGGTVQLVRHK	HKWTNVNYALKAIQMNIN	PYIVECFHSFY	LEYMDRGSLS	IIHRDIKPSNLLIN	VIASQVLKGLEYLH	VSAVLVHSLAQR	GTCTYMSPERL	SDLWSLGLTLLE	FSPEFCSFIESC	STTDLLKHPF
PpMEK3a	Pp3c22_18600V3.1			RGLVEFYGAFY	LEYMDGGSLA	LVHRDIKPANLLIN	VITRKVLQGLVFLH	ISSGLDNSIAMC	GTVTYMSPERI	ADIWSLGLALLE	FTREFRSFVDAC	TAEQLMSYPF	EERLVHVVENLQCCA
PpMEK3b	Pp3c18_10V3.1	GWGASSVVRKAIHI	HIPTHRILALKKINVFE	RGLVEFYGAFY	LEYMDGGSLA	LVHRDIKPANLLIN	VITRKVLQGLVFLH	ISSGLDNSIAMC	GTVTYMSPERI	ADIWSLGLALLE	FSWEFRSFVDGC	TAEQLMSHPF	EERLVHVVENLQCCA
PpMEK7a	Pp3c8_16240V3.1	GAGSGGKVYKVRHR	HRWTGKEYALKIIQAKHE	PHLVECYGVFD	LEYMDGGTLA	IVHRDIKPSNLLLN	EVTKQVLLGLLYLH	VSTVLANTLAQC	GTCAYMSPERF	ADIWSLGLTLLE	ASPEFRDFIILC	SAEMLLSHPF
PpMEK7b	Pp3c24_12310V3.1	GAGSGGKVYKVRHR	HRWTGKEYALKIIQEKHE	PHLVECYGVFD	LEHMDGGTLA	IVHRDIKPSNLLLN	EVTKQVLLGLLYLH	VSTVLANTLAQC	GTCAYMSPERF	ADIWSLGLTLLE	ASPEFRSFIILC	SAEMLLSHPF
Marchantia polymorpha (Mp)
MpMEK3	Mapoly0001s0361.1	GWGASSVVRKAIHI	HIPTHRILALKKINVFE	KGLVEFYGAFY	LEYMDGGSLA	LVHRDIKPANLLIN	VITRKVLHGLQFLH	ISAGLDNSIAMC	GTVTYMSPERI	ADIWSLGLALLE	FSWEFRSFVDAC	TAEQLLSHPFI	ERLVHVIENLSCCAY
MpMEK6	Mapoly0015s0047.1	GKGSSGVVQLVRHK	HKWTNQIFALKIIQMNIQ	QYVVVYYDAFY	LEYMDGGSLA	IIHRDIKPSNLLVN	VISKQVLQGLIYLH	VSADLANSMGQR	GTVTYMSPERI	SDIWSLGLTLLE	FSPEFCSFIAAC	SAADLLNHPFL
MpMEK9	Mapoly0049s0077.3	GSGSGGKVYKARHK	HKRSGKIYALKCIQDKHE	RFVVQCYGVYE	LEYMDAGTLA	IVHRDIKPSNLLLN	EMTRQVLTGLAYLH	VSTVLAHTMAQC	GTCAYMSPERF	ADIWSLGLTLLE	ATPNFRNFIRLC	TAEQLLKHAYL
Chalmydomonas reindhardtii (Cr)
CrMEK6	Cre13.g563733.t2.1	GQGSSGVAKKVRNK	NKRDGRHMVLKVIQFDVS	HRLASCSKAAP		VVHRDIKPSNLLLN	HIARQLVAGLTYLH	VSGQLASSVSNC	GTVTYMSPERI	SDLWSLGLTLLE	FSPALCDFVGQC	SVTALAAHPFL
Ostreococcus tauri (Ot)
OtMEK2	OT_ostta4g03880T0	GTGSGGVVRLATHK	HKRTGEALAVKTIAISLARD	DYIVRSSGAYF	MEYMDGGTMS	VVHRDIKPCNVLLN	AATSMLADGLHYLH	VSGHLTDASKC	GTVTYMSPERI	ADVWSFALTMVE	VSDEFDNFVALG	LTKNMIAHPWI
