# Supplementary material for: A phylogenetic study of the members of the MAPK and MEK families across Viridiplantae
Source: PLoS One. 2021 Apr 23;16(4):e0250584. doi: 10.1371/journal.pone.0250584 (PMC8064577; doi:10.1371/journal.pone.0250584)
Supplement: S6 Table — (XLSX) [file pone.0250584.s014.xlsx]

## Sheet: Hoja1
	Domain 9	Domain 10	Domain 11	Domain 12	Domain 13	Domain 14
Name	[A/Q]-S-G-T-F-X-D-G-D-[L/I]-X-[L/V]-N-X2-G	N-L-L-S-R-S-X3-Y-N-[I/F]-N-E-X-G-[L/F]	L-P-[L/M]-P-X-R-X2-D-X2-4-S-L-A-V-P-L	M-L-[T/A]-[V/I]-H-Y-Y-[L/M]-L-F-[D/N]-G-X-D	G-[V/I]-X-I-R-S-G-S-F-[I/V]-V-G-X2-F	[D/E]-P-P-X-P-P-X3-[S/T]-P-X-F-X2-F-I
Group A
AtMEK1	QSGTFKDGDLRVNKDG
AtMEK2	QSGTFKDGDLRVNKDG
AtMEK6	ASGTFHDGDFLLNQKG
VvMEK2	QSGTFMDGDLLVNRDG
VvMEK6	ASGTFQDGDLLLNQKG
AhMEK2	QSGTFRHGDLLVNMDG
AhMEK6	ASGTFQDGDLLLNQKG
AmtrMEK2	ASGTFRDGDLFVNKDG
AmtrMEK6	ASGTFQDGDLLLNQKG
BvMEK2	QSGTFRDGDLLVNLDG
BvMEK6	ASGTFQDGDLLLNQKG
OsMEK2	QSGTFKDGDLLVNKDG
OsMEK6	ASGTFKDGELRLNQRG
BdMEK2	QSGTFKDGDLLVNKDG
BdMEK6	ASGTFKDGELRLNQRG
PtMEK6a
PtMEK6b	GNGNCREIGILPYVN
PaMEK6a	AKGTHSQAPYIGNAK
PaMEK6b
IeMEK6
AfMEK6a	ASGTFQDGDLLLNKHG
AfMEK6b	ASGTFQDGDLLLNKHG
ScMEK2	ASGTFKDGDIVVNRDG
ScMEK6	ASGTFRDGDLLLNKHG
SfMEK6a	ASGTFQDGDILLNKEG
SfMEK6b	ASGTFQDGDILLNQEG
SmMEK6	ASGTFQDGDILLNRDG
PpMEK1a	ASGTFQDGDIMLNKEG
PpMEK1b	ANGVFHDDDIQLDHMG
PpMEK1c	ASGTFQDDDIKLNHTG
MpMEK6	ASGTFQDGDILLNRSG
CrMEK6	NKGKFVEGDLTISREG
OtMEK2
Group B
AtMEK3		NLLSRSYGVYNFNELGL		MLTIHYYSLFDGFDD	GVIIRAVGSFIVGNQF
VvMEK3		NLLSKSCGVYNINELGL		MLMIHYYLLFDGPDD	GVAIRVSGSFIVGNQF
AhMEK3		NLLSRSYGMYNFNESGL		MLTIHYYLLFDGSDD	GVAIRVSGSFIVGNQF
AmtrMEK3		NLLSRSCGVYNINELGL		MLTVHYYMLFDGPDE	GVAIRVSGSFVVGGHF
BvMEK3		NLLSRSYGVYNFNELGL		MLTIHYYLLFDGPDD	GVAIRVSGSFIVGNQF
OsMEK3		NLLSRSLGEYNINEHGF		MLAVHYYLLFNGTDG	GIAIRVSGSFIVGNQF
BdMEK3a		NLLSRSFGEYNINEHGF		MLAVHYYLLFNGSDG	GIAIRVSGSFIVSNQF
BdMEK3b		NLLSRSFGEYNINEHGF		MLAVHYYLLFNGSDG	GIAIRVSGSLIVGNQF
BdMEK3c		NLLSRSSDEYNINERGF		MLAVHYYLIFDGGDD	GMRVRVSGSFIVGNEF
PaMEK3
SfMEK3		NLLSRSCAEYNINELGL		MLTVHYYMLFDGPSV	GVMIRVSGSFVVGTHF
SmMEK3		NLLSRSCGEYNINQLGL		MLTVHYYMLFDGPDS	GIVIRVSGAFVLGSHF
PpMEK3a		SLRRQESCQINIASASL		MLTVHYYMLFDGPEM	GVMIRVSGTFVVGTHF
PpMEK3b		KLLSRSCAEYNINELGL		MLTVHYYMLFDGADV	GVMIRVSGTFVVGTHF
MpMEK3		NLLSRSCAEYNINELGL		MLTVHYYMLFNGPDK	GIMIRVAGFFVVGTHF
AfMEK3		NLLSRSCGEYNINELGF		MLTVHYYIMFDGPER	GVMIRASGSFVIGTHF
ScMEK3		NLLSRSYGEYNINELGL		MLTMHYYMMFDGPDK	GVMIRASGSFVFGTHF
Group C
AtMEK4			LPLPQRDVSLAVPL
AtMEK5			LPLPHRDVALAVPL
VvMEK5			LPLPQRDPSLAVPL
AhMEK5			LPLPKRDPSLAVPL
AmtrMEK4			VSIPPRAFPLPIPLPVPL
AmtrMEK5			IPTRAFPLPVPPPLAVPL
BvMEK5			LPKRDPSLAVPL
OsMEK4			MPQRDAPTSLAVPL
OsMEK5			LPQRDLTSLAVPL
BdMEK4			MPQRPDVSSSLAVPL
BdMEK5			LPQRDLTSLAVPL
PtMEK4			LPPPSGSFAIPL
PaMEK4a			VDEFHPL
PaMEK4b			VDEFHPS
PaMEK7
Group D
AtMEK7
AtMEK8
AtMEK9
AtMEK10
VvMEK9
AhMEK9
AmtrMEK9
BvMEK9
OsMEK7
OsMEK8
OsMEK9
OsMEK10
BdMEK7a
BdMEK7b
BdMEK9a
BdMEK9b
IeMEK10a
IeMEK10b
IeMEK10c
BdMEK9c
Group E
AmtrMEK7						DPPAPPADSSPEFQSFI
SmMEK9						DPPSPPPDASPEFKSFI
SfMEK7a						DPPSPPPDASPEFRNFI
SfMEK7b						DPPSPPPDASPEFKSFI
SfMEK9						DPPSPPPDASPEFKNFI
PpMEK7a						EPPAPPSDASPEFRDFI
PpMEK7b						EPPAPPPDASPEFRSFI
MpMEK9						DPPSPPPEATPNFRNFI
AfMEK7a						DPPIPPAHFSPEFRDFI
AfMEK7b						SPPAPPPDASPEFQDFI
AfMEK9						EPPSPPPGTSPLFRDFI
ScMEK7						EPPLPPPNVSPQFRDFI
PaMEK9						DPPSPPPDASPEFQSFI
