# Supplementary material for: A phylogenetic study of the members of the MAPK and MEK families across Viridiplantae
Source: PLoS One. 2021 Apr 23;16(4):e0250584. doi: 10.1371/journal.pone.0250584 (PMC8064577; doi:10.1371/journal.pone.0250584)
Supplement: S1 File — (TXT) [file pone.0250584.s015.txt]

 190 2299
AtMPK1       ---------- ---------- ---------- ---------- ----------
AtMPK2       ---------- ---------- ---------- ---------- ----------
VvMPK1       ---------- ---------- ---------- ---------- ----------
AhMPK1       ---------- ---------- ---------- ---------- ----------
BvMPK1       ---------- ---------- ---------- ---------- ----------
AmtrMPK2     ---------- ---------- ---------- ---------- ----------
BdMPK1b      MP-------- ------SRFP ---------- ---------- ----------
OsMPK7       ---------- ---------- ---------- ---------- ----------
OsMPK14      ---------- ---------- ---------- ---------- ----------
AtMPK7       ---------- ---------- ---------- ---------- ----------
AtMPK14      ---------- ---------- ---------- ---------- ----------
PaMPK1       ---------- ---------- ---------- ---------- ----------
PaMPK2       ---------- ---------- ---------- ---------- ----------
AfMPK1a      ---------- ---------- ---------- ---------- ----------
ScMPK1       ---------- ---------- ---------- ---------- ----------
AfMPK1b      ---------- ---------- ---------- ---------- ----------
IeMPK1       ---------- ---------- ---------- ---------- ----------
SmMPK1a      ---------- ---------- ---------- ---------- ----------
SfMPK1a      ---------- ---------- ---------- ---------- ----------
SfMPK1b      ---------- ---------- ---------- ---------- ----------
PpMPK1a      ---------- ---------- ---------- ---------- ----------
PpMPK1b      ---------- ---------- ---------- ---------- ----------
MpMPK1       ---------- ---------- ---------- ---------- ----------
SmMPK1b      ---------- ---------- ---------- ---------- ----------
VvMPK7       ---------- ---------- ---------- ---------- ----------
PaMPK7a      ---------- ---------- ---------- ---------- ----------
CrMPK3       ---------- ---------- ---------- ---------- ----------
AtMPK3       ---------- ---------- ---------- ---------- ----------
AhMPK3a      ---------- ---------- ---------- ---------- ----------
AhMPK3b      ---------- ---------- ---------- ---------- ----------
VvMPK3       ---------- ---------- ---------- ---------- ----------
AtMPK6       ---------- ---------- ---------- ---------- ----------
AhMPK3c      ---------- ---------- ---------- ---------- ----------
BvMPK6       ---------- ---------- ---------- ---------- ----------
VvMPK6       ---------- ---------- ---------- ---------- ----------
BdMPK3       ---------- ---------- ---------- ---------- ----------
OsMPK6       ---------- ---------- ---------- ---------- ----------
PtMPK6       ---------- ---------- ---------- ---------- ----------
AmtrMPK6     ---------- ---------- ---------- ---------- ----------
BdMPK1a      ---------- ---------- ---------- ---------- ----------
OsMPK3       ---------- ---------- ---------- ---------- ----------
AmtrMPK3     ---------- ---------- ---------- ---------- ----------
PtMPK3       ---------- ---------- ---------- ---------- ----------
PaMPK6       MHQVE----- ------RRI- --DQCVHGSG ---------- --------WG
AtMPK4       ---------- ---------- ---------- ---------- ----------
AtMPK11      ---------- ---------- ---------- ---------- ----------
AhMPK2       ---------- ---------- ---------- ---------- ----------
AhMPK5       ---------- ---------- ---------- ---------- ----------
BvMPK4       ---------- ---------- ---------- ---------- ----------
VvMPK4a      ---------- ---------- ---------- ---------- ----------
VvMPK4b      ---------- ---------- ---------- ---------- ----------
AhMPK11      ---------- ---------- ---------- ---------- ----------
BdMPK4a      ---------- ---------- ---------- ---------- ----------
OsMPK5       ---------- ---------- ---------- ---------- ----------
BdMPK4b      ---------- ---------- ---------- ---------- ----------
OsMPK4       ---------- ---------- ---------- ---------- ----------
AhMPK13      ---------- ---------- ---------- ---------- ----------
BvMPK13      ---------- ---------- ---------- ---------- ----------
VvMPK13      ---------- ---------- ---------- ---------- ----------
AmtrMPK4     ---------- ---------- ---------- ---------- ----------
PtMPK11      M--------- ---------- ---------- ---------- ----------
PaMPK11      ---------- ---------- ---------- ---------- ----------
IeMPK11      MA-------- ---------- ---------- ---------- ----------
SmMPK11      ---------- ---------- ---------- ---------- ----------
SfMPK4a      MA-------- ---------- ---------- ---------- ----------
SfMPK4c      MA-------- ---------- ---------- ---------- ----------
PpMPK4a      ---------- ---------- ---------- ---------- ----------
MpMPK4a      ---------- ---------- ---------- ---------- ----------
AfMPK4a      ---------- ---------- ---------- ---------- ----------
ScMPK4b      ---------- ---------- ---------- ---------- ----------
ScMPK4a      ---------- ---------- ---------- ---------- ----------
AfMPK4b      ---------- ---------- ---------- ---------- ----------
PtMPK4       ---------- ---------- ---------- ---------- ----------
PaMPK4       MK-------- ---------- ---------- ---------- ----------
AtMPK13      ---------- ---------- ---------- ---------- ----------
AmtrMPK5     ---------- ---------- ---------- ---------- ----------
AmtrMPK13    ---------- ---------- ---------- ---------- ----------
AtMPK5       ---------- ---------- ---------- ---------- ----------
AtMPK12      ---------- ---------- ---------- ---------- ----------
PpMPK5c      ---------- ---------- ---------- ---------- ----------
AtMPK10      ---------- ---------- ---------- ---------- ----------
AfMPK6a      ---------- ---------- ---------- ---------- ----------
AfMPK3       ---------- ---------- ---------- ---------- ----------
ScMPK6a      ---------- ---------- ---------- ---------- ----------
AfMPK6b      ---------- ---------- ---------- ---------- ----------
ScMPK6b      ---------- ---------- ---------- ---------- ----------
AfMPK4c      ---------- ---------- ---------- ---------- ----------
ScMPK4d      ---------- ---------- ---------- ---------- ----------
ScMPK3       ---------- ---------- ---------- ---------- ----------
ScMPK4c      ---------- ---------- ---------- ---------- ----------
CrMPK4       ---------- ---------- ---------- ---------- ----------
OtMPK13      ---------- ---------- ---------- ---------- ----------
OtMPK2       ---------- ---------- ---------- ---------- ----------
AfMPK13      ---------- ---------- ---------- ---------- ----------
IeMPK5       ---------- ---------- ---------- ---------- ----------
SfMPK4b      ---------- ---------- ---------- ---------- ----------
SfMPK4d      ---------- ---------- ---------- ---------- ----------
PpMPK5a      ---------- ---------- ---------- ---------- ----------
PpMPK5b      ---------- ---------- ---------- ---------- ----------
Fus3         ---------- ---------- ---------- ---------- ----------
AtMPK8       MG----GGGN LVDGV-RRWL ---------- ---------- ----------
AtMPK15      MG----GGGN LVDGV-RRWL FF-------- ---------- ----------
AtMPK9       ---------- ---------- ---------- ---------- ----------
AtMPK16      ---------- ---------- ---------- ---------- ----------
PtMPK16a     ---------- ---------- ---------- ---------- ----------
PaMPK8       ---------- ---------- ---------- ---------- ----------
AhMPK16a     ---------- ---------- ---------- ---------- ----------
AhMPK16b     ---------- ---------- ---------- ---------- ----------
BvMPK16      ---------- ---------- ---------- ---------- ----------
VvMPK16      ---------- ---------- ---------- ---------- ----------
VvMPK9a      M-----GSGT LVDGV-RRWF ---------- ---------- ----------
PaMPK16      MPSYSPVDSS VCTGYVRRFF ACSYVAKNAA TCTKKILKRC IEAKSEPNGE
IeMPK17      ---------- ---------- ---------- ---------- ----------
IeMPK16a     ------MGWT LLEGF-KQWY F--------- ---------- --------GF
SmMPK16b     ---------- ---------- ---------- ---------- ----------
SfMPK16a     ---------- ---------- ---------- ---------- ----------
SfMPK16b     ---------- ---------- ---------- ---------- ----------
PpMPK16a     ---------- ---------- ---------- ---------- ----------
PpMPK16b     ---------- ---------- ---------- ---------- ----------
MpMPK16      ---------- ---------- ---------- ---------- ----------
AmtrMPK16b   ---------- ---------- ---------- ---------- ----------
PtMPK9       ------MGGT VVDSV-RRWY ---------- ---------- ----------
AmtrMPK16a   ------MGGA LVDAL-RRWL ---------- ---------- ----------
BdMPK9a      ---------- ---------- ---------- ---------- ----------
OsMPK15a     ---------- ---------- ---------- ---------- ----------
OsMPK16      ---------- ---------- ---------- ---------- ----------
ScMPK9b      ---------- ---------- ---------- ---------- ----------
SmMPK16a     ---------- ---------- ---------- ---------- ----------
BvMPK9       MG----GSGT LVDGV-RRWF ---------- ---------- ----------
BdMPK16      ---------- ---------- ---------- ---------- ----------
OsMPK15b     ---------- ---------- ---------- ---------- ----------
OsMPK15c     MG----GRAR ---SI-LRWL RHH------- ---------- ---------R
BdMPK9b      MV----GGGG IVDGF-RRLF ---------- ---------- ----------
OsMPK17a     MG----GGGT LVDGF-RRLF ---------- ---------- ----------
VvMPK9b      MGGGVGGGGA IVDGF-RRWF ---------- ---------- ----------
OsMPK17b     ---------- ---------- ---------- ---------- ----------
AtMPK20      ---------- ---------- ---------- ---------- ----------
BdMPK20a     ---------- ---------- ---------- ---------- ----------
BdMPK20c     ---------- ---------- ---------- ---------- ----------
OsMPK20a     ---------- ---------- ---------- ---------- ----------
BdMPK20d     ---------- ---------- ---------- ---------- ----------
OsMPK20c     M--------- ---------- ---------- ---------- ----------
OsMPK20b     MP-------- ---------- ---------- ---------- ----------
BdMPK20e     MF-------- ------SDIF ---------- ---------- ----------
VvMPK19      ---------- ---------- ---------- ---------- ----------
AhMPK19a     MYCT------ ------LCWM W--------- ---------- ----------
AhMPK19b     ---------- ---------- ---------- ---------- ----------
BvMPK19      ---------- ---------- ---------- ---------- ----------
VvMPK20      ---------- ---------- ---------- ---------- ----------
BdMPK20b     ---------- ---------- ---------- ---------- ----------
AtMPK18      ---------- ---------- ---------- ---------- ----------
AtMPK19      ---------- ---------- ---------- ---------- ----------
AfMPK20a     ---------- ---------- ---------- ---------- ----------
AfMPK20b     ---------- ---------- ---------- ---------- ----------
ScMPK16a     ---------- ---------- ---------- ---------- ----------
PtMPK20      ---------- ---------- ---------- ---------- ----------
AtMPK17      ---------- ---------- ---------- ---------- ----------
AfMPK16c     MG------GA LVDNV-RHWC ---------- ---------- ----------
ScMPK9a      MG------GA LVDNV-RHWC ---------- ---------- ----------
AfMPK16a     ---------- ---------- ---------- ---------- ----------
ScMPK16b     ---------- ---------- ---------- ---------- ----------
AfMPK16b     ---------- ---------- ---------- ---------- ----------
ScMPK16c     ---------- ---------- ---------- ---------- ----------
CrMPK20      MK------KA IRSLL-RKLV PFDEV----- ---------- ---------A
OtMPK9       ---------- ---------- ---------- ---------- ----------
PtMPK15      ---------- ---------- ---------- ---------- ----------
CrMPK18      ---------- ---------- ---------- ---------- ----------
AfMPK4d      ---------- ---------- ---------- ---------- ----------
ScMPK2       ---------- ---------- ---------- ---------- ----------
PpMPK15      ---------- ---------- ---------- ---------- ----------
MpMPK4b      ---------- ---------- ---------- ---------- ----------
IeMPK4       ---------- ---------- ---------- ---------- ----------
CrMPK7       ---------- ---------- ---------- ---------- ----------
PaMPK5       ---------- ---------- ---------- ---------- ----------
PaMPK7b      ---------- ---------- ---------- ---------- ----------
PaMPK10      ---------- ---------- ---------- ---------- ----------
AtMHK        ---------- ---------- ---------- ---------- ----------
VvMPK5a      ---------- ---------- ---------- ---------- ----------
VvMPK5b      ---------- ---------- ---------- ---------- ----------
PtMPK5a      ---------- ---------- ---------- ---------- ----------
MpMPK5       ---------- ---------- ---------- ---------- ----------
CrMPK15      ---------- ---------- ---------- ---------- ----------
PtMPK5b      ---------- ---------- ---------- ---------- ----------
PpMPK4b      ---------- ---------- ---------- ---------- ----------
PtMPK5c      ---------- ---------- ---------- ---------- ----------
PpMPK4c      ---------- ---------- ---------- ---------- ----------
PtMPK16b     ---------- ---------- ---------- ---------- ----------
IeMPK16c     ---------- ---------- ---------- ---------- ----------
IeMPK16b     ---------- ---------- ---------- ---------- ----------
MpMPK3       ---------- ---------- ---------- ---------- ----------

             ---------- ---------- ---------- ---------- ----------
             ---------- ---------- ---------- ---------- ----------
             ---------- ---------- ---------- ---------- ----------
             ---------- ---------- ---------- ---------- ----------
             ---------- ---------- ---------- ---------- ----------
             ---------- ---------- ---------- ---------- ----------
             ---------- ---------- ------FL-- -------SP- -------GCF
             ---------- ---------- ---------- ---------- ----------
             ---------- ---------- ---------- ---------- ----------
             ---------- ---------- ---------- ---------- ----------
             ---------- ---------- ---------- ---------- ----------
             ---------- ---------- ---------- ---------- ----------
             ---------- ---------- ---------- ---------- ----------
             ---------- ---------- ---------- ---------- ----------
             ---------- ---------- ---------- ---------- ----------
             ---------- ---------- ---------- ---------- ----------
             ---------- ---------- ---------- ---------- ----------
             ---------- ---------- ---------- ---------- ----------
             ---------- ---------- ---------- ---------- ----------
             ---------- ---------- ---------- ---------- ----------
             ---------- ---------- ---------- ---------- ----------
             ---------- ---------- ---------- ---------- ----------
             ---------- ---------- ---------- ---------- ----------
             ---------- ---------- ---------- ---------- ----------
             ---------- ---------- ---------- ---------- ----------
             ---------- ---------- ---------- ---------- ----------
             ---------- ---------- ---------- ---------- ----------
             ---------- ---------- ---------- ---------- ----------
             ---------- ---------- ---------- ---------- ----------
             ---------- ---------- ---------- ---------- ----------
             ---------- ---------- ---------- ---------- ----------
             ---------- ---------- ---------- ---------- ----------
             ---------- ---------- ---------- ---------- ----------
             ---------- ---------- ---------- ---------- ----------
             ---------- ---------- ---------- ---------- ----------
             ---------- ---------- ---------- ---------- ----------
             ---------- ---------- ---------- ---------- ----------
             ---------- ---------- ---------- ---------- ----------
             ---------- ---------- ---------- ---------- ----------
             ---------- ---------- ---------- ---------- ----------
             ---------- ---------- ---------- ---------- ----------
             ---------- ---------- ---------- ---------- ----------
             ---------- ---------- ---------- ---------- ----------
             FHPVADMPVL CVDMGTCFD- ---------- -------LPP IFLSWVCGCS
             ---------- ---------- ---------- ---------- ----------
             ---------- ---------- ---------- ---------- ----------
             ---------- ---------- ---------- ---------- ----------
             ---------- ---------- ---------- ---------- ----------
             ---------- ---------- ---------- ---------- ----------
             ---------- ---------- ---------- ---------- ----------
             ---------- ---------- ---------- ---------- ----------
             ---------- ---------- ---------- ---------- ----------
             ---------- ---------- ---------- ---------- ----------
             ---------- ---------- ---------- ---------- ----------
             ---------- ---------- ---------- ---------- ----------
             ---------- ---------- ---------- ---------- ----------
             ---------- ---------- ---------- ---------- ----------
             ---------- ---------- ---------- ---------- ----------
             ---------- ---------- ---------- ---------- ----------
             ---------- ---------- ---------- ---------- ----------
             ---------- ---------- ---------- ---------- ----------
             ---------- ---------- ---------- ---------- ----------
             ---------- ---------- ---------- ---------- ----------
             ---------- ---------- ---------- ---------- ----------
             ---------- ---------- ---------- ---------- ----------
             ---------- ---------- ---------- ---------- ----------
             ---------- ---------- ---------- ---------- ----------
             ---------- ---------- ---------- ---------- ----------
             ---------- ---------- ---------- ---------- ----------
             ---------- ---------- ---------- ---------- ----------
             ---------- ---------- ---------- ---------- ----------
             ---------- ---------- ---------- ---------- ----------
             ---------- ---------- ---------- ---------- ----------
             ---------- -IRLSNFSD- ---------- -------NES GALVW-----
             ---------- ---------- ---------- ---------- ----------
             ---------- ---------- ---------- ---------- ----------
             ---------- ---------- ---------- ---------- ----------
             ---------- ---------- ---------- ---------- ----------
             ---------- ---------- ---------- ---------- ----------
             ---------- ---------- ---------- ---------- ----------
             ---------- ---------- ---------- ---------- ----------
             ---------- ---------- ---------- ---------- ----------
             ---------- ---------- ---------- ---------- ----------
             ---------- ---------- ---------- ---------- ----------
             ---------- ---------- ---------- ---------- ----------
             ---------- ---------- ---------- ---------- ----------
             ---------- ---------- ---------- ---------- ----------
             ---------- ---------- ---------- ---------- ----------
             ---------- ---------- ---------- ---------- ----------
             ---------- ---------- ---------- ---------- ----------
             ---------- ---------- ---------- ---------- ----------
             ---------- ---------- ---------- ---------- ----------
             ---------- ---------- ---------- ---------- ----------
             ---------- ---------- ---------- ---------- ----------
             ---------- ---------- ---------- ---------- ----------
             ---------- ---------- ---------- ---------- ----------
             ---------- ---------- ---------- ---------- ----------
             ---------- ---------- ---------- ---------- ----------
             ---------- ---------- ---------- ---------- ----------
             ---------- ---------- ---------- ---------- ----------
             FQRPSSSSSS SSSNNNN--- ---------- -------NNH EQP-----I-
             QRRPSSSSSS NNHDQIQ--- ---------- -------NP- ----------
             ---------- ---------- ---------- ---------- ----------
             ---------- ---------- ---------- ---------- ----------
             ---------- ---------- ---------- ---------- ----------
             ---------- ---------- ---------- ---------- ----------
             ---------- ---------- ---------- ---------- ----------
             ---------- ---------- ---------- ---------- ----------
             ---------- ---------- ---------- ---------- ----------
             ---------- ---------- ---------- ---------- ----------
             QRRSSTSSTT TTTTTNN--- ---------- -------DSN NAAIHA-SC-
             PGSNLSSPGS RHQTHFQLSF KCLKICMLIH LASSILMDTN FAWTPS-VI-
             ---------- ---------- ---------- ---------- ----------
             PGHNSASGNP SSQTGKQ--- ---------- ---------- ----EG-SS-
             ---------- ---------- ---------- ---------- ----------
             ---------- ---------- ---------- ---------- ----------
             ---------- ---------- ---------- ---------- ----------
             ---------- ---------- ---------- ---------- ----------
             ---------- ---------- ---------- ---------- ----------
             ---------- ---------- ---------- ---------- ----------
             ---------- ---------- ---------- ---------- ----------
             QRRWSHSSSA HESGKEK--- ---------- ---------- ------QTV-
             QRRSNSNHSA ISSDQNR--- ---------- -------RKG QERERE-KVQ
             ---------- ---------- ---------- ---------- ----------
             ---------- ---------- ---------- ---------- ----------
             ---------- ---------- ---------- ---------- ----------
             ---------- ---------- ---------- ---------- ----------
             ---------- ---------- ---------- ---------- ----------
             QRRKLDDANI SSSNNSS--- ---------- ---------- ----------
             ---------- ---------- ---------- ---------- ----------
             ---------- ---------- ---------- ---------- ----------
             SRRVSSSSFH LTTTGDD--- ---------- ----TVKDLH DPR-----R-
             HRRTPSGSGP SSNQSSA--- ---------- ---------- ----------
             HRRTASGSNQ SSNA------ ---------- ---------- ----------
             QRRSSRFNHN NNNNNDN--- ---------- -------NKY TEK-----I-
             ---------- ---------- ---------- ---------- ----------
             ---------- ---------- ---------- ---------- ----------
             ---------- ---------- ---------- ---------- ----------
             ---------- ---------- ---------- ---------- ----------
             ---------- ---------- ---------- ---------- ----------
             ---------- ---------- ---------- ---------- ----------
             ---------- ---------- ---------- ---------- ----------
             ---------- ---------- ---------- ---------- ----------
             SREGVAFSRV ALRQELL--- ---------- ---------- ----------
             ---------- ---------- ---------- ---------- ----------
             ---------- ---------- ---------- ---------- ----------
             ---------- ---------- ---------- ---------- ----------
             ---------- ---------- ---------- ---------- ----------
             ---------- ---------- ---------- ---------- ----------
             ---------- ---------- ---------- ---------- ----------
             ---------- ---------- ---------- ---------- ----------
             ---------- ---------- ---------- ---------- ----------
             ---------- ---------- ---------- ---------- ----------
             ---------- ---------- ---------- ---------- ----------
             ---------- ---------- ---------- ---------- ----------
             ---------- ---------- ---------- ---------- ----------
             ---------- ---------- ---------- ---------- ----------
             RHHWSKLNSP CVASDVV--- ---------- -------APE TVVTFK-SL-
             RHHWSRINAP CVASDVV--- ---------- -------APE TMVTFK-SL-
             ---------- ---------- ---------- ---------- ----------
             ---------- ---------- ---------- ---------- ----------
             ---------- ---------- ---------- ---------- ----------
             ---------- ---------- ---------- ---------- ----------
             EAQAAPVPAH AISS------ ---------- -------APA TQAAHA-GL-
             ---------- ---------- ---------- ---------- ----------
             ---------- ---------- ---------- ---------- ----------
             ---------- ---------- ---------- ---------- ----------
             ---------- ---------- ---------- ---------- ----------
             ---------- ---------- ---------- ---------- ----------
             ---------- ---------- ---------- ---------- ----------
             ---------- ---------- ---------- ---------- ----------
             ---------- ---------- ---------- ---------- ----------
             ---------- ---------- ---------- ---------- ----------
             ---------- ---------- ---------- ---------- ----------
             ---------- ---------- ---------- ---------- ----------
             ---------- ---------- ---------- ---------- ----------
             ---------- ---------- ---------- ---------- ----------
             ---------- ---------- ---------- ---------- ----------
             ---------- ---------- ---------- ---------- ----------
             ---------- ---------- ---------- ---------- ----------
             ---------- ---------- ---------- ---------- ----------
             ---------- ---------- ---------- ---------- ----------
             ---------- ---------- ---------- ---------- ----------
             ---------- ---------- ---------- ---------- ----------
             ---------- ---------- ---------- ---------- ----------
             ---------- ---------- ---------- ---------- ----------
             ---------- ---------- ---------- ---------- ----------
             ---------- ---------- ---------- ---------- ----------
             ---------- ---------- ---------- ---------- ----------
             ---------- ---------- ---------- ---------- ----------

             ---------- ---------- ---------- ---------- ----------
             ---------- ---------- ---------- ---------- ----------
             ---------- ---------- ---------- ---------- ----------
             ---------- ---------- ---------- ---------- ----------
             ---------- ---------- ---------- ---------- ----------
             ---------- ---------- ---------- ---------- ----------
             IRL------- ---------- ---------- ---------- ----------
             ---------- ---------- ---------- ---------- ----------
             ---------- ---------- ---------- ---------- ----------
             ---------- ---------- ---------- ---------- ----------
             ---------- ---------- ---------- ---------- ----------
             ---------- ---------- ---------- ---------- ----------
             ---------- ---------- ---------- ---------- ----------
             ---------- ---------- ---------- ---------- ----------
             ---------- ---------- ---------- ---------- ----------
             ---------- ---------- ---------- ---------- ----------
             ---------- ---------- ---------- ---------- ----------
             ---------- ---------- ---------- ---------- ----------
             ---------- ---------- ---------- ---------- ----------
             ---------- ---------- ---------- ---------- ----------
             ---------- ---------- ---------- ---------- ----------
             ---------- ---------- ---------- ---------- ----------
             ---------- ---------- ---------- ---------- ----------
             ---------- ---------- ---------- ---------- ----------
             ---------- ---------- ---------- ---------- ----------
             ---------- ---------- ---------- ---------- ----------
             ---------- ---------- ---------- ---------- ----------
             ---------- ---------- ---------- ---------- ----------
             ---------- ---------- ---------- ---------- ----------
             ---------- ---------- ---------- ---------- ----------
             ---------- ---------- ---------- ---------- ----------
             ---------- ---------- ---------- ---------- ----------
             ---------- ---------- ---------- ---------- ----------
             ---------- ---------- ---------- ---------- ----------
             ---------- ---------- ---------- ---------- ----------
             ---------- ---------- ---------- ---------- ----------
             ---------- ---------- ---------- ---------- ----------
             ---------- ---------- ---------- ---------- ----------
             ---------- ---------- ---------- ---------- ----------
             ---------- ---------- ---------- ---------- ----------
             ---------- ---------- ---------- ---------- ----------
             ---------- ---------- ---------- ---------- ----------
             ---------- ---------- ---------- ---------- ----------
             LRFR------ ---------- ---------W FVQGLIQFC- ----------
             ---------- ---------- ---------- ---------- ----------
             ---------- ---------- ---------- ---------- ----------
             ---------- ---------- ---------- ---------- ----------
             ---------- ---------- ---------- ---------- ----------
             ---------- ---------- ---------- ---------- ----------
             ---------- ---------- ---------- ---------- ----------
             ---------- ---------- ---------- ---------- ----------
             ---------- ---------- ---------- ---------- ----------
             ---------- ---------- ---------- ---------- ----------
             ---------- ---------- ---------- ---------- ----------
             ---------- ---------- ---------- ---------- ----------
             ---------- ---------- ---------- ---------- ----------
             ---------- ---------- ---------- ---------- ----------
             ---------- ---------- ---------- ---------- ----------
             ---------- ---------- ---------- ---------- ----------
             ---------- ---------- ---------- ---------- ----------
             ---------- ---------- ---------- ---------- ----------
             ---------- ---------- ---------- ---------- ----------
             ---------- ---------- ---------- ---------- ----------
             ---------- ---------- ---------- ---------- ----------
             ---------- ---------- ---------- ---------- ----------
             ---------- ---------- ---------- ---------- ----------
             ---------- ---------- ---------- ---------- ----------
             ---------- ---------- ---------- ---------- ----------
             ---------- ---------- ---------- ---------- ----------
             ---------- ---------- ---------- ---------- ----------
             ---------- ---------- ---------- ---------- ----------
             ---------- ---------- ---------- ---------- ----------
             ---------- ---------- ---------- ---------- ----------
             ---------- ---------- ---------W WKQ------- ----------
             ---------- ---------- ---------- ---------- ----------
             ---------- ---------- ---------- ---------- ----------
             ---------- ---------- ---------- ---------- ----------
             ---------- ---------- ---------- ---------- ----------
             ---------- ---------- ---------- ---------- ----------
             ---------- ---------- ---------- ---------- ----------
             ---------- ---------- ---------- ---------- ----------
             ---------- ---------- ---------- ---------- ----------
             ---------- ---------- ---------- ---------- ----------
             ---------- ---------- ---------- ---------- ----------
             ---------- ---------- ---------- ---------- ----------
             ---------- ---------- ---------- ---------- ----------
             ---------- ---------- ---------- ---------- ----------
             ---------- ---------- ---------- ---------- ----------
             ---------- ---------- ---------- ---------- ----------
             ---------- ---------- ---------- ---------- ----------
             ---------- ---------- ---------- ---------- ----------
             ---------- ---------- ---------- ---------- ----------
             ---------- ---------- ---------- ---------- ----------
             ---------- ---------- ---------- ---------- ----------
             ---------- ---------- ---------- ---------- ----------
             ---------- ---------- ---------- ---------- ----------
             ---------- ---------- ---------- ---------- ----------
             ---------- ---------- ---------- ---------- ----------
             ---------- ---------- ---------- ---------- ----------
             ---------- ---------- ---------- ---------- ----------
             ---------- ---FNSSSFS SSSNP----- ---------- ----------
             ---------- ---------- ---------- ---------- -------PTV
             ---------- ---------- ---------- ---------- ----------
             ---------- ---------- ---------- ---------- ----------
             ---------- ---------- ---------- ---------- ----------
             ---------- ---------- ---------- ---------- ----------
             ---------- ---------- ---------- ---------- ----------
             ---------- ---------- ---------- ---------- ----------
             ---------- ---------- ---------- ---------- ----------
             ---------- ---------- ---------- ---------- ----------
             ---------- ---VFVTEVH AQSSA----- ---------- ------SAT-
             ---------- ---VDTQQMA IGSNYKFSEH LGACGGD--- ------CPT-
             ---------- ---------- ---------- ---------- ----------
             ---------- ---VRLTQSP VQSLY----- ---LPGE--- ------KP--
             ---------- ---------- ---------- ---------- ----------
             ---------- ---------- ---------- ---------- ----------
             ---------- ---------- ---------- ---------- ----------
             ---------- ---------- ---------- ---------- ----------
             ---------- ---------- ---------- ---------- ----------
             ---------- ---------- ---------- ---------- ----------
             ---------- ---------- ---------- ---------- ----------
             ---------- ---DSLSSSS VSP------- ---------- ------LP--
             REREKVEREG VGEEGEGSDS YSPELK---- ---------- ----------
             ---------- ---------- ---------- ---------- ----------
             ---------- ---------- ---------- ---------- ----------
             ---------- ---------- ---------- ---------- ----------
             ---------- ---------- ---------- ---------- ----------
             ---------- ---------- ---------- ---------- ----------
             ---------- -------SNS SSSSTKIR-- -GQVSV---- ------IPEL
             ---------- ---------- ---------- ---------- ----------
             ---------- ---------- ---------- ---------- ----------
             ---------- ---EDAEGDG WEEVHEGP-- ---------- ----------
             ---------- ---------- ---------- ---------- ----------
             ---------- ---------- ---------- ---------- ----------
             ---------- ---QNTRNDQ VLLSDDGV-- ---------- ----------
             ---------- ---------- ---------- ---------- ----------
             ---------- ---------- ---------- ---------- ----------
             ---------- ---------- ---------- ---------- ----------
             ---------- ---------- ---------- ---------- ----------
             ---------- ---------- ---------- ---------- ----------
             ---------- ---------- ---------- ---------- ----------
             ---------- ---------- ---------- ---------- ----------
             ---------- ---------- ---------- ---------- ----------
             ---------- -------SDQ WFTTAGGK-- -GQCY----- ----------
             ---------- ---------- ---------- ---------- ----------
             ---------- ---------- ---------- -GKEY----- ----------
             ---------- ---------- ---------- ---------- ----------
             ---------- ---------- ---------- ---------- ----------
             ---------- ---------- ---------- ---------- ----------
             ---------- ---------- ---------- ---------- ----------
             ---------- ---------- ---------- ---------- ----------
             ---------- ---------- ---------- ---------- ----------
             ---------- ---------- ---------- ---------- ----------
             ---------- ---------- ---------- ---------- ----------
             ---------- ---------- ---------- ---------- ----------
             ---------- ---------- ---------- ---------- ----------
             ---------- ---------- ---------- ---------- ----------
             ---------- ---KEARSRS V--------- ---------- ----------
             ---------- ---KEARSGS V--------- ---------- ----------
             ---------- ---------- ---------- ---------- ----------
             ---------- ---------- ---------- ---------- ----------
             ---------- ---------- ---------- ---------- ----------
             ---------- ---------- ---------- ---------- ----------
             ---------- ---RRSGSAE APVH------ -TQPPVTAAA PPPPAAPPAP
             ---------- ---------- ---------- ---------- ----------
             ---------- ---------- ---------- ---------- ----------
             ---------- ---------- ---------- ---------- ----------
             ---------- ---------- ---------- ---------- ----------
             ---------- ---------- ---------- ---------- ----------
             ---------- ---------- ---------- ---------- ----------
             ---------- ---------- ---------- ---------- ----------
             ---------- ---------- ---------- ---------- ----------
             ---------- ---------- ---------- ---------- ----------
             ---------- ---------- ---------- ---------- ----------
             ---------- ---------- ---------- ---------- ----------
             ---------- ---------- ---------- ---------- ----------
             ---------- ---------- ---------- ---------- ----------
             ---------- ---------- ---------- ---------- ----------
             ---------- ---------- ---------- ---------- ----------
             ---------- ---------- ---------- ---------- ----------
             ---------- ---------- ---------- ---------- ----------
             ---------- ---------- ---------- ---------- ----------
             ---------- ---------- ---------- ---------- ----------
             ---------- ---------- ---------- ---------- ----------
             ---------- ---------- ---------- ---------- ----------
             ---------- ---------- ---------- ---------- ----------
             ---------- ---------- ---------- ---------- ----------
             ---------- ---------- ---------- ---------- ----------
             ---------- ---------- ---------- ---------- ----------
             ---------- ---------- ---------- ---------- ----------

             ---------- ---------- ---------- ---------- ----------
             ---------- ---------- ---------- ---------- ----------
             ---------- ---------- ---------- ---------- ----------
             ---------- ---------- ---------- ---------- ----------
             ---------- ---------- ---------- ---------- ----------
             ---------- ---------- ---------- ---------- ----------
             ---------- ---------- -----LSGSA ---------- ----------
             ---------- ---------- ---------- ---------- ----------
             ---------- ---------- ---------- ---------- ----------
             ---------- ---------- ---------- ---------- ----------
             ---------- ---------- ---------- ---------- ----------
             ---------- ---------- ---------- ---------- ----------
             ---------- ---------- ---------- ---------- ----------
             ---------- ---------- ---------- ---------- ----------
             ---------- ---------- ---------- ---------- ----------
             ---------- ---------- ---------- ---------- ----------
             ---------- ---------- ---------- ---------- ----------
             ---------- ---------- ---------- ---------- ----------
             ---------- ---------- ---------- ---------- ----------
             ---------- ---------- ---------- ---------- ----------
             ---------- ---------- ---------- ---------- ----------
             ---------- ---------- ---------- ---------- ----------
             ---------- ---------- ---------- ---------- ----------
             ---------- ---------- ---------- ---------- ----------
             ---------- ---------- ---------- ---------- ----------
             ---------- ---------- ---------- ---------- ----------
             ---------- ---------- ---------- ---------- ----------
             ---------- ---------- ---------- ---------- ----------
             ---------- ---------- ---------- ---------- ----------
             ---------- ---------- ---------- ---------- ----------
             ---------- ---------- ---------- ---------- ----------
             ---------- ---------- ---------- ---------- ----------
             ---------- ---------- ---------- ---------- ----------
             ---------- ---------- ---------- ---------- ----------
             ---------- ---------- ---------- ---------- ----------
             ---------- ---------- ---------- ---------- ----------
             ---------- ---------- ---------- ---------- ----------
             ---------- ---------- ---------- ---------- ----------
             ---------- ---------- ---------- ---------- ----------
             ---------- ---------- ---------- ---------- ----------
             ---------- ---------- ---------- ---------- ----------
             ---------- ---------- ---------- ---------- ----------
             ---------- ---------- ---------- ---------- ----------
             GNNNTPEGFC SPAQ------ -----LTFLA ---------- ----------
             ---------- ---------- ---------- ---------- ----------
             ---------- ---------- ---------- ---------- ----------
             ---------- ---------- ---------- ---------- ----------
             ---------- ---------- ---------- ---------- ----------
             ---------- ---------- ---------- ---------- ----------
             ---------- ---------- ---------- ---------- ----------
             ---------- ---------- ---------- ---------- ----------
             ---------- ---------- ---------- ---------- ----------
             ---------- ---------- ---------- ---------- ----------
             ---------- ---------- ---------- ---------- ----------
             ---------- ---------- ---------- ---------- ----------
             ---------- ---------- ---------- ---------- ----------
             ---------- ---------- ---------- ---------- ----------
             ---------- ---------- ---------- ---------- ----------
             ---------- ---------- ---------- ---------- ----------
             ---------- ---------- ---------- ---------- ----------
             ---------- ---------- ---------- ---------- ----------
             ---------- ---------- ---------- ---------- ----------
             ---------- ---------- -------AAG ---------- ----------
             ---------- ---------- ---------- ---------- ----------
             ---------- ---------- -------MAE ---------- ----------
             ---------- ---------- -------MAE ---------- ----------
             ---------- ---------- ---------- ---------- ----------
             ---------- ---------- ---------- ---------- ----------
             ---------- ---------- ---------- ---------- ----------
             ---------- ---------- -------LAS ---------- ----------
             ---------- ---------- ---------- ---------- ----------
             ---------- ---------- ---------- ---------- ----------
             ---------- ---------- ---------- ---------- ----------
             ---------I WKIK------ -----KQLLE ---------- ----------
             ---------- ---------- ---------- ---------- ----------
             ---------- ---------- ---------- ---------- ----------
             ---------- ---------- ---------- ---------- ----------
             ---------- ---------- ---------- ---------- ----------
             ---------- ---------- ---------- ---------- ----------
             ---------- ---------- ---------- ---------- ----------
             ---------- ---------- ---------- ---------- ----------
             ---------- ---------- ---------- ---------- ----------
             ---------- ---------- ---------- ---------- ----------
             ---------- ---------- ---------- ---------- ----------
             ---------- ---------- ---------- ---------- ----------
             ---------- ---------- ---------- ---------- ----------
             ---------- ---------- ---------- ---------- ----------
             ---------- ---------- ---------- ---------- ----------
             ---------- ---------- ---------- ---------- ----------
             ---------- ---------- ---------- ---------- ----------
             ---------- ---------- ---------- ---------- ----------
             ---------- ---------- ---------- ---------- ----------
             ---------- ---------- ---------- ---------- ----------
             ---------- ---------- ---------- ---------- ----------
             ---------- ---------- ---------- ---------- ----------
             ---------- ---------- ---------- ---------- ----------
             ---------- ---------- ---------- ---------- ----------
             ---------- ---------- ---------- ---------- ----------
             ---------- ---------- ---------- ---------- ----------
             ---------- ---------- ---------- ---------- ----------
             -NHSANSGEL IIEEDLDFSG LTL--INVP- ---------- ----------
             SNPNDDED-- -LKKLTDPSK LRQ--IKVQ- ---------- ----------
             ---------- ---------- ---------- ---------- ----------
             ---------- ---------- ---------- ---------- ----------
             ---------- ---------- ---------- ---------- ----------
             ---------- ---------- ---------- ---------- ----------
             ---------- ---------- ---------- ---------- ----------
             ---------- ---------- ---------- ---------- ----------
             ---------- ---------- ---------- ---------- ----------
             ---------- ---------- ---------- ---------- ----------
             -QPRPHHKKR QPQDPEAAPA LTL--IKVP- ---------- ----------
             -TKGNHIR-- ------AMVF ISI--LSTPY LFWFAEKVEA LALYQDIRIQ
             ---------- ---------- ---------- ---------- --------MQ
             ---------- ---------- IPI------- ---------- --------MD
             ---------- ---------- ---------- ---------- ----------
             ---------- ---------- ---------- ---------- ----------
             ---------- ---------- ---------- ---------- ----------
             ---------- ---------- ---------- ---------- ----------
             ---------- ---------- ---------- ---------- ----------
             ---------- ---------- ---------- ---------- ----------
             ---------- ---------- ---------- ---------- ----------
             ---------- VETKAAEGRG LKP--VRVQ- ---------- ----------
             ---------- ----FEESCG LKL--VRVP- ---------- ----------
             ---------- ---------- ---------- ---------- ----------
             ---------- ---------- ---------- ---------- ----------
             ---------- ---------- ---------- ---------- ----------
             ---------- ---------- ---------- ---------- ----------
             ---------- ---------- ---------- ---------- ----------
             NAQQEEKGDL IIETDFDISG LKL--IRVP- ---------- ----------
             ---------- ---------- ---------- ---------- ----------
             ---------- ---------- ---------- ---------- ----------
             ESDPEEYIAL VSED------ ---AGTHLP- ---------- ----------
             -GEESSDID- AVVEDLDLVG LRA--IRVP- ---------- ----------
             -GEEAASSDL EVADDPDLVA LRSIRIRVP- ---------- ----------
             ----DSTSEE VGQHQEDRVR LKL--IKVP- ---------- ----------
             ---------- ---------- ---------- ---------- ----------
             ---------- ---------- ---------- ---------- ----------
             ---------- ---------- ---------- ---------- ----------
             ---------- ---------- ---------- ---------- ----------
             ---------- ---------- ---------- ---------- ----------
             ---------- ---------- ---------- ---------- ----------
             ---------- ---------- ---------- ---------- ----------
             ---------- ---------- ---------- ---------- ----------
             ---------- ---------- ---------- ---------- ----------
             ---------- ---------- ---------- ---------- ----------
             ---------- ---------- ---------- ---------- ----------
             ---------- ---------- ---------- ---------- ----------
             ---------- ---------- ---------- ---------- ----------
             ---------- ---------- ---------- ---------- ----------
             ---------- ---------- ---------- ---------- ----------
             ---------- ---------- ---------- ---------- ----------
             ---------- ---------- ---------- ---------- ----------
             ---------- ---------- ---------- ---------- ----------
             ---------- ---------- ---------- ---------- ----------
             ---------- ---------- ---------- ---------- ----------
             ---------- ---------- ---------- ---------- ----------
             ---------- ---------- ---------- ---------- ----------
             -ARPDLSGHA VNKDN----- -----VAVA- ---------- ----------
             -ARKESPGHG V-KGN----- -----ASAP- ---------- ----------
             ---------- ---------- ---------- ---------- ----------
             ---------- ---------- ---------- ---------- ----------
             ---------- ---------- ---------- ---------- ----------
             ---------- ---------- ---------- ---------- ----------
             AAQPPPPPQA VPAP------ -----PQAPA ---------- ----------
             ---------- ---------- ---------- ---------- ----------
             ---------- ---------- ---------- ---------- ----------
             ---------- ---------- ---------- ---------- ----------
             ---------- ---------- ---------- ---------- ----------
             ---------- ---------- ---------- ---------- ----------
             ---------- ---------- ---------- ---------- ----------
             ---------- ---------- ---------- ---------- ----------
             ---------- ---------- ---------- ---------- ----------
             ---------- ---------- ---------- ---------- ----------
             ---------- ---------- ---------- ---------- ----------
             ---------- ---------- ---------- ---------- ----------
             ---------- ---------- ---------- ---------- ----------
             ---------- ---------- ---------- ---------- ----------
             ---------- ---------- ---------- ---------- ----------
             ---------- ---------- ---------- ---------- ----------
             ---------- ---------- ---------- ---------- ----------
             ---------- ---------- ---------- ---------- ----------
             ---------- ---------- ---------- ---------- ----------
             ---------- ---------- ---------- ---------- ----------
             ---------- ---------- ---------- ---------- ----------
             ---------- ---------- ---------- ---------- ----------
             ---------- ---------- ---------- ---------- ----------
             ---------- ---------- ---------- ---------- ----------
             ---------- ---------- ---------- ---------- ----------
             ---------- ---------- ---------- ---------- ----------
             ---------- ---------- ---------- ---------- ----------

             ---------- ---------- --------MA TLV-DP---- ----------
             ---------- ---------- --------MA TPV-DP---- ----------
             ---------- ---------- ---------- ---------- ----------
             ---------- ---------- --------MA TQV-EP---- ----------
             ---------- ---------- --------MA TQV-EP---- ----------
             ---------- ---------- --------MA TPV-EP---- ----------
             SSDLLLLLPR RGQSAPRARV L-----LKMA MMV-DP---- ----------
             ---------- ---------- --------MA MMV-DP---- ----------
             ---------- ---------- --------MA IMV-DP---- ----------
             ---------- ---------- --------MA MLV-EP---- ----------
             ---------- ---------- --------MA MLV-DP---- ----------
             ---------- ---------- --------MA INV-DP---- ----------
             ---------- ---------- ---------- ---------- ----------
             ---------- ---------- --------MA TKI-DP---- ----------
             ---------- ---------- --------MA TKI-DP---- ----------
             ---------- ---------- -------MAA TKI-EA---- ----------
             ---------- ---------- --------MA NKV-DP---- ----------
             ---------- ---------- --------MA QKV-DP---- ----------
             ---------- ---------- --------MA TKV-EV---- ----------
             ---------- ---------- --------MA SRV-EV---- ----------
             ---------- ---------- --------MA TKV-EV---- ----------
             ---------- ---------- --------MA TKV-EV---- ----------
             ---------- ---------- --------MA TKV-DP---- ----------
             ---------- ---------- --------MA TKM-DP---- ----------
             ---------- ---------- ---------- ---------- ----------
             ---------- ---------- --------MA TRV-NP---- ----------
             ---------- ---------- --------MA QAP------- ----------
             ---------- ---------- --------MN ---------- ----------
             ---------- ---------- --------MV DAA-QN---- ----------
             ---------- ---------- --------MV DAA-QN---- ----------
             ---------- ---------- ---------- ---------- ----------
             ---------- ---------- --------MD GGSGQPA--- ----------
             ---------- ---------- --------MD ASAPQP---- ----------
             ---------- ---------- --------ME ASAAQP---- ----------
             ---------- ---------- ---------- ---------- ----------
             ---------- ---------- --------MD GGA-QP---- ----------
             ---------- ---------- --------MD AGA-QP---- ----------
             ---------- ---------- --------ME AAA-APVQS- ----------
             ---------- ---------- --------MD PPE-Q----- ----------
             ---------- ---------- --------MD ---------- ----------
             ---------- ---------- --------MD ---------- ----------
             ---------- ---------- --------MG TVV-PE---- ----------
             ---------- ---------- --------MA QTA-Q----- ----------
             EASQF----- ----SGI--- ------VELS RAA-QP---- ----------
             ---------- ---------- ------MSAE SCF------- ----------
             ---------- ---------- ------MSIE KPF------- ----------
             ---------- ---------- --------MD CFD------- ----------
             ---------- ---------- --------MD CFD------- ----------
             ---------- ---------- --------MD CFE------- ----------
             ---------- ---------- ------MSME SSA------- ----------
             ---------- ---------- ------MSMD ASS------- ----------
             ---------- ---------- --------M- ---------- ----------
             ---------- ---------- ------MRME GGG-AGPAA- ----------
             ---------- ---------- ------MRME GGG-GGGHG- ----------
             ---------- ---------- --------MD -TS-GG---- ----------
             ---------- ---------- --------MD SSS-GG---- ----------
             ---------- ---------- --------ME NQ-------- ----------
             ---------- ---------- --------ME NE-------- ----------
             ---------- ---------- --------ME NE-------- ----------
             ---------- ---------- --------MN AN-------- ----------
             ---------- ---------- --------M- ---------- ----------
             ---------- ---------- ---------- ---------- ----------
             VQQAQ----- ----GG---- ----TADAMD VA-------- ----------
             ---------- ---------- --------ME AA-------- ----------
             RTEGDD---- -GGGGG---- ----GNSAME TTE------- ----------
             RVEGDD---A GGGGGG---- ----GSSAMD LTE------- ----------
             ---------- ---------- --------MD VAG-AG---- ----------
             ---------- ---------- --------MD SAA-A----- ----------
             ---------- ---------- --------MA ---------- ----------
             EHSAV----- ----AGTAAI FA--TAVLLA GQP-M----- ----------
             ---------- ---------- --------M- ---------- ----------
             ---------- ---------- --------MA API-T----- ----------
             ---------- ---------- --------ME AS-------- ----------
             EEEEE----- ----EGLRFV DAEEEGTAME AS-------- ----------
             ---------- ---------- --------ME KRE------- ----------
             ---------- ---------- ------MAMK MGS------- ----------
             ---------- ---------- ------MAMK MGS------- ----------
             ---------- ---------- --------MA KEI-ES---- ----------
             ---------- ---------- --------MS GES------- ----------
             ---------- ---------- --------ME TSS------- ----------
             ---------- ---------- --------ME PTN------- ----------
             ---------- ---------- --------MA ETQ-LKELI- ----------
             ---------- ---------- --------MT VSS-EV---- ----------
             ---------- ---------- --------MT KEE-EK---- ----------
             ---------- ---------- --------MK GVE-TKVEL- ----------
             ---------- ---------- --------M- ---------- ----------
             ---------- ---------- --------MN DLH-PPCVGM A-WLGPH---
             ---------- ---------- --------MI PRS------- ----------
             ---------- ---------- --------MQ D--------- ----------
             ---------- ---------- --------MN D--------- ----------
             ---------- ---------- --------MA DP-------- ----------
             ---------- ---------- --------MD GET-TPSPG- ----------
             ---------- ---------- --------MA HVR-SDRGIA AGWFA-----
             ---------- ---------- --------MS RN-------- ----------
             ---------- ---------- --------ME ---------- ----------
             ---------- ---------- --------ML ETK------- ----------
             ---------- ---------- --------ML ETE------- ----------
             ---------- ---------- --------MD RGK-HYQYG- ------EGSE
             ---------- ---------- --------MD RHK-HYDSG- ------EGST
             ---------- ---------- --------MP KRI------- ----------
             ---------- -KRNH----- --------L- ---------- ----------
             ---------- -QRNH----- --------L- ---------- ----------
             ---------- ---------- ---------- ---------- ----------
             ---------- ---------- --------M- ---------- ----------
             ---------- ---------- ---------- ---------- ----------
             ---------- ---------- ---------- ---------- ----------
             ---------- ---------- --------M- ---------- ----------
             ---------- ---------- --------M- ---------- ----------
             ---------- ---------- --------M- ---------- ----------
             ---------- ---------- --------M- ---------- ----------
             ---------- -KRRP----- --------M- ---------- ----------
             RGSR-----R KQRQR----- -------TM- ---------- ----------
             SG-------- ---------- ---------- ---------- ----------
             TG-------- ---------- ---------- ---------- ----------
             ---------- ---------- ---------- ---------- ----------
             ---------- ---------- ---------- ---------- ----------
             ---------- ---------- ---------- ---------- ----------
             ---------- ---------- ---------- ---------- ----------
             ---------- ---------- ---------- ---------- ----------
             ---------- ---------- ---------- ---------- ----------
             ---------- ---------- --------M- ---------- ----------
             ---------- -LRSK----- -------MT- ---------- ----------
             ---------- -KRVE----- -------IA- ---------- ----------
             ---------- ---------- ---------- ---------- ----------
             ---------- ---------- ---------- ---------- ----------
             ---------- ---------- ---------- ---------- ----------
             ---------- ---------- --------M- ---------- ----------
             ---------- ---------- ---------- ---------- ----------
             ---------- -KRAH----- --------I- -SR------- ----------
             ---------- ---------- ---------- ---------- ----------
             ---------- ---------- ---------- ---------- ----------
             ---------- -VRT------ ---------- ---------- ----------
             ---------- -KRKM----- -------PL- ---------- ----------
             ---------- -KRKM----- -------PL- ---------- ----------
             ---------- -KRTNH---- ------RLT- ---------- ----------
             ---------- ---------- ---------- ---------- ----------
             ---------- ---------- --------M- ---------- ----------
             ---------- ---------- --------M- ---------- ----------
             ---------- ---------- --------M- ---------- ----------
             ---------- ---------- --------M- ---------- ----------
             ---------- ---------- --------MQ TT-------- ----------
             ---------- ---------- -------AMQ TMQ------- ----------
             ---------- ---------- ------EANA GGR------- ----------
             ---------- ---------- --------L- ---------- ----------
             ---------- ---------- --------M- ---------- ----------
             ---------- ---------- ------AIM- ---------- ----------
             ---------- ---------- --------M- ---------- ----------
             ---------- ---------- --------M- ---------- ----------
             ---------- ---------- ---------- ---------- ----------
             ---------- ---------- --------MQ ---------- ----------
             ---------- ---------- --------M- ---------- ----------
             ---------- ---------- --------M- ---------- ----------
             ---------- ---------- --------M- ---------- ----------
             ---------- ---------- --------M- ---------- ----------
             ---------- ---------- --------M- ---------- ----------
             ---------- ---------- --------M- ---------- ----------
             ---------- ---------- ---------- ---------- ----------
             SASQ-----K SRRRA----- ---------- ---------- ----------
             TASH-----R TRRRA----- ---------- ---------- ----------
             ---------- ---------- --------M- ---------- ----------
             ---------- ---------- ---------- ---------- ----------
             ---------- ---------- --------MR KL-------- ----------
             ---------- ---------- ---------- ---------- ----------
             SASAAPPQPQ PQRASQQAQA QP--QPQPQQ ---------- ----------
             ---------- ---------- --------MS ARE-R----- ----------
             ---------- ---------- --------MS CQQ------- ----------
             ---------- ---------- --------MQ ASR-NENRP- ----------
             ---------- ---------- ---------- ---------- ----------
             ---------- ---------- ---------- ---------- ----------
             ---------- ---------- ---------- ---------- ----------
             ---------- ---------- --------ME GGP-KKSGK- ----------
             ---------- ---------- ---------- ---------- ----------
             ---------- ---------- --------M- ---------- ----------
             ---------- ---------- --------MK VNI------- ----------
             ---------- ---------- --------MD AHI------- ----------
             ---------- ---------- --------M- ---------- ----------
             ---------- ---------- --------M- ---------- ----------
             ---------- ---------- ---------- ---------- ----------
             ---------- ---------- ---------- ---------- ----------
             ---------- ---------- ---------- ---------- ----------
             ---------- ---------- ---------- ---------- ----------
             ---------- ---------- ---------- ---------- ----------
             ---------- ---------- ---------- ---------- ----------
             ---------- ---------- --------M- ---------- ----------
             ---------- ---------- ---------- ---------- ----------
             ---------- ---------- ---------- ---------- ----------
             ---------- ---------- --------MA AARVHASRAS IDCFMDEEYY
             ---------- ---------- --------MA PGRHASSRSS APNFTSERDR
             ---------- ---------- --------MA K--------- ----------
             ---------- ---------- --------MG YKD------- ----------

             ---------- ---------- ---------- ---------- ----------
             ---------- ---------- ---------- ---------- ----------
             ---------- ---------- ---------- ---------- ----------
             ---------- ---------- ---------- ---------- ----------
             ---------- ---------- ---------- ---------- ----------
             ---------- ---------- ---------- ---------- ----------
             ---------- ---------- ---------- ---------- ----------
             ---------- ---------- ---------- ---------- ----------
             ---------- ---------- ---------- ---------- ----------
             ---------- ---------- ---------- ---------- ----------
             ---------- ---------- ---------- ---------- ----------
             ---------- ---------- ---------- ---------- ----------
             ---------- ---------- ---------- ---------- ----------
             ---------- ---------- ---------- ---------- ----------
             ---------- ---------- ---------- ---------- ----------
             ---------- ---------- ---------- ---------- ----------
             ---------- ---------- ---------- ---------- ----------
             ---------- ---------- ---------- ---------- ----------
             ---------- ---------- ---------- ---------- ----------
             ---------- ---------- ---------- ---------- ----------
             ---------- ---------- ---------- ---------- ----------
             ---------- ---------- ---------- ---------- ----------
             ---------- ---------- ---------- ---------- ----------
             ---------- ---------- ---------- ---------- ----------
             ---------- ---------- ---------- ---------- ----------
             ---------- ---------- ---------- ---------- ----------
             ---------- ---------- ---------- ---------- ----------
             ---------- ---------- ---------- ---------- ----------
             ---------- ---------- ---------- ---------- ----------
             ---------- ---------- ---------- ---------- ----------
             ---------- ---------- ---------- ---------- ----------
             ---------- ---------A DTEMTEAPGG FPA------- ----------
             ---------- ---------S DTDMMDAG-- IPPPENPP-- -------LAN
             ---------- ---------S DTEMSDAG-- IPAPENP--- --------LP
             ---------- ---------- ---------- ---------- ----------
             ---------- ---------P DAEMADAG-- ------AA-- -------VPG
             ---------- ---------P DTEMAEAGGG QQPPAAAA-- -------AAG
             ---------- ---------T DTLMSDAP-- ---------- ----------
             ---------- ---------K DVVMGESE-- ---------- ----------
             ---------- ---------- ---------- ---------- ----------
             ---------- ---------- ---------- ---------- ----------
             ---------- ---------- ---------- ---------- ----------
             ---------- ---------- ---------- ---------- ----------
             ---------- ---------- ---------- ---------- ----------
             ---------- ---------- ---------- ---------- ----------
             ---------- ---------- ---------- ---------- ----------
             ---------- ---------- ---------- ---------- ----------
             ---------- ---------- ---------- ---------- ----------
             ---------- ---------- ---------- ---------- ----------
             ---------- ---------- ---------- ---------- ----------
             ---------- ---------- ---------- ---------- ----------
             ---------- ---------- ---------- ---------- ----------
             ---------- ---------- ----AAAAGG AH-------- ----------
             ---------- ---------- ----HHGGGG GGH------- ----------
             ---------- ---------- ---------- ---------- ----------
             ---------- ---------- ---------- ---------- ----------
             ---------- ---------- ---------- ---------- ----------
             ---------- ---------- ---------- ---------- ----------
             ---------- ---------- ---------- ---------- ----------
             ---------- ---------- ---------- ---------- ----------
             ---------- ---------- ---------- ---------- ----------
             ---------- ---------- ---------- ---------- ----------
             ---------- ---------- ---------- ---------- ----------
             ---------- ---------- ---------- ---------- ----------
             ---------- ---------- ---------- ---------- ----------
             ---------- ---------- ---------- ---------- ----------
             ---------- ---------- ---------- ---------- ----------
             ---------- ---------- ---------- ---------- ----------
             ---------- ---------- ---------- ---------- ----------
             ---------- ---------- ---------- ---------- ----------
             ---------- ---------- ---------- ---------- ----------
             ---------- ---------- ---------- ---------- ----------
             ---------- ---------- ---------- ---------- ----------
             ---------- ---------- ---------- ---------- ----------
             ---------- ---------- ---------- ---------- ----------
             ---------- ---------- ---------- ---------- ----------
             ---------- ---------- ---------- ---------- ----------
             ---------- ---------- ---------- ---------- ----------
             ---------- ---------- ---------- ---------- ----------
             ---------- ---------- ---------- ---------- ----------
             ---------- ---------- DAETLETQGE VTT------- ----------
             ---------- ---------N EELVSQNRPE EDSDVI---- ----------
             ---------- ---------- ----IDHRRD DNA------- ----------
             ---------- ---------- ----VRSRGR EMG------- ----------
             ---------- ---------- -----DTSSS CVG------- ----------
             ---------- ---------- ---------- ---------- ----------
             ---------- ---------Q RSDLSNAKGL VKLQIAR--- ----------
             ---------- ---------- --QLYSFGG- ---------- ----------
             ---------- ---------- ---------- ---------- ----------
             ---------- ---------- ---------- ---------- ----------
             ---------- ---------- ---GAQPVPA PQS------- ----------
             ---------- ---------- DDGRARARGD GGDGGAR--- --------AS
             ---------- ---------R DDAGERARAG AGG------- ---------R
             ---------- ---------- ---------- ---------- ----------
             ---------- ---------- ---------- ---------- ----------
             ---------- ---------- ---------- ---------- ----------
             ---------- ---------- ---------- ---------- ----------
             RQK------- -----RLLSR RHEFAEAENA VRAAAAKPNL IEEFPSFRTY
             REK------- -----KLLGA RDEFPEAEKA VRAAAAKPDP IAEFPSFLIY
             ---------- ---------- ---------- ---------- ----------
             ---------- ---------- ---------- ---------- ----------
             ---------- ---------- ---------- ---------- ----------
             ---------- ---------- ---------- ---------- ----------
             ---------- ---------- ---------- ---------- ----------
             ---------- ---------- ---------- ---------- ----------
             ---------- ---------- ---------- ---------- ----------
             ---------- ---------- ---------- ---------- ----------
             ---------- ---------- ---------- ---------- ----------
             ---------- ---------- ---------- ---------- ----------
             ---------- ---------- ---------- ---------- ----------
             ---------- ---------- ---------- ---------- ----------
             ---------- ---------- ---------- ---------- ----------
             ---------- ---------- ---------- ---------- ----------
             ---------- ---------- ---------- ---------- ----------
             ---------- ---------- ---------- ---------- ----------
             ---------- ---------- ---------- ---------- ----------
             ---------- ---------- ---------- ---------- ----------
             ---------- ---------- ---------- ---------- ----------
             ---------- ---------- ---------- ---------- ----------
             ---------- ---------- ---------- ---------- ----------
             ---------- ---------- ---------- ---------- ----------
             ---------- ---------- ---------- ---------- ----------
             ---------- ---------- ---------- ---------- ----------
             ---------- ---------- ---------- ---------- ----------
             ---------- ---------- ---------- ---------- ----------
             ---------- ---------- ---------- ---------- ----------
             ---------- ---------- ---------- ---------- ----------
             ---------- ---------- ---------- ---------- ----------
             ---------- ---------- ---------- ---------- ----------
             ---------- ---------- ---------- ---------- ----------
             ---------- ---------- ---------- ---------- ----------
             ---------- ---------- ---------- ---------- ----------
             ---------- ---------- ---------- ---------- ----------
             ---------- ---------- ---------- ---------- ----------
             ---------- ---------- ---------- ---------- ----------
             ---------- ---------- ---------- ---------- ----------
             ---------- ---------- ---------- ---------- ----------
             ---------- ---------- ---------- ---------- ----------
             ---------- ---------- ---------- ---------- ----------
             ---------- ---------- ---------- ---------- ----------
             ---------- ---------- ---------- ---------- ----------
             ---------- ---------- ---------- ---------- ----------
             ---------- ---------- ---------- ---------- ----------
             ---------- ---------- ---------- ---------- ----------
             ---------- ---------- ---------- ---------- ----------
             ---------- ---------- ---------- ---------- ----------
             ---------- ---------- ---------- ---------- ----------
             ---------- ---------- ---------- ---------- ----------
             ---------- ---------- ---------- ---------- ----------
             ---------- ---------- ---------- ---------- ----------
             ---------- ---------- ---------- ---------- ----------
             ---------- ---------- ---------- ---------- ----------
             ---------- ---------- ---------- ---------- ----------
             ---------- ---------- ---------- ---------- ----------
             ---------- ---------- ---------- ---------- ----------
             ---------- ---------- ---------- ---------- ----------
             ---------- ---------- ---------- ---------- ----------
             ---------- ---------- ---------- ---------- ----------
             ---------- ---------- ---------- ---------- ----------
             ---------- ---------- ---------- ---------- ----------
             ---------- ---------- ---------- ---------- ----------
             ---------- ---------- ---------- ---------- ----------
             ---------- ---------- ---------- ---------- ----------
             ---------- ---------- ---------- ---------- ----------
             ---------- ---------- ---------- ---------- ----------
             ---------- ---------- ---------- ---------- ----------
             ---------- ---------- ---------- ---------- ----------
             ---------- ---------- ---------- ---------- ----------
             ---------- ---------- ---------- ---------- ----------
             ---------- ---------- ---------- ---------- ----------
             ---------- ---------- ---------- ---------- ----------
             ---------- ---------- ---------- ---------- ----------
             ---------- ---------- ---------- ---------- ----------
             ---------- ---------- ---------- ---------- ----------
             ---------- ---------- ---------- ---------- ----------
             ---------- ---------- ---------- ---------- ----------
             ---------- ---------- ---------- ---------- ----------
             ---------- ---------- ---------- ---------- ----------
             ---------- ---------- ---------- ---------- ----------
             ---------- ---------- ---------- ---------- ----------
             ---------- ---------- ---------- ---------- ----------
             ---------- ---------- ---------- ---------- ----------
             ---------- ---------- ---------- ---------- ----------
             ---------- ---------- ---------- ---------- ----------
             ---------- ---------- ---------- ---------- ----------
             ---------- ---------- ---------- ---------- ----------
             YDSRGSKHAE Y----KALNK ENALARVKGN RMNTQAR--- --------VR
             RDNGWDQERE HNHGSREKNR ERDRFRDRGS RERDE-R--- --------DM
             ---------- ---------- ---------- ---------- ----------
             ---------- ---------- ---------- ---------- ----------

             ---------- ---------- ---------- ---------- ----------
             ---------- ---------- ---------- ---------- ----------
             ---------- ---------- ---------- ---------- ----------
             ---------- ---------- ---------- ---------- ----------
             ---------- ---------- ---------- ---------- ----------
             ---------- ---------- ---------- ---------- ----------
             ---------- ---------- ---------- ---------- ----------
             ---------- ---------- ---------- ---------- ----------
             ---------- ---------- ---------- ---------- ----------
             ---------- ---------- ---------- ---------- ----------
             ---------- ---------- ---------- ---------- ----------
             ---------- ---------- ---------- ---------- ----------
             ---------- ---------- ---------- ---------- ----------
             ---------- ---------- ---------- ---------- ----------
             ---------- ---------- ---------- ---------- ----------
             ---------- ---------- ---------- ---------- ----------
             ---------- ---------- ---------- ---------- ----------
             ---------- ---------- ---------- ---------- ----------
             ---------- ---------- ---------- ---------- ----------
             ---------- ---------- ---------- ---------- ----------
             ---------- ---------- ---------- ---------- ----------
             ---------- ---------- ---------- ---------- ----------
             ---------- ---------- ---------- ---------- ----------
             ---------- ---------- ---------- ---------- ----------
             ---------- ---------- ---------- ---------- ----------
             ---------- ---------- ---------- ---------- ----------
             ---------- ---------- ---------- ---------- ----------
             ---------- ---------- ---------- TG-------- ----------
             ---------- ---------- ---------P AG-------- ----------
             ---------- ---------- ---------S TG-------- ----------
             ---------- ---------- ---------- ---------- ----------
             ---------- ---------- -------AAP SPQ------- ----------
             D--------- ---------- -----HSQTP ---------- ----------
             D--------- ---------- -----HSQPP QQQ------- ----------
             ---------- ---------- ---------- ---------- ----------
             ---------- ---------- -------AGA GA-------- ----------
             ---------- ---------- -------AGA G--------- ----------
             ---------- ---------- --------QA AG-------- ----------
             ---------- ---------- ------MAQP NT-------- ----------
             ---------- ---------- ---------- ---------- ----------
             ---------- ---------- ---------- ---------- ----------
             ---------- ---------- ---------- NY-------- ----------
             ---------- ---------- ---------- ---------- ----------
             ---------- ---------- ------ALAP N--------- ----------
             ---------- ---------- ---------- GS-------- ----------
             ---------- ---------- ---------- ---------- ----------
             ---------- ---------- ------ALHI TG-------- ----------
             ---------- ---------- ------ALHI TG-------- ----------
             ---------- ---------- ------ALH- -G-------- ----------
             ---------- ---------- ---------- ---------- ----------
             ---------- ---------- ---------- -G-------- ----------
             ---------- ---------- ---------- ---------- ----------
             ---------- ---------- ---------- ---------- ----------
             ---------- ---------- ------GHHG GI-------- ----------
             ---------- ---------- ---------- GG-------- ----------
             ---------- ---------- ---------- AG-------- ----------
             ---------- ---------- ---------- ---------- ----------
             ---------- ---------- ---------- ---------- ----------
             ---------- ---------- ---------- ---------- ----------
             ---------- ---------- ---------- -S-------- ----------
             ---------- ---------- ---------- ---------- ----------
             ---------- ---------- ---------- ---------- ----------
             ---------- ---------- ---------- -S-------- ----------
             ---------- ---------- ---------- -A-------- ----------
             ---------- ---------- ---------- ---------- ----------
             ---------- ---------- ---------- ---------- ----------
             ---------- ---------- ---------- GG-------- ----------
             ---------- ---------- ---------- -A-------- ----------
             ---------- ---------- ---------- -S-------- ----------
             ---------- ---------- ---------- -A-------- ----------
             ---------- ---------- ---------- -T-------- ----------
             ---------- ---------- ---------- -A-------- ----------
             ---------- ---------- ---------- -A-------- ----------
             ---------- ---------- ---------- -A-------- ----------
             ---------- ---------- ---------- ---------- ----------
             ---------- ---------- ---------- -S-------- ----------
             ---------- ---------- ---------- -S-------- ----------
             ---------- ---------- ---------- AT-------- ----------
             ---------- ---------- ---------- SS-------- ----------
             ---------- ---------- ---------- ---------- ----------
             ---------- ---------- ------AIWP SSQ------- ----------
             ---------- ---------- ---------- ---------- ----------
             ---------- ---------- ------RDTS IF-------- ----------
             ---------- ---------- ------SEDQ NN-------- ----------
             ---------- ---------- ------NHDD GHGVAN---- ----------
             ---------- ---------- ---------- ---------- ----------
             ---------- ---------- ------EMYP NGNGCQQQ-- ----------
             ---------- ---------- ------LMYP NGNEHNRYFD YM--------
             ---------- ---------- ---------- ---------- ----------
             ---------- ---------- ---------- ---------- ----------
             ---------- ---------- ------AEEP VTG------- ----------
             ESGG------ ---------- -----DARSM RSGRRRERAD AS--------
             D--------- ---------- --------AR VG-------- ----------
             ---------- ---------- ---------- ---------- ----------
             ---------- ---------- ---------- ---------- ----------
             ---------- ---------- ---------- ---------- ----------
             ---------- ---------- ---------- ---------- ----------
             NRNGLI---- ---------- ----LMLEAG TGSAQSASTK ERMHALLMMN
             NRNGLK---- ---------- ----LNLEAG SGAALSATTK ESMHKLLMMN
             ---------- ---------- ---------- ---------- ----------
             ---------- ---------- ---------- ---------- ----------
             ---------- ---------- ---------- ---------- ----------
             ---------- ---------- ---------- ---------- ----------
             ---------- ---------- ---------- ---------- ----------
             ---------- ---------- ---------- ---------- ----------
             ---------- ---------- ---------- ---------- ----------
             ---------- ---------- ---------- ---------- ----------
             ---------- ---------- ---------- ---------- ----------
             ---------- ---------- ---------- ---------- ----------
             ---------- ---------- ---------- ---------- ----------
             ---------- ---------- ---------- ---------- ----------
             ---------- ---------- ---------- ---------- ----------
             ---------- ---------- ---------- ---------- ----------
             ---------- ---------- ---------- ---------- ----------
             ---------- ---------- ---------- ---------- ----------
             ---------- ---------- ---------- ---------- ----------
             ---------- ---------- ---------- ---------- ----------
             ---------- ---------- ---------- ---------- ----------
             ---------- ---------- ---------- ---------- ----------
             ---------- ---------- ---------- ---------- ----------
             ---------- ---------- ---------- ---------- ----------
             ---------- ---------- ---------- ---------- ----------
             ---------- ---------- ---------- ---------- ----------
             ---------- ---------- ---------- ---------- ----------
             ---------- ---------- ---------- ---------- ----------
             ---------- ---------- ---------- ---------- ----------
             ---------- ---------- ---------- ---------- ----------
             ---------- ---------- ---------- ---------- ----------
             ---------- ---------- ---------- ---------- ----------
             ---------- ---------- ---------- ---------- ----------
             ---------- ---------- ---------- ---------- ----------
             ---------- ---------- ---------- ---------- ----------
             ---------- ---------- ---------- ---------- ----------
             ---------- ---------- ---------- ---------- ----------
             ---------- ---------- ---------- ---------- ----------
             ---------- ---------- ---------- ---------- ----------
             ---------- ---------- ---------- ---------- ----------
             ---------- ---------- ---------- ---------- ----------
             ---------- ---------- ---------- ---------- ----------
             ---------- ---------- ---------- ---------- ----------
             ---------- ---------- ---------- ---------- ----------
             ---------- ---------- ---------- ---------- ----------
             ---------- ---------- ---------- ---------- ----------
             ---------- ---------- ---------- ---------- ----------
             ---------- ---------- ---------- ---------- ----------
             ---------- ---------- ---------- ---------- ----------
             ---------- ---------- ---------- ---------- ----------
             ---------- ---------- ---------- ---------- ----------
             ---------- ---------- ---------- ---------- ----------
             ---------- ---------- ---------- ---------- ----------
             ---------- ---------- ---------- ---------- ----------
             ---------- ---------- ---------- ---------- ----------
             ---------- ---------- ---------- ---------- ----------
             ---------- ---------- ---------- ---------- ----------
             ---------- ---------- ---------- ---------- ----------
             ---------- ---------- ---------- ---------- ----------
             ---------- ---------- ---------- ---------- ----------
             ---------- ---------- ---------- ---------- ----------
             ---------- ---------- ---------- ---------- ----------
             ---------- ---------- ---------- ---------- ----------
             ---------- ---------- ---------- ---------- ----------
             ---------- ---------- ---------- ---------- ----------
             ---------- ---------- ---------- ---------- ----------
             ---------- ---------- ---------- ---------- ----------
             ---------- ---------- ---------- ---------- ----------
             ---------- ---------- ---------- ---------- ----------
             ---------- ---------- ---------- ---------- ----------
             ---------- ---------- ---------- ---------- ----------
             ---------- ---------- ---------- ---------- ----------
             ---------- ---------- ---------- ---------- ----------
             ---------- ---------- ---------- ---------- ----------
             ---------- ---------- ---------- ---------- ----------
             ---------- ---------- ---------- ---------- ----------
             ---------- ---------- ---------- ---------- ----------
             ---------- ---------- ---------- ---------- ----------
             ---------- ---------- ---------- ---------- ----------
             ---------- ---------- ---------- ---------- ----------
             ---------- ---------- ---------- ---------- ----------
             ---------- ---------- ---------- ---------- ----------
             ---------- ---------- ---------- ---------- ----------
             ---------- ---------- ---------- ---------- ----------
             ---------- ---------- ---------- ---------- ----------
             ---------- ---------- ---------- ---------- ----------
             ---------- ---------- ---------- ---------- ----------
             ---------- ---------- ---------- ---------- ----------
             ---------- ---------- ---------- ---------- ----------
             ENNNPIRAKE NEMYHLTRVR ----ENVMAR VKDHRVVDKY DRRRSPIRRN
             ASNGALR--- ------TSVR YQDEENVPSR PGSAMSIASY SPSQSSGGHS
             ---------- ---------- ---------- ---------- ----------
             ---------- ---------- ---------- ---------- ----------

             ---------- ---------- ---------- ---------- ----------
             ---------- ---------- ---------- ---------- ----------
             ---------- ---------- ---------- ---------- ----------
             ---------- ---------- ---------- ---------- ----------
             ---------- ---------- ---------- ---------- ----------
             ---------- ---------- ---------- ---------- ----------
             ---------- ---------- ---------- ---------- ----------
             ---------- ---------- ---------- ---------- ----------
             ---------- ---------- ---------- ---------- ----------
             ---------- ---------- ---------- ---------- ----------
             ---------- ---------- ---------- ---------- ----------
             ---------- ---------- ---------- ---------- ----------
             ---------- ---------- ---------- ---------- ----------
             ---------- ---------- ---------- ---------- ----------
             ---------- ---------- ---------- ---------- ----------
             ---------- ---------- ---------- ---------- ----------
             ---------- ---------- ---------- ---------- ----------
             ---------- ---------- ---------- ---------- ----------
             ---------- ---------- ---------- ---------- ----------
             ---------- ---------- ---------- ---------- ----------
             ---------- ---------- ---------- ---------- ----------
             ---------- ---------- ---------- ---------- ----------
             ---------- ---------- ---------- ---------- ----------
             ---------- ---------- ---------- ---------- ----------
             ---------- ---------- ---------- ---------- ----------
             ---------- ---------- ---------- ---------- ----------
             ---------- ---------- ---------- ---------- ----------
             ---------- ---------- ---------- ---------- ----------
             ---------- ---------- ---------- ---------- ----------
             ---------- ---------- ---------- ---------- ----------
             ---------- ---------- ---------- ---------- ----------
             ---------- ---------- ---------- ---------- ----------
             ---------- ---------- ---------- ---------- ----------
             ---------- ---------- ---------- ---------- ----------
             ---------- ---------- ---------- ---------- ----------
             ---------- ---------- ---------- ---------- ----------
             ---------- ---------- ---------- ---------- ----------
             ---------- ---------- ---------- ---------- ----------
             ---------- ---------- ---------- ---------- ----------
             ---------- ---------- ---------- ---------- ----------
             ---------- ---------- ---------- ---------- ----------
             ---------- ---------- ---------- ---------- ----------
             ---------- ---------- ---------- ---------- ----------
             ---------- ---------- ---------- ---------- ----------
             ---------- ---------- ---------- ---------- ----------
             ---------- ---------- ---------- ---------- ----------
             ---------- ---------- ---------- ---------- ----------
             ---------- ---------- ---------- ---------- ----------
             ---------- ---------- ---------- ---------- ----------
             ---------- ---------- ---------- ---------- ----------
             ---------- ---------- ---------- ---------- ----------
             ---------- ---------- ---------- ---------- ----------
             ---------- ---------- ---------- ---------- ----------
             ---------- ---------- ---------- ---------- ----------
             ---------- ---------- ---------- ---------- ----------
             ---------- ---------- ---------- ---------- ----------
             ---------- ---------- ---------- ---------- ----------
             ---------- ---------- ---------- ---------- ----------
             ---------- ---------- ---------- ---------- ----------
             ---------- ---------- ---------- ---------- ----------
             ---------- ---------- ---------- ---------- ----------
             ---------- ---------- ---------- ---------- ----------
             ---------- ---------- ---------- ---------- ----------
             ---------- ---------- ---------- ---------- ----------
             ---------- ---------- ---------- ---------- ----------
             ---------- ---------- ---------- ---------- ----------
             ---------- ---------- ---------- ---------- ----------
             ---------- ---------- ---------- ---------- ----------
             ---------- ---------- ---------- ---------- ----------
             ---------- ---------- ---------- ---------- ----------
             ---------- ---------- ---------- ---------- ----------
             ---------- ---------- ---------- ---------- ----------
             ---------- ---------- ---------- ---------- ----------
             ---------- ---------- ---------- ---------- ----------
             ---------- ---------- ---------- ---------- ----------
             ---------- ---------- ---------- ---------- ----------
             ---------- ---------- ---------- ---------- ----------
             ---------- ---------- ---------- ---------- ----------
             ---------- ---------- ---------- ---------- ----------
             ---------- ---------- ---------- ---------- ----------
             ---------- ---------- ---------- ---------- ----------
             ---------- ---------- ---------- ---------- ----------
             ---------- ---------- ---------- ---------- ----------
             ---------- ---------- ---------- ---------- ----------
             ---------- ---------- ---------- ---------- ----------
             ---------- ---------- ---------- ---------- ----------
             ---------- ---------- ---------- ---------- ----------
             ---------- ---------- ---------- ---------- ----------
             ---------- ---------- ---------- ---------- ----------
             ---------- ---------- ---------- ---------- ----------
             ---------- ---------- ---------- ---------- ----------
             ---------- ---------- ---------- ---------- ----------
             ---------- ---------- ---------- ---------- ----------
             ---------- ---------- ---------- ---------- ----------
             ---------- ---------- ---------- ---------- ----------
             ---------- ---------- ---------- ---------- ----------
             ---------- ---------- ---------- ---------- ----------
             MQVL----FG PHEWPAEEKT KQEEMVSHEA RFIFVEQNS- TSEASSLDEG
             MEVL----FG PHEWPAEENM KRWEMVSPEA RFIFVRKSTP TIEAGSSDEG
             ---------- ---------- ---------- ---------- ----------
             ---------- ---------- ---------- ---------- ----------
             ---------- ---------- ---------- ---------- ----------
             ---------- ---------- ---------- ---------- ----------
             ---------- ---------- ---------- ---------- ----------
             ---------- ---------- ---------- ---------- ----------
             ---------- ---------- ---------- ---------- ----------
             ---------- ---------- ---------- ---------- ----------
             ---------- ---------- ---------- ---------- ----------
             ---------- ---------- ---------- ---------- ----------
             ---------- ---------- ---------- ---------- ----------
             ---------- ---------- ---------- ---------- ----------
             ---------- ---------- ---------- ---------- ----------
             ---------- ---------- ---------- ---------- ----------
             ---------- ---------- ---------- ---------- ----------
             ---------- ---------- ---------- ---------- ----------
             ---------- ---------- ---------- ---------- ----------
             ---------- ---------- ---------- ---------- ----------
             ---------- ---------- ---------- ---------- ----------
             ---------- ---------- ---------- ---------- ----------
             ---------- ---------- ---------- ---------- ----------
             ---------- ---------- ---------- ---------- ----------
             ---------- ---------- ---------- ---------- ----------
             ---------- ---------- ---------- ---------- ----------
             ---------- ---------- ---------- ---------- ----------
             ---------- ---------- ---------- ---------- ----------
             ---------- ---------- ---------- ---------- ----------
             ---------- ---------- ---------- ---------- ----------
             ---------- ---------- ---------- ---------- ----------
             ---------- ---------- ---------- ---------- ----------
             ---------- ---------- ---------- ---------- ----------
             ---------- ---------- ---------- ---------- ----------
             ---------- ---------- ---------- ---------- ----------
             ---------- ---------- ---------- ---------- ----------
             ---------- ---------- ---------- ---------- ----------
             ---------- ---------- ---------- ---------- ----------
             ---------- ---------- ---------- ---------- ----------
             ---------- ---------- ---------- ---------- ----------
             ---------- ---------- ---------- ---------- ----------
             ---------- ---------- ---------- ---------- ----------
             ---------- ---------- ---------- ---------- ----------
             ---------- ---------- ---------- ---------- ----------
             ---------- ---------- ---------- ---------- ----------
             ---------- ---------- ---------- ---------- ----------
             ---------- ---------- ---------- ---------- ----------
             ---------- ---------- ---------- ---------- ----------
             ---------- ---------- ---------- ---------- ----------
             ---------- ---------- ---------- ---------- ----------
             ---------- ---------- ---------- ---------- ----------
             ---------- ---------- ---------- ---------- ----------
             ---------- ---------- ---------- ---------- ----------
             ---------- ---------- ---------- ---------- ----------
             ---------- ---------- ---------- ---------- ----------
             ---------- ---------- ---------- ---------- ----------
             ---------- ---------- ---------- ---------- ----------
             ---------- ---------- ---------- ---------- ----------
             ---------- ---------- ---------- ---------- ----------
             ---------- ---------- ---------- ---------- ----------
             ---------- ---------- ---------- ---------- ----------
             ---------- ---------- ---------- ---------- ----------
             ---------- ---------- ---------- ---------- ----------
             ---------- ---------- ---------- ---------- ----------
             ---------- ---------- ---------- ---------- ----------
             ---------- ---------- ---------- ---------- ----------
             ---------- ---------- ---------- ---------- ----------
             ---------- ---------- ---------- ---------- ----------
             ---------- ---------- ---------- ---------- C---------
             ---------- ---------- ---------- ---------- ----------
             ---------- ---------- ---------- ---------- ----------
             ---------- ---------- ---------- ---------- ----------
             ---------- ---------- ---------- ---------- ----------
             ---------- ---------- ---------- ---------- ----------
             ---------- ---------- ---------- ---------- ----------
             ---------- ---------- ---------- ---------- ----------
             ---------- ---------- ---------- ---------- ----------
             ---------- ---------- ---------- ---------- ----------
             ---------- ---------- ---------- ---------- ----------
             ---------- ---------- ---------- ---------- ----------
             ---------- ---------- ---------- ---------- ----------
             ---------- ---------- ---------- ---------- ----------
             ---------- ---------- ---------- ---------- ----------
             ---------- ---------- ---------- ---------- ----------
             ---------- ---------- ---------- ---------- ----------
             ---------- ---------- ---------- ---------- ----------
             ---------- ---------- ---------- ---------- ----------
             ---------- ---------- ---------- ---------- ----------
             ---------- ---------- ---------- ---------- ----------
             YGSV-----D VDKEPGE--- ---------- ---------- ISGGSSC---
             QDAIVAPKFG KDKEPGE--- ---------- ---------- LSSGSKSEDG
             ---------- ---------- ---------- ---------- ----------
             ---------- ---------- ---------- ---------- ----------

             ---------- ---------- ---------- ---------- ----------
             ---------- ---------- ---------- ---------- ----------
             ---------- ---------- ---------- ---------- ----------
             ---------- ---------- ---------- ---------- ----------
             ---------- ---------- ---------- ---------- ----------
             ---------- ---------- ---------- ---------- ----------
             ---------- ---------- ---------- ---------- ----------
             ---------- ---------- ---------- ---------- ----------
             ---------- ---------- ---------- ---------- ----------
             ---------- ---------- ---------- ---------- ----------
             ---------- ---------- ---------- ---------- ----------
             ---------- ---------- ---------- ---------- ----------
             ---------- ---------- ---------- ---------- ----------
             ---------- ---------- ---------- ---------- ----------
             ---------- ---------- ---------- ---------- ----------
             ---------- ---------- ---------- ---------- ----------
             ---------- ---------- ---------- ---------- ----------
             ---------- ---------- ---------- ---------- ----------
             ---------- ---------- ---------- ---------- ----------
             ---------- ---------- ---------- ---------- ----------
             ---------- ---------- ---------- ---------- ----------
             ---------- ---------- ---------- ---------- ----------
             ---------- ---------- ---------- ---------- ----------
             ---------- ---------- ---------- ---------- ----------
             ---------- ---------- ---------- ---------- ----------
             ---------- ---------- ---------- ---------- ----------
             ---------- ---------- ---------- ---------- ----------
             ---------- ---------- ---------- ---------- ----------
             ---------- ---------- ---------- ---------- ----------
             ---------- ---------- ---------- ---------- ----------
             ---------- ---------- ---------- ---------- ----------
             ---------- ---------- ---------- ---------- ----------
             ---------- ---------- ---------- ---------- ----------
             ---------- ---------- ---------- ---------- ----------
             ---------- ---------- ---------- ---------- ----------
             ---------- ---------- ---------- ---------- ----------
             ---------- ---------- ---------- ---------- ----------
             ---------- ---------- ---------- ---------- ----------
             ---------- ---------- ---------- ---------- ----------
             ---------- ---------- ---------- ---------- ----------
             ---------- ---------- ---------- ---------- ----------
             ---------- ---------- ---------- ---------- ----------
             ---------- ---------- ---------- ---------- ----------
             ---------- ---------- ---------- ---------- ----------
             ---------- ---------- ---------- ---------- ----------
             ---------- ---------- ---------- ---------- ----------
             ---------- ---------- ---------- ---------- ----------
             ---------- ---------- ---------- ---------- ----------
             ---------- ---------- ---------- ---------- ----------
             ---------- ---------- ---------- ---------- ----------
             ---------- ---------- ---------- ---------- ----------
             ---------- ---------- ---------- ---------- ----------
             ---------- ---------- ---------- ---------- ----------
             ---------- ---------- ---------- ---------- ----------
             ---------- ---------- ---------- ---------- ----------
             ---------- ---------- ---------- ---------- ----------
             ---------- ---------- ---------- ---------- ----------
             ---------- ---------- ---------- ---------- ----------
             ---------- ---------- ---------- ---------- ----------
             ---------- ---------- ---------- ---------- ----------
             ---------- ---------- ---------- ---------- ----------
             ---------- ---------- ---------- ---------- ----------
             ---------- ---------- ---------- ---------- ----------
             ---------- ---------- ---------- ---------- ----------
             ---------- ---------- ---------- ---------- ----------
             ---------- ---------- ---------- ---------- ----------
             ---------- ---------- ---------- ---------- ----------
             ---------- ---------- ---------- ---------- ----------
             ---------- ---------- ---------- ---------- ----------
             ---------- ---------- ---------- ---------- ----------
             ---------- ---------- ---------- ---------- ----------
             ---------- ---------- ---------- ---------- ----------
             ---------- ---------- ---------- ---------- ----------
             ---------- ---------- ---------- ---------- ----------
             ---------- ---------- ---------- ---------- ----------
             ---------- ---------- ---------- ---------- ----------
             ---------- ---------- ---------- ---------- ----------
             ---------- ---------- ---------- ---------- ----------
             ---------- ---------- ---------- ---------- ----------
             ---------- ---------- ---------- ---------- ----------
             ---------- ---------- ---------- ---------- ----------
             ---------- ---------- ---------- ---------- ----------
             ---------- ---------- ---------- ---------- ----------
             ---------- ---------- ---------- ---------- ----------
             ---V------ ---------- ---------- ---------- ----------
             ---------- ---------- ---------- ---------- ----------
             ---------- ---------- ---------- ---------- ----------
             ---------- ---------- ---------- ---------- ----------
             ---------- ---------- ---------- ---------- ----------
             ---------- ---------- ---------- ---------- ----------
             ---------- ---------- ---------- ---------- ----------
             ---------- ---------- ---------- ---------- ----------
             ---------- ---------- ---------- ---------- ----------
             ---------- ---------- ---------- ---------- ----------
             ---------- ---------- ---------- ---------- ----------
             ---------- ---------- ---------- ---------- ----------
             ---------- ---------- ---------- ---------- ----------
             DSMVGFVHFK FGLEHDVPVL Y-VYEMQLK- RTVQGVGLGK FL--------
             HPMVGFVHFR FGLEHEVPVL Y-IYETQLE- KTVQGKGLGK FL--------
             ---------- ---------- ---------- ---------- ----------
             ---------- ---------- ---------- ---------- ----------
             ---------- ---------- ---------- ---------- ----------
             ---------- ---------- ---------- ---------- ----------
             ---------- ---------- ---------- ---------- ----------
             ---------- ---------- ---------- ---------- ----------
             ---------- ---------- ---------- ---------- ----------
             ---------- ---------- ---------- ---------- ----------
             ---------- ---------- ---------- ---------- ----------
             ---------- ---------- ---------- ---------- ----------
             ---------- ---------- ---------- ---------- ----------
             ---------- ---------- ---------- ---------- ----------
             ---------- ---------- ---------- ---------- ----------
             ---------- ---------- ---------- ---------- ----------
             ---------- ---------- ---------- ---------- ----------
             ---------- ---------- ---------- ---------- ----------
             ---------- ---------- ---------- ---------- ----------
             ---------- ---------- ---------- ---------- ----------
             ---------- ---------- ---------- ---------- ----------
             ---------- ---------- ---------- ---------- ----------
             ---------- ---------- ---------- ---------- ----------
             ---------- ---------- ---------- ---------- ----------
             ---------- ---------- ---------- ---------- ----------
             ---------- ---------- ---------- ---------- ----------
             ---------- ---------- ---------- ---------- ----------
             ---------- ---------- ---------- ---------- ----------
             ---------- ---------- ---------- ---------- ----------
             ---------- ---------- ---------- ---------- ----------
             ---------- ---------- ---------- ---------- ----------
             ---------- ---------- ---------- ---------- ----------
             ---------- ---------- ---------- ---------- ----------
             ---------- ---------- ---------- ---------- ----------
             ---------- ---------- ---------- ---------- ----------
             ---------- ---------- ---------- ---------- ----------
             ---------- ---------- ---------- ---------- ----------
             ---------- ---------- ---------- ---------- ----------
             ---------- ---------- ---------- ---------- ----------
             ---------- ---------- ---------- ---------- ----------
             ---------- ---------- ---------- ---------- ----------
             ---------- ---------- ---------- ---------- ----------
             ---------- ---------- ---------- ---------- ----------
             ---------- ---------- ---------- ---------- ----------
             ---------- ---------- ---------- ---------- ----------
             ---------- ---------- ---------- ---------- ----------
             ---------- ---------- ---------- ---------- ----------
             ---------- ---------- ---------- ---------- ----------
             ---------- ---------- ---------- ---------- ----------
             ---------- ---------- ---------- ---------- ----------
             ---------- ---------- ---------- ---------- ----------
             ---------- ---------- ---------- ---------- ----------
             ---------- ---------- ---------- ---------- ----------
             ---------- ---------- ---------- ---------- ----------
             ---------- ---------- ---------- ---------- ----------
             ---------- ---------- ---------- ---------- ----------
             ---------- ---------- ---------- ---------- ----------
             ---------- ---------- ---------- ---------- ----------
             ---------- ---------- ---------- ---------- ----------
             ---------- ---------- ---------- ---------- ----------
             ---------- ---------- ---------- ---------- ----------
             ---------- ---------- ---------- ---------- ----------
             ---------- ---------- ---------- ---------- ----------
             ---------- ---------- ---------- ---------- ----------
             ---------- ---------- ---------- ---------- ----------
             ---------- ---------- ---------- ---------- ----------
             ---------- ---------- ---------- ---------- ----------
             ---------- ---------- ---------- ---------- ----------
             ---------- ---------- ---------- ---------- ----------
             ---------- ---------- ---------- ---------- ----------
             ---------- ---------- ---------- ---------- ----------
             ---------- ---------- ---------- ---------- ----------
             ---------- ---------- ---------- ---------- ----------
             ---------- ---------- ---------- ---------- ----------
             ---------- ---------- ---------- ---------- ----------
             ---------- ---------- ---------- ---------- ----------
             ---------- ---------- ---------- ---------- ----------
             ---------- ---------- ---------- ---------- ----------
             ---------- ---------- ---------- ---------- ----------
             ---------- ---------- ---------- ---------- ----------
             ---------- ---------- ---------- ---------- ----------
             ---------- ---------- ---------- ---------- ----------
             ---------- ---------- ---------- ---------- ----------
             ---------- ---------- ---------- ---------- ----------
             ---------- ---------- ---------- ---------- ----------
             ---------- ---------- ---------- ---------- ----------
             ---------- ---------- ---------- ---------- ----------
             ---------- ---------- ---------- ---------- ----------
             ---------- ---------- ---------- ---------- ----------
             ---------- ---------- ----DSHTSH RSEVPKES-- -CSRKR----
             D--LSPVHKK --KRKYSPIV WDLDDQQARH KPSKGPESSK FVSKQRYSDG
             ---------- ---------- ---------- ---------- ----------
             ---------- --------VV ---------- ---------- ----------

             ---------- ---------- ---------- ---------- ----------
             ---------- ---------- ---------- ---------- ----------
             ---------- ---------- ---------- ---------- ----------
             ---------- ---------- ---------- ---------- ----------
             ---------- ---------- ---------- ---------- ----------
             ---------- ---------- ---------- ---------- ----------
             ---------- ---------- ---------- ---------- ----------
             ---------- ---------- ---------- ---------- ----------
             ---------- ---------- ---------- ---------- ----------
             ---------- ---------- ---------- ---------- ----------
             ---------- ---------- ---------- ---------- ----------
             ---------- ---------- ---------- ---------- ----------
             ---------- ---------- ---------- ---------- ----------
             ---------- ---------- ---------- ---------- ----------
             ---------- ---------- ---------- ---------- ----------
             ---------- ---------- ---------- ---------- ----------
             ---------- ---------- ---------- ---------- ----------
             ---------- ---------- ---------- ---------- ----------
             ---------- ---------- ---------- ---------- ----------
             ---------- ---------- ---------- ---------- ----------
             ---------- ---------- ---------- ---------- ----------
             ---------- ---------- ---------- ---------- ----------
             ---------- ---------- ---------- ---------- ----------
             ---------- ---------- ---------- ---------- ----------
             ---------- ---------- ---------- ---------- ----------
             ---------- ---------- ---------- ---------- ----------
             ---------- ---------- ---------- ---------- ----------
             ---------- ---------- ---------- ---------- ----------
             ---------- ---------- ---------- ---------- ----------
             ---------- ---------- ---------- ---------- ----------
             ---------- ---------- ---------- ---------- ----------
             ---------- ---------- ---------- ---------- ----------
             ---------- ---------- ---------- ---------- ----------
             ---------- ---------- ---------- ---------- ----------
             ---------- ---------- ---------- ---------- ----------
             ---------- ---------- ---------- ---------- ----------
             ---------- ---------- ---------- ---------- ----------
             ---------- ---------- ---------- ---------- ----------
             ---------- ---------- ---------- ---------- ----------
             ---------- ---------- ---------- ---------- ----------
             ---------- ---------- ---------- ---------- ----------
             ---------- ---------- ---------- ---------- ----------
             ---------- ---------- ---------- ---------- ----------
             ---------- ---------- ---------- ---------- ----------
             ---------- ---------- ---------- ---------- ----------
             ---------- ---------- ---------- ---------- ----------
             ---------- ---------- ---------- ---------- ----------
             ---------- ---------- ---------- ---------- ----------
             ---------- ---------- ---------- ---------- ----------
             ---------- ---------- ---------- ---------- ----------
             ---------- ---------- ---------- ---------- ----------
             ---------- ---------- ---------- ---------- ----------
             ---------- ---------- ---------- ---------- ----------
             ---------- ---------- ---------- ---------- ----------
             ---------- ---------- ---------- ---------- ----------
             ---------- ---------- ---------- ---------- ----------
             ---------- ---------- ---------- ---------- ----------
             ---------- ---------- ---------- ---------- ----------
             ---------- ---------- ---------- ---------- ----------
             ---------- ---------- ---------- ---------- ----------
             ---------- ---------- ---------- ---------- ----------
             ---------- ---------- ---------- ---------- ----------
             ---------- ---------- ---------- ---------- ----------
             ---------- ---------- ---------- ---------- ----------
             ---------- ---------- ---------- ---------- ----------
             ---------- ---------- ---------- ---------- ----------
             ---------- ---------- ---------- ---------- ----------
             ---------- ---------- ---------- ---------- ----------
             ---------- ---------- ---------- ---------- ----------
             ---------- ---------- ---------- ---------- ----------
             ---------- ---------- ---------- ---------- ----------
             ---------- ---------- ---------- ---------- ----------
             ---------- ---------- ---------- ---------- ----------
             ---------- ---------- ---------- ---------- ----------
             ---------- ---------- ---------- ---------- ----------
             ---------- ---------- ---------- ---------- ----------
             ---------- ---------- ---------- ---------- ----------
             ---------- ---------- ---------- ---------- ----------
             ---------- ---------- ---------- ---------- ----------
             ---------- ---------- ---------- ---------- ----------
             ---------- ---------- ---------- ---------- ----------
             ---------- ---------- ---------- ---------- ----------
             ---------- ---------- ---------- ---------- ----------
             ---------- ---------- ---------- ---------- ----------
             ---------- ---------- ---GDVGNGH G--------- ----------
             ---------- ---------- ---------- ---------- ----------
             ---------- ---FLPAPQY EMEGLILP-- ---------- ----------
             ---------- ---PMNAPWY GIEGYMVP-- ---------- ----------
             ---------- ----LAV--Y GREGE----- ---------- ----------
             ---------- ---YLPV--Y GRDGEEV--- ---------- ----------
             ---------- ---------- ---G------ ---------- ----------
             ---------- ---SLDA--- ---GEMSTTE DE-------- --------DS
             ---------- ---------- ---G------ ---------- ----------
             ---------- ---------- ---------- ---------- ----------
             ---------- ---------- ---------- ---------- ----------
             ---------- ---------- ---------- ---------- ----------
             ---------- ---------- ---------- ---------- ----------
             ---------M QLLELVARKN NMKAILVAVH KR-------- ----------
             ---------M QLLELVARKN NMKAVLLAVH KR-------- ----------
             ---------- ---------- ---------- ---------- ----------
             ---------- ---------- ---------- ---------- ----------
             ---------- ---------- ---------- ---------- ----------
             ---------- ---------- ---------- ---------- ----------
             ---------- ---------- ---------- ---------- ----------
             ---------- ---------- ---------- ---------- ----------
             ---------- ---------- ---------- ---------- ----------
             ---------- ---------- ---------- ---------- ----------
             ---------- ---------- ---------- ---------- ----------
             ---------- ---------- ---------- ---------- ----------
             ---------- ---------- ---------- ---------- ----------
             ---------- ---------- ---------- ---------- ----------
             ---------- ---------- ---------- ---------- ----------
             ---------- ---------- ---------- ---------- ----------
             ---------- ---------- ---------- ---------- ----------
             ---------- ---------- ---------- ---------- ----------
             ---------- ---------- ---------- ---------- ----------
             ---------- ---------- ---------- ---------- ----------
             ---------- ---------- ---------- ---------- ----------
             ---------- ---------- ---------- ---------- ----------
             ---------- ---------- ---------- ---------- ----------
             ---------- ---------- ---------- ---------- ----------
             ---------- ---------- ---------- ---------- ----------
             ---------- ---------- ---------- ---------- ----------
             ---------- ---------- ---------- ---------- ----------
             ---------- ---------- ---------- ---------- ----------
             ---------- ---------- ---------- ---------- ----------
             ---------- ---------- ---------- ---------- ----------
             ---------- ---------- ---------- ---------- ----------
             ---------- ---------- ---------- ---------- ----------
             ---------- ---------- ---------- ---------- ----------
             ---------- ---------- ---------- ---------- ----------
             ---------- ---------- ---------- ---------- ----------
             ---------- ---------- ---------- ---------- ----------
             ---------- ---------- ---------- ---------- ----------
             ---------- ---------- ---------- ---------- ----------
             ---------- ---------- ---------- ---------- ----------
             ---------- ---------- ---------- ---------- ----------
             ---------- ---------- ---------- ---------- ----------
             ---------- ---------- ---------- ---------- ----------
             ---------- ---------- ---------- ---------- ----------
             ---------- ---------- ---------- ---------- ----------
             ---------- ---------- ---------- ---------- ----------
             ---------- ---------- ---------- ---------- ----------
             ---------- ---------- ---------- ---------- ----------
             ---------- ---------- ---------- ---------- ----------
             ---------- ---------- ---------- ---------- ----------
             ---------- ---------- ---------- ---------- ----------
             ---------- ---------- ---------- ---------- ----------
             ---------- ---------- ---------- ---------- ----------
             ---------- ---------- ---------- ---------- ----------
             ---------- ---------- ---------- ---------- ----------
             ---------- ---------- ---------- ---------- ----------
             ---------- ---------- ---------- ---------- ----------
             ---------- ---------- ---------- ---------- ----------
             ---------- ---------- ---------- ---------- ----------
             ---------- ---------- ---------- ---------- ----------
             ---------- ---------- ---------- ---------- ----------
             ---------- ---------- ---------- ---------- ----------
             ---------- ---------- ---------- ---------- ----------
             ---------- ---------- ---------- ---------- ----------
             ---------- ---------- ---------- ---------- ----------
             ---------- ---------- ---------- ---------- ----------
             ---------- ---------- ---------- ---------- ----------
             ---------- ---------- ---------- ---------- ----------
             ---------- ---------- ---------- ---------- ----------
             ---------- ---------- ---------- ---------- ----------
             ---------- -----PAYQA RPDGQQQNQH N--------- ----------
             ---------- ---------- ---------- ---------- ----------
             ---------- ---------- ---------- ---------- ----------
             ---------- ---------- ---------- ---------- ----------
             ---------- ---------- ---------- ---------- ----------
             ---------- ---------- ---------- ---------- ----------
             ---------- ---------- ---------- ---------- ----------
             ---------- ---------- ---------- ---------- ----------
             ---------- ---------- ---------- ---------- ----------
             ---------- ---------- ---------- ---------- ----------
             ---------- ---------- ---------- ---------- ----------
             ---------- ---------- ---------- ---------- ----------
             ---------- ---------- ---------- ---------- ----------
             ---------- ---------- ---------- ---------- ----------
             ---------- ---------- ---------- ---------- ----------
             ---------- ---------- ---------- ---------- ----------
             ---------- ---------- ---------- ---------- ----------
             ---------- ---------- ---------- ---------- ----------
             ---------- ---------- ---------- ---------- ----------
             ---------- ---------- ---------- ---------- ----------
             --KSSCSPKI EDDFQMSVDE REPGQIFETP KS-------- ----------
             AKPSKASP-- SESHLMASRA SSAGQISNSP QQLERLEREE RAKIPPSVDV
             ---------- ---------- ---------- ---------- ----------
             ---------- ---------- ---------- ---------- ----------

             ---------- ---------- ---------- ---------- ----------
             ---------- ---------- ---------- ---------- ----------
             ---------- ---------- ---------- ---------- ----------
             ---------- ---------- ---------- ---------- ----------
             ---------- ---------- ---------- ---------- ----------
             ---------- ---------- ---------- ---------- ----------
             ---------- ---------- ---------- ---------- ----------
             ---------- ---------- ---------- ---------- ----------
             ---------- ---------- ---------- ---------- ----------
             ---------- ---------- ---------- ---------- ----------
             ---------- ---------- ---------- ---------- ----------
             ---------- ---------- ---------- ---------- ----------
             ---------- ---------- ---------- ---------- ----------
             ---------- ---------- ---------- ---------- ----------
             ---------- ---------- ---------- ---------- ----------
             ---------- ---------- ---------- ---------- ----------
             ---------- ---------- ---------- ---------- ----------
             ---------- ---------- ---------- ---------- ----------
             ---------- ---------- ---------- ---------- ----------
             ---------- ---------- ---------- ---------- ----------
             ---------- ---------- ---------- ---------- ----------
             ---------- ---------- ---------- ---------- ----------
             ---------- ---------- ---------- ---------- ----------
             ---------- ---------- ---------- ---------- ----------
             ---------- ---------- ---------- ---------- ----------
             ---------- ---------- ---------- ---------- ----------
             ---------- ---------- ---------- ---------- --Q-AGS---
             ---------- ---------- ---------- ---------- GGQ-YTD---
             ---------- ---------- ---------- ---------- GGQ-IPD---
             ---------- ---------- ---------- ---------- SSQ-FPE---
             ---------- ---------- ---------- ---------- ----------
             ---------- ---------- ---------- ---------- MPG-IEN---
             ---------- ---------- ---------- ---------- QQQ-QIS---
             ---------- ---------- ---------- ---------- QQQ-QIS---
             ---------- ---------- ---------- ---------- ----------
             ---------- ---------- ---------- ---------- AGT-MEN---
             ---------- ---------- ---------- ---------- AGM-MEN---
             ---------- ---------- ---------- ---------- SNP-MDN---
             ---------- ---------- ---------- ---------- QQP-GMD---
             ---------- ---------- ---------- ---------- GAP-VAE---
             ---------- ---------- ---------- ---------- GAP-VAE---
             ---------- ---------- ---------- ---------- TAT-PNG---
             ---------- ---------- ---------- ---------- PAL-DPN---
             ---------- ---------- ---------- ---------- AYG-NGS---
             ---------- ---------- ---------- ---------- SGD-QSS---
             ---------- ---------- ---------- ---------- -FG-DDS---
             ---------- ---------- ---------- ---------- EPN-QEK---
             ---------- ---------- ---------- ---------- EAN-QEK---
             ---------- ---------- ---------- ---------- ETNQEGK---
             ---------- ---------- ---------- ---------- GSV-EGN---
             ---------- ---------- ---------- ---------- SGD-GGN---
             ---------- ---------- ---------- ---------- ----EQN---
             ---------- ---------- ---------- ---------- GLG-EAQ---
             ---------- ---------- ---------- ---------- GGG-EAQ---
             ---------- ---------- ---------- ---------- AGG-AAQ---
             ---------- ---------- ---------- ---------- GGG-GAQ---
             ---------- ---------- ---------- ---------- -GK-AME---
             ---------- ---------- ---------- ---------- -AK-GKE---
             ---------- ---------- ---------- ---------- -SA-AVE---
             ---------- ---------- ---------- ---------- SSG-EGS---
             ---------- ---------- ---------- ---------- ----------
             ---------- ---------- ---------- ---------- ----------
             ---------- ---------- ---------- ---------- AGA-EGN---
             ---------- ---------- ---------- ---------- AAA-EGN---
             ---------- ---------- ---------- ---------- -DN-GSC---
             ---------- ---------- ---------- ---------- --G-GAC---
             ---------- ---------- ---------- ---------- GAA-DGN---
             ---------- ---------- ---------- ---------- AAA-EGN---
             ---------- ---------- ---------- ---------- ASA-EGN---
             ---------- ---------- ---------- ---------- SPA-EGS---
             ---------- ---------- ---------- ---------- APA-ESN---
             ---------- ---------- ---------- ---------- GNN-NNN---
             ---------- ---------- ---------- ---------- AAA-DGH---
             ---------- ---------- ---------- ---------- AAA-DGH---
             ---------- ---------- ---------- ---------- ----------
             ---------- ---------- ---------- ---------- GSS-EGH---
             ---------- ---------- ---------- ---------- GSS-EGH---
             ---------- ---------- ---------- ---------- DLG-DTN---
             ---------- ---------- ---------- ---------- GST-EHC---
             ---------- ---------- ---------- ---------- GTP-ELK---
             ---------- ---------- ---------- ---------I LKT-TID---
             ---------- ---------- ---------- ---------- PPG-ENG---
             ---------- ---------- ---------- ---------- GGK-TSD---
             ---------- ---------- ---------- ---------- GAQ-SST---
             ---------- ---------- ---------- ---------- HGH-GDD---
             ---------- ---------- ---------- ---------- --G-DAV---
             ---------- ---------- ---------- ---------- PTG-MAG---
             ---------- ---------- ---------- ---------- TVD-MSG---
             ---------- ---------- ---------- ---------- -----ES---
             ---------- ---------- ---------- ---------- PHG-VNE---
             ---------- ---------- ---------- ---------- -LQ-ESVEVT
             ACG------- ---------- SESSSAATGT --------TD GSE-SDD---
             ----GDRD-- ---------- SVWANC---- ---------- -ME-DE----
             ---------- ---------- ---------- ---------- ----------
             ---------- ---------- ---------- ---------- ----------
             ---------- ---------- -V-SSCTI-- ---------D SQQ-TDTHTH
             ---------- ---------- -VSSSCMIGS --------SH SQQ-ADRQAH
             ----NSRALA FYNGSLGYKV ATRSSSTQ-- ---------K NTQ-TSTEMN
             ----NTRALT FYNERLGYKL AIRSASSQ-- ---------Q STQ-TVTEMK
             ---------- ---------- ---------- ---------- ----------
             ---------- ---------- ---------- ---------- --P-M-----
             ---------- ---------- ---------- ---------- ----------
             ---------- ---------- ---------- ---------- ----M-----
             ---------- ---------- ---------- ---------- --Q-P-----
             ---------- ---------- ---------- ---------- ----------
             ---------- ---------- ---------- ---------- ----------
             ---------- ---------- ---------- ---------- --Q-P-----
             ---------- ---------- ---------- ---------- --Q-P-----
             ---------- ---------- ---------- ---------- --Q-Q-----
             ---------- ---------- ---------- ---------- --Q-P-----
             ---------- ---------- ---------- ---------- ----------
             ---------- ---------- ---------- ---------- --Q-Q-----
             ---------- ---------- ---------- ---------- ----------
             ---------- ---------- ---------- ---------- ----------
             ---------- ---------- ---------- ---------- ----------
             ---------- ---------- ---------- ---------- ----------
             ---------- ---------- ---------- ---------- ----------
             ---------- ---------- ---------- ---------- ----------
             ---------- ---------- ---------- ---------- ----------
             ---------- ---------- ---------- ---------- ----------
             ---------- ---------- ---------- ---------- --Q-P-----
             ---------- ---------- ---------- ---------- --G-P-----
             ---------- ---------- ---------- ---------- --M-V-----
             ---------- ---------- ---------- ---------- ----------
             ---------- ---------- ---------- ---------- ----------
             ---------- ---------- ---------- ---------- ----------
             ---------- ---------- ---------- ---------- --QGT-----
             ---------- ---------- ---------- ---------- ----------
             ---------- ---------- ---------- ---------F PPP-M-----
             ---------- ---------- ---------- ---------- ----------
             ---------- ---------- ---------- ---------- ----------
             ---------- ---------- ---------- ---------- --E-P-----
             ---------- ---------- ---------- ---------- --P-V-----
             ---------- ---------- ---------- ---------- --P-V-----
             ---------- ---------- ---------- ---------- --S-M-----
             ---------- ---------- ---------- ---------- ----------
             ---------- ---------- ---------- ---------- --Q-Q-----
             ---------- ---------- ---------- ---------- --Q-Q-----
             ---------- ---------- ---------- ---------- --QHG-----
             ---------- ---------- ---------- ---------- --QTS-----
             ---------- ---------- ---------- ---------- ----E-----
             ---------- ---------- ---------- ---------T EQQ-Q-----
             ---------- ---------- ---------- ---------A APA-A-----
             ---------- ---------- ---------- ---------V PPG-T-----
             ---------- ---------- ---------- ---------- --Q-K-----
             ---------- ---------- ---------- ---------- --R-------
             ---------- ---------- ---------- ---------- --Q-Q-----
             ---------- ---------- ---------- ---------- --Q-Q-----
             ---------- ---------- ---------- ---------- ----------
             ---------- ---------- ---------- ---------- QPQ-Q-----
             ---------- ---------- ---------- ---------- --Q-Q-----
             ---------- ---------- ---------- ---------- --Q-K-----
             ---------- ---------- ---------- ---------- --QLP-----
             ---------- ---------- ---------- ---------- --Q-P-----
             ---------- ---------- ---------- ---------- -KP-A-----
             ---------- ---------- ---------- ---------- --Q-Q-----
             ---------- ---------- ---------- ---------- ----------
             ---------- ---------- ---------- ---------- QKT-G-----
             ---------- ---------- ---------- ---------- HRT-G-----
             ---------- ---------- ---------- ---------- ----------
             ---------- ---------- ---------- ---------- ----------
             ---------- ---------- ---------- --------YL QRQ-ASY---
             ---------- ---------- ---------- ---------- ----------
             ---------- ---------- ---------- ---------A PPA-------
             ---------- ---------- ---------- ---------- ----------
             ---------- ---------- ---------- ---------- --H-------
             ---------- ---------- SERA------ ---------- QHQ-PAP---
             ---------- ---------- ---------- ---------- ----------
             ---------- ---------- ---------- ---------- ----------
             ---------- ---------- ---------- ---------- ----------
             ---------- ---------- ---------- ---------- GKQ-------
             ---------- ---------- ---------- ---------- ----------
             ---------- ---------- ---------- ---------- ----------
             ------EKLP ---------- ---------- ---------- ----------
             ------EKLP ---------- ---------- ---------- ----------
             ---------- ---------- ---------- ---------- ----------
             ---------- ---------- ---------- ---------- ----------
             ---------- ---------- ---------- ---------- ----------
             ---------- ---------- ---------- ---------- ----------
             ---------- ---------- ---------- ---------- ----------
             ---------- ---------- ---------- ---------- ----------
             ---------- ---------- ---------- ---------- ----------
             ---------- ---------- ---------- ---------- ----------
             ---------- ---------- ---------- ---------- ----------
             ---------- ---------- ---------- ---------- ----------
             ---------- ---------- ---------- ---------- ----------
             --PDAEDAFP MPN----IAA SRWAEFDNDC DSQDSKRRRL SSQRCETDDK
             EAGEGEEELP -PT----IAA SRWAEEAHSP SPSPAKSIPS VQQSVSTDGG
             ---------- ---------- ---------- ---------- ----------
             ---------- ---------- ---------- ---------- --E-------

             ---------- ---------- ---PNG---- ---------- ----------
             ---------- ---------- ---PNG---- ---------- ----------
             ---------- ---------- ---------- ---------- ----------
             ---------- ---------- ---PNG---- ---------- ----------
             ---------- ---------- ---PNG---- ---------- ----------
             ---------- ---------- ---PNG---- ---------- ----------
             ---------- ---------- ---PNG---- ---------- ----------
             ---------- ---------- ---PNG---- ---------- ----------
             ---------- ---------- ---PNG---- ---------- ----------
             ---------- ---------- ---PNG---- ---------- ----------
             ---------- ---------- ---PNG---- ---------- ----------
             ---------- ---------- ---PSG---- ---------- ----------
             ---------- ---------- ---------- ---------- ----------
             ---------- ---------- ---PNG---- ---------- ----------
             ---------- ---------- ---PNG---- ---------- ----------
             ---------- ---------- ---PP----- ---------- ----------
             ---------- ---------- ---PNG---- ---------- ----------
             ---------- ---------- ---PGG---- ---------- ----------
             ---------- ---------- ---REG---- ---------- ----------
             ---------- ---------- ---REG---- ---------- ----------
             ---------- ---------- ---PEG---- ---------- ----------
             ---------- ---------- ---PEG---- ---------- ----------
             ---------- ---------- ---PNG---- ---------- ----------
             ---------- ---------- ---PNG---- ---------- ----------
             ---------- ---------- ---------- ---------- ----------
             ---------- ---------- ---PCG---- ---------- ----------
             ---------- ---------- ---SSGSSNI PVKQ------ ----------
             ---------- ---------- ---FPA---- ---------- ----------
             ---------- ---------- ---FPA---- ---------- ----------
             ---------- ---------- ---FPE---- ---------- ----------
             ---------- ---------- ---------- ---------- ----------
             ---------- ---------- ---IPA---- ---------- ----------
             ---------- ---------- ---IPA---- ---------- ----------
             ---------- ---------- ---IPA---- ---------- ----------
             ---------- ---------- ---------- ---------- ----------
             ---------- ---------- ---IQA---- ---------- ----------
             ---------- ---------- ---IQA---- ---------- ----------
             ---------- ---------- ---IPA---- ---------- ----------
             ---------- ---------- ---VPS---- ---------- ----------
             ---------- ---------- ---FRP---- ---------- ----------
             ---------- ---------- ---FRP---- ---------- ----------
             ---------- ---------- ---FPA---- ---------- ----------
             ---------- ---------- ---IPG---- ---------- ----------
             ---------- ---------- ---IPG---- ---------- ----------
             ---------- ---------- ---SKG---- ---------- ----------
             ---------- ---------- ---NRG---- ---------- ----------
             ---------- ---------- ---IKG---- ---------- ----------
             ---------- ---------- ---IKG---- ---------- ----------
             ---------- ---------- ---IKG---- ---------- ----------
             ---------- ---------- ---IRG---- ---------- ----------
             ---------- ---------- ---IKG---- ---------- ----------
             ---------- ---------- ---MRG---- ---------- ----------
             ---------- ---------- ---IKG---- ---------- ----------
             ---------- ---------- ---IKG---- ---------- ----------
             ---------- ---------- ---IQG---- ---------- ----------
             ---------- ---------- ---IKG---- ---------- ----------
             ---------- ---------- ---VRG---- ---------- ----------
             ---------- ---------- ---VRG---- ---------- ----------
             ---------- ---------- ---VKG---- ---------- ----------
             ---------- ---------- ---MQG---- ---------- ----------
             ---------- ---------- ---------- ---------- ----------
             ---------- ---------- ---------- ---------- ----------
             ---------- ---------- ---FVG---- ---------- ----------
             ---------- ---------- ---FTG---- ---------- ----------
             ---------- ---------- ---ISG---- ---------- ----------
             ---------- ---------- ---VAG---- ---------- ----------
             ---------- ---------- ---IQG---- ---------- ----------
             ---------- ---------- ---IAG---- ---------- ----------
             ---------- ---------- ---IQG---- ---------- ----------
             ---------- ---------- ---IRG---- ---------- ----------
             ---------- ---------- ---IRG---- ---------- ----------
             ---------- ---------- ---IQG---- ---------- ----------
             ---------- ---------- ---IQG---- ---------- ----------
             ---------- ---------- ---IQG---- ---------- ----------
             ---------- ---------- ---DGG---- ---------- ----------
             ---------- ---------- ---IKG---- ---------- ----------
             ---------- ---------- ---IKG---- ---------- ----------
             ---------- ---------- ---IKG---- ---------- ----------
             ---------- ---------- ---IKV---- ---------- ----------
             ---------- ---------- ---VIS---- ---------- ----------
             ---------- ---------- ---IPG---- ---------- ----------
             ---------- ---------- ---IGG---- ---------- ----------
             ---------- ---------- ---FDG---- ---------- ----------
             ---------- ---------- ---MEG---- ---------- ----------
             ---------- ---------- ---DDGQ--- ---------- ----------
             ---------- ---------- ---MHG---- ---------- ----------
             ---------- ---------- ---IGG---- ---------- ----------
             ---------- ---------- ---ISG---- ---------- ----------
             ---------- ---------- ---GGG---- ---------- ----------
             ---------- ---------- ---FGG---- ---------- ----------
             ---------- ---------- ---ASG---- ---------- ----------
             ---------- ---------- ---WDG---- ---------- ----------
             ---------- ---------- ---TTD---- ---------- ----------
             ---------- ---------- ---------- ---------- ----------
             ---------- ---------- ---HQG---- ---------- ----------
             KE-L------ ---------- ---LQG---- ---------- ----------
             RELL------ ---------- ---LRG---- ---------- ----------
             YEILCKTFDL EDTAV----- V-ERQGDQNC ESREESGGEA TCQPVDAEDQ
             YEILCKTFDV EYTAV----- VEERQGDMDC ESREESAGEA SCQTVDAEDQ
             ---------- ---------- ---------- ---------- ----------
             ---------- ---------- ---------- ---------- ----------
             ---------- ---------- ---------- ---------- ----------
             ---------- ---------- ---------- ---------- ----------
             ---------- ---------- ---------- ---------- ----------
             ---------- ---------- ---------- ---------- ----------
             ---------- ---------- ---------- ---------- ----------
             ---------- ---------- ---------- ---------- ----------
             ---------- ---------- ---------- ---------- ----------
             ---------- ---------- ---------- ---------- ----------
             ---------- ---------- ---------- ---------- ----------
             ---------- ---------- ---------- ---------- ----------
             ---------- ---------- ---------- ---------- ----------
             ---------- ---------- ---------- ---------- ----------
             ---------- ---------- ---------- ---------- ----------
             ---------- ---------- ---------- ---------- ----------
             ---------- ---------- ---------- ---------- ----------
             ---------- ---------- ---------- ---------- ----------
             ---------- ---------- ---------- ---------- ----------
             ---------- ---------- ---------- ---------- ----------
             ---------- ---------- ---------- ---------- ----------
             ---------- ---------- ---------- ---------- ----------
             ---------- ---------- ---------- ---------- ----------
             ---------- ---------- ---------- ---------- ----------
             ---------- ---------- ---------- ---------- ----------
             ---------- ---------- ---------- ---------- ----------
             ---------- ---------- ---------- ---------- ----------
             ---------- ---------- ---------- ---------- ----------
             ---------- ---------- ---------- ---------- ----------
             ---------- ---------- ---------- ---------- ----------
             ---------- ---------- ---------- ---------- ----------
             ---------- ---------- ---------- ---------- ----------
             ---------- ---------- ---------- ---------- ----------
             ---------- ---------- ---------- ---------- ----------
             ---------- ---------- ---------- ---------- ----------
             ---------- ---------- ---------- ---------- ----------
             ---------- ---------- ---------- ---------- ----------
             ---------- ---------- ---------- ---------- ----------
             ---------- ---------- ---------- ---------- ----------
             ---------- ---------- ---------- ---------- ----------
             ---------- ---------- ---------- ---------- ----------
             ---------- ---------- ---------- ---------- ----------
             ---------- ---------- ---------- ---------- ----------
             ---------- ---------- ---------- ---------- ----------
             ---------- ---------- ---------- ---------- ----------
             ---------- ---------- ---------- ---------- ----------
             ---------- ---------- ---------- ---------- ----------
             ---------- ---------- ---------- ---------- ----------
             ---------- ---------- ---------- ---------- ----------
             ---------- ---------- ---------- ---------- ----------
             ---------- ---------- ---------- ---------- ----------
             ---------- ---------- ---------- ---------- ----------
             ---------- ---------- ---------- ---------- ----------
             ---------- ---------- ---------- ---------- ----------
             ---------- ---------- ---------- ---------- ----------
             ---------- ---------- ---------- ---------- ----------
             ---------- ---------- ---------- ---------- ----------
             ---------- ---------- ---------- ---------- ----------
             ---------- ---------- ---------- ---------- ----------
             ---------- ---------- ---------- ---------- ----------
             ---------- ---------- ---------- ---------- ----------
             ---------- ---------- ---------- ---------- ----------
             ---------- ---------- IPFREGK--- ---------- ----------
             ---------- ---------- ---------- ---------- ----------
             ---------- ---------- ----NG---- ---------- ----------
             ---------- ---------- ---------- ---------- ----------
             ---------- ---------- ---------- ---------- ----------
             ---------- ---------- ---HPG---- ---------- ----------
             ---------- ---------- ---------- ---------- ----------
             ---------- ---------- ---------- ---------- ----------
             ---------- ---------- ---------- ---------- ----------
             ---------- ---------- ---NAGS--- ---------- ----------
             ---------- ---------- ---------- ---------- ----------
             ---------- ---------- ---------- ---------- ----------
             ---------- ---------- ---------- ---------- ----------
             ---------- ---------- ---------- ---------- ----------
             ---------- ---------- ---------- ---------- ----------
             ---------- ---------- ---------- ---------- ----------
             ---------- ---------- ---------- ---------- ----------
             ---------- ---------- ---------- ---------- ----------
             ---------- ---------- ---------- ---------- ----------
             ---------- ---------- ---------- ---------- ----------
             ---------- ---------- ---------- ---------- ----------
             ---------- ---------- ---------- ---------- ----------
             ---------- ---------- ---------- ---------- ----------
             ---------- ---------- ---------- ---------- ----------
             ---------- ---------- ---------- ---------- ----------
             DE-----FDR PNIVASRWPD IESPRN---- ---------- ----------
             ---------- ---------D MVTPSG---- ---------- ----------
             ---------- ---------- ---------- ---------- ----------
             ---------- ---------- VDASNG---- ---------- ----------

             ---------- ---------I RNEGKH---- ---------- ----------
             ---------- ---------I RNQGKH---- ---------- ----------
             ---------- ---------- ---------- ---------- ----------
             ---------- ---------V RCPGKH---- ---------- ----------
             ---------- ---------V RCPGKH---- ---------- ----------
             ---------- ---------C GIQGKH---- ---------- ----------
             ---------- ---------T GNHGKH---- ---------- ----------
             ---------- ---------M GNQGKH---- ---------- ----------
             ---------- ---------M GNQGKY---- ---------- ----------
             ---------- ---------I KQQGKH---- ---------- ----------
             ---------- ---------I RQEGKH---- ---------- ----------
             ---------- ---------V AAEGKH---- ---------- ----------
             ---------- ---------- ---------- ---------- ----------
             ---------- --------AM SAPGKH---- ---------- ----------
             ---------- --------TI SAPGKH---- ---------- ----------
             ---------- ---------- PPAGKH---- ---------- ----------
             ---------- ---------I SPPGKH---- ---------- ----------
             ---------- ---------I AHPGKH---- ---------- ----------
             ---------- ---------T CPPGKH---- ---------- ----------
             ---------- ---------T CPPGKH---- ---------- ----------
             ---------- ---------T CPPGKH---- ---------- ----------
             ---------- ---------T CPPGKH---- ---------- ----------
             ---------- ---------I CPAGKH---- ---------- ----------
             ---------- ---------Y CPPDKH---- ---------- ----------
             ---------- ---------- ---------- ---------- ----------
             ---------- ---------V FAEGKH---- ---------- ----------
             ---------- --------DC PIPGKA---- ---------- ----------
             ---------- ---------V ETHGGQ---- ---------- ----------
             ---------- ---------V FTHGGQ---- ---------- ----------
             ---------- ---------A LTHGGQ---- ---------- ----------
             ---------- ---------- ---------- ---------- ----------
             ---------- ---------T LSHGGR---- ---------- ----------
             ---------- ---------A FSHGGR---- ---------- ----------
             ---------- ---------T LSHGGR---- ---------- ----------
             ---------- ---------- ---------- ---------- ----------
             ---------- ---------T LSHGGR---- ---------- ----------
             ---------- ---------T LSHGGR---- ---------- ----------
             ---------- ---------V LSHGGR---- ---------- ----------
             ---------- ---------V TTHGGR---- ---------- ----------
             ---------- ---------T MTHGGR---- ---------- ----------
             ---------- ---------T MTHGGR---- ---------- ----------
             ---------- ---------I PTHGGR---- ---------- ----------
             ---------- ---------V LTHGGR---- ---------- ----------
             ---------- ---------V FTHGGR---- ---------- ----------
             ---------- ---------V ATHGGS---- ---------- ----------
             ---------- ---------V SINGGR---- ---------- ----------
             ---------- ---------V ITHGGR---- ---------- ----------
             ---------- ---------V ITHGGR---- ---------- ----------
             ---------- ---------V MTHGGR---- ---------- ----------
             ---------- ---------V STHGGR---- ---------- ----------
             ---------- ---------V PTHGGR---- ---------- ----------
             ---------- ---------V PTHGGR---- ---------- ----------
             ---------- ---------T LTHGGR---- ---------- ----------
             ---------- ---------T LTHGGR---- ---------- ----------
             ---------- ---------M ATHGGR---- ---------- ----------
             ---------- ---------M GTHGGR---- ---------- ----------
             ---------- ---------V PTHGGA---- ---------- ----------
             ---------- ---------V PTHGGS---- ---------- ----------
             ---------- ---------V PSYGGK---- ---------- ----------
             ---------- ---------V ATHGGS---- ---------- ----------
             ---------- ---------- ---------- ---------- ----------
             ---------- ---------- ---------- ---------- ----------
             ---------- ---------V LTHGGK---- ---------- ----------
             ---------- ---------V LVHSGR---- ---------- ----------
             ---------- ---------V STHDGQ---- ---------- ----------
             ---------- ---------V STHDGH---- ---------- ----------
             ---------- ---------V PTHNGE---- ---------- ----------
             ---------- ---------V PTHGGQ---- ---------- ----------
             ---------- ---------V PTHGGA---- ---------- ----------
             ---------- ---------I PTYGGK---- ---------- ----------
             ---------- ---------V PTHDGE---- ---------- ----------
             ---------- ---------I PTHAGK---- ---------- ----------
             ---------- ---------I LTHGGR---- ---------- ----------
             ---------- ---------I LTHGGR---- ---------- ----------
             ---------- ---------I LTYDGR---- ---------- ----------
             ---------- ---------V LTRGGR---- ---------- ----------
             ---------- ---------V LTRGGR---- ---------- ----------
             ---------- ---------V LVHGGR---- ---------- ----------
             ---------- ---------V PTHGGR---- ---------- ----------
             ---------- ---------T PTYGGH---- ---------- ----------
             ---------- ---------T LSHDGR---- ---------- ----------
             ---------- ---------V VSQCGK---- ---------- ----------
             ---------- ---------V PTYDGK---- ---------- ----------
             ---------- ---------T PTYDGR---- ---------- ----------
             ---------- -------IVV GNGGQE---- ---------- ----------
             ---------- ---------V ATHRGR---- ---------- ----------
             ---------- ---------I FTYGGS---- ---------- ----------
             ---------- ---------V FRHGGR---- ---------- ----------
             ---------- ---------V FTHGGR---- ---------- ----------
             ---------- ---------V FTHGGR---- ---------- ----------
             ---------- --------KL DSYNRE---- ---------- ----------
             ---------- ---------S DADGGRRRSR RREHAGGDDD VVRAARTKRR
             ---------- ---------K YTRGAR---- ---------- ----------
             ---------- ---------- ---------- ---------- ----------
             ---------- ---------- LASGKK---- ---------- ----------
             ---------- ---------- TTTSCN---- ---------- ----------
             ---------- ---------- NAAGCN---- ---------- ----------
             VLEDSCPDME CESSIENVPN LLQGMR---- ---------- ----------
             VLDDSRPDTE CESRIESVPN TLQGMK---- ---------- ----------
             ---------- ---------- ---------- ---------- ----------
             ---------- --------DP HKKG------ ---------- ----------
             ---------- --------PM EKKGIP---- ---------- ----------
             ---------- --------DP HKKVAL---- ---------- ----------
             ---------- --------DH RKKSSV---- ---------- ----------
             ---------- --------MD ELLNST---- ---------- ----------
             ---------- ---------- -MQNST---- ---------- ----------
             ---------- --------DQ RKKTSV---- ---------- ----------
             ---------- --------DQ RRKTSV---- ---------- ----------
             ---------- --------DQ RRKTSA---- ---------- ----------
             ---------- --------DQ RRKASV---- ---------- ----------
             ---------- --------DP HKKGMP---- ---------- ----------
             ---------- --------DQ RRKTPT---- ---------- ----------
             ---------- --------DS RRKSMG---- ---------- ----------
             ---------- --------DQ RRKSMV---- ---------- ----------
             ---------- ---------- ----MA---- ---------- ----------
             ---------- ---------- ----MV---- ---------- ----------
             ---------- ---------- ----MV---- ---------- ----------
             ---------- ---------- ----MA---- ---------- ----------
             ---------- ---------- ----MA---- ---------- ----------
             ---------- ---------- ----MV---- ---------- ----------
             ---------- --------DQ RRKGPV---- ---------- ----------
             ---------- --------DR SRKSSL---- ---------- ----------
             ---------- --------EP HKKNML---- ---------- ----------
             ---------- ---------- ---------- ---------- ----------
             ---------- ---------- ---------- ---------- ----------
             ---------- ---------- ---------- ---------- ----------
             ---------- --------FD HGHKNT---- ---------- ----------
             ---------- ---------- ---------- ---------- ----------
             ---------- --------DP QKKNAV---- ---------- ----------
             ---------- ---------M ARKGSD---- ---------- ----------
             ---------- --------MD AKKGSG---- ---------- ----------
             ---------- --------RR MDPSKK---- ---------- ----------
             ---------- --------ES HKKNIL---- ---------- ----------
             ---------- --------ES HKKNTV---- ---------- ----------
             ---------- --------DS HRKSML---- ---------- ----------
             ---------- ---------- ---------- ---------- ----------
             ---------- --------DN RKKNNL---- ---------- ----------
             ---------- --------DQ RKKSSA---- ---------- ----------
             ---------- --------DL HKKSAA---- ---------- ----------
             ---------- --------NF RKKNAA---- ---------- ----------
             ---------- --------QQ RKKGSS---- ---------- ----------
             ---------- --------QQ RRKGSP---- ---------- ----------
             ---------- --------EQ RSKNTT---- ---------- ----------
             ---------- --------TV FLVNSE---- ---------- ----------
             ---------- --------DL PKKGLK---- ---------- ----------
             ---------- ---------R TVNGVK---- ---------- ----------
             ---------- --------DQ RKKGVK---- ---------- ----------
             ---------- --------DQ RKKGLK---- ---------- ----------
             ---------- ---------- ---------- ---------- ----------
             ---------- --------QG QRNKST---- ---------- ----------
             ---------- --------NQ VKKGTK---- ---------- ----------
             ---------- --------TQ EKKNMK---- ---------- ----------
             ---------- --------DS RPKTNA---- ---------- ----------
             ---------- --------AE ARRKKT---- ---------- ----------
             ---------- --------EQ RSKSNP---- ---------- ----------
             ---------- --------DQ RRKNSS---- ---------- ----------
             ---------- ---------- ----ML---- ---------- ----------
             ---------- --------KQ HSKGDQ---- ---------- ----------
             ---------- --------KQ HSKGDQ---- ---------- ----------
             ---------- ---------- ---------- ---------- ----------
             ---------- ---------- ----MG---- ---------- ----------
             ---------- --------KS SLSAMV---- ---------- ----------
             ---------- ---------- ----MV---- ---------- ----------
             ---------- --------TT NGKSMLD--- ---------- ----------
             ---------- --------ES AASTAS---- ---------- ----------
             ---------- --------LY VSKSSL---- ---------- ----------
             ---------- --------PS LPEGTS---- ---------- ----------
             ---------- ---------- ---------- ---------- ----------
             ---------- ---------- ---------- ---------- ----------
             ---------- ---------- ---------- ---------- ----------
             ---------- --------SG GSTGSK---- ---------- ----------
             ---------- ---------- ---------- ---------- ----------
             ---------- ---------- ---------- ---------- ----------
             ---------- -------RRS EVKGKS---- ---------- ----------
             ---------- -------KRY AAAGKS---- ---------- ----------
             ---------- ---------- ---------- ---------- ----------
             ---------- ---------- ---------- ---------- ----------
             ---------- ---------- ---------- ---------- ----------
             ---------- ---------- ---------- ---------- ----------
             ---------- ---------- ---------- ---------- ----------
             ---------- ---------- ---------- ---------- ----------
             ---------- ---------- ---------- ---------- ----------
             ---------- ---------- ---------- ---------- ----------
             ---------- ---------- ---------- ---------- ----------
             ---------- ---------- ---------- ---------- ----------
             ---------- ---------- ---------- ---------- ----------
             ---------- --------IQ DTSGGR-ISL DRS------- ----------
             ---------- --------SE SQEGSQ-KST SPE------- ----------
             ---------- ---------- ---------- ---------- ----------
             ---------- ---------- ---------- ---------- ----------

             ---------- ---------- ---------Y FSM------- ----------
             ---------- ---------- ---------Y FSM------- ----------
             ---------- ---------- ---------- ---------- ----------
             ---------- ---------- ---------Y FSM------- ----------
             ---------- ---------- ---------Y YSM------- ----------
             ---------- ---------- ---------Y YKM------- ----------
             ---------- ---------- ---------Y YTM------- ----------
             ---------- ---------- ---------Y YTM------- ----------
             ---------- ---------- ---------Y YSM------- ----------
             ---------- ---------- ---------Y YSM------- ----------
             ---------- ---------- ---------Y YTM------- ----------
             ---------- ---------- ---------Y YSM------- ----------
             ---------- ---------- ---------- ---------- ----------
             ---------- ---------- ---------Y FML------- ----------
             ---------- ---------- ---------Y FML------- ----------
             ---------- ---------- ---------R FVM------- ----------
             ---------- ---------- ---------H YMI------- ----------
             ---------- ---------- ---------Y YML------- ----------
             ---------- ---------- ---------H YML------- ----------
             ---------- ---------- ---------H YML------- ----------
             ---------- ---------- ---------H YML------- ----------
             ---------- ---------- ---------H YML------- ----------
             ---------- ---------- ---------H YLL------- ----------
             ---------- ---------- ---------Y YML------- ----------
             ---------- ---------- ---------- ---------- ----------
             ---------- ---------- ---------Y YSM------- ----------
             ---------- ---------- ---------R YVL------- ----------
             ---------- ---------- -------FIS YDI------- ----------
             ---------- ---------- -------FIQ YNI------- ----------
             ---------- ---------- -------FIQ YNI------- ----------
             ---------- ---------- ---------- ---------- ----------
             ---------- ---------- -------FIQ YNI------- ----------
             ---------- ---------- -------FIQ YNI------- ----------
             ---------- ---------- -------FIQ YNI------- ----------
             ---------- ---------- ---------- ---------- ----------
             ---------- ---------- -------FIQ YNI------- ----------
             ---------- ---------- -------FIQ YNI------- ----------
             ---------- ---------- -------FVQ YNI------- ----------
             ---------- ---------- -------FVQ YDI------- ----------
             ---------- ---------- -------FLL YNI------- ----------
             ---------- ---------- -------YLL YDI------- ----------
             ---------- ---------- -------FVE YDI------- ----------
             ---------- ---------- -------FVQ YDI------- ----------
             ---------- ---------- -------FVQ YNI------- ----------
             ---------- ---------- -------YVQ YNV------- ----------
             ---------- ---------- -------YVQ YNV------- ----------
             ---------- ---------- -------YVQ YNV------- ----------
             ---------- ---------- -------YVQ YNV------- ----------
             ---------- ---------- -------YVQ YNV------- ----------
             ---------- ---------- -------YVQ YNV------- ----------
             ---------- ---------- -------YVR YNV------- ----------
             ---------- ---------- -------YVQ YNL------- ----------
             ---------- ---------- -------YVQ YNV------- ----------
             ---------- ---------- -------YVQ YNV------- ----------
             ---------- ---------- -------YVL YNV------- ----------
             ---------- ---------- -------YVL YNV------- ----------
             ---------- ---------- -------YVL YNI------- ----------
             ---------- ---------- -------YVL YNV------- ----------
             ---------- ---------- -------YVQ YNV------- ----------
             ---------- ---------- -------YVQ YNV------- ----------
             ---------- ---------- ---------- ---------- ----------
             ---------- ---------- ---------- ---------- ----------
             ---------- ---------- -------YVQ YNI------- ----------
             ---------- ---------- -------YVQ YNI------- ----------
             ---------- ---------- -------YTQ YNI------- ----------
             ---------- ---------- -------YMH YNI------- ----------
             ---------- ---------- -------YTQ YNI------- ----------
             ---------- ---------- -------YTL YNI------- ----------
             ---------- ---------- -------YIK YNI------- ----------
             ---------- ---------- -------YIQ YNI------- ----------
             ---------- ---------- -------YIQ YNI------- ----------
             ---------- ---------- -------YTQ YNL------- ----------
             ---------- ---------- -------YVQ YNI------- ----------
             ---------- ---------- -------YIQ YNI------- ----------
             ---------- ---------- -------YVM YNV------- ----------
             ---------- ---------- -------YVR YNI------- ----------
             ---------- ---------- -------YVR YNI------- ----------
             ---------- ---------- -------YFQ YNV------- ----------
             ---------- ---------- -------YVQ YNV------- ----------
             ---------- ---------- -------YVK YVV------- ----------
             ---------- ---------- -------YIQ YNL------- ----------
             ---------- ---------- -------FAI YNI------- ----------
             ---------- ---------- -------FME YTV------- ----------
             ---------- ---------- -------YME YNV------- ----------
             ---------- ---------- -------FME YCV------- ----------
             ---------- ---------- -------FIL YNI------- ----------
             ---------- ---------- -------FLQ YNV------- ----------
             ---------- ---------- -------FVE YNV------- ----------
             ---------- ---------- -------FIR YNL------- ----------
             ---------- ---------- -------FIR YSL------- ----------
             ---------- ---------- -------YNQ FLV------- ----------
             KARKERERRR ESGGE-AKKA V------TSK FAV------- ----------
             ---------- ---------- ---------T TWV------- ----------
             ---------- ---------- -------YLR YST------- ----------
             ---------- ---------- -------EMD YNR------- ----------
             ---------- ---------- -------LTR YHV------- ----------
             ---------- ---------- -------LMR YNV------- ----------
             ---------- ---------- -------YTQ YYV------- ----------
             ---------- ---------- -------YTQ YNV------- ----------
             ---------- ---------- ---------- ---------- ----------
             ---------- ---------- ---------E TEF------- ----------
             ---------- ---------- ---------N AEF------- ----------
             ---------- ---------- ---------E TEF------- ----------
             ---------- ---------- ---------E VDF------- ----------
             ---------- ---------- ---------E VDF------- ----------
             ---------- ---------- ---------E VNF------- ----------
             ---------- ---------- ---------D MDF------- ----------
             ---------- ---------- ---------D VDF------- ----------
             ---------- ---------- ---------D VDF------- ----------
             ---------- ---------- ---------E VDF------- ----------
             ---------- ---------- ---------E TEF------- ----------
             ---------- ---------- ---------E VEF------- ----------
             ---------- ---------- ---------E TEF------- ----------
             ---------- ---------- ---------D SEF------- ----------
             ---------- ---------- ---------E TEF------- ----------
             ---------- ---------- ---------D SEF------- ----------
             ---------- ---------- ---------D SEF------- ----------
             ---------- ---------- ---------D AEF------- ----------
             ---------- ---------- ---------D AEF------- ----------
             ---------- ---------- ---------E TEF------- ----------
             ---------- ---------- ---------E MDF------- ----------
             ---------- ---------- ---------E TEF------- ----------
             ---------- ---------- ---------D SEF------- ----------
             ---------- ---------- ---------- MDF------- ----------
             ---------- ---------- ---------- MDF------- ----------
             ---------- ---------- ---------- MDF------- ----------
             ---------- ---------- ---------N TEF------- ----------
             ---------- ---------- ---------- -NF------- ----------
             ---------- ---------- ---------E NEF------- ----------
             ---------- ---------- ---------E AEF------- ----------
             ---------- ---------- ---------E PEF------- ----------
             ---------- ---------- ---------E PDF------- ----------
             ---------- ---------- ---------E KEF------- ----------
             ---------- ---------- ---------E MEF------- ----------
             ---------- ---------- ---------D KEF------- ----------
             ---------- ---------- ---------- MEF------- ----------
             ---------- ---------- ---------E MEF------- ----------
             ---------- ---------- ---------E AEF------- ----------
             ---------- ---------- ---------E MDF------- ----------
             ---------- ---------- ---------E VDF------- ----------
             ---------- ---------- ---------E MDF------- ----------
             ---------- ---------- ---------E MDF------- ----------
             ---------- ---------- ---------E MDF------- ----------
             ---------- ---------- ---------E MGF------- ----------
             ---------- ---------- ---------E KDF------- ----------
             ---------- ---------- ---------D TEF------- ----------
             ---------- ---------- ---------D TEF------- ----------
             ---------- ---------- ---------D TEF------- ----------
             ---------- ---------- ---------- ---------- ----------
             ---------- ---------- ---------D VDF------- ----------
             ---------- ---------- ---------E MEF------- ----------
             ---------- ---------- ---------E MEF------- ----------
             ---------- ---------- ---------E AEF------- ----------
             ---------- ---------- ---------E ADF------- ----------
             ---------- ---------- ---------E AEF------- ----------
             ---------- ---------- ---------E IEF------- ----------
             ---------- ---------- ---------E KEF------- ----------
             ---------- ---------- ---------E VEF------- ----------
             ---------- ---------- ---------E VEF------- ----------
             ---------- ---------- ---------- ---------- ----------
             ---------- ---------- ---------K VDF------- ----------
             ---------- ---------- ---------K VNF------- ----------
             ---------- ---------- ---------K FEF------- ----------
             ---------- ---------- ---------T RDF------- ----------
             ---------- ---------- ---------R DEF------- ----------
             ---------- ---------- ---------E TEF------- ----------
             ---------- ---------- ---------F LAG------- ----------
             ---------- ---------- ---------- ---------- ----------
             ---------- ---------- ---------- ---------- ----------
             ---------- ---------- ---------- ---------- ----------
             ---------- ---------- -------LSN SSVY------ ----------
             ---------- ---------- ---------- ---------- ----------
             ---------- ---------- ---------- ---------- ----------
             ---------- -------RYE VAVSFPRDFK SNI------- ----------
             ---------- -------RYD VSVNFTRDFK SNI------- ----------
             ---------- ---------- ---------- ---------- ----------
             ---------- ---------- ---------- ---------- ----------
             ---------- ---------- ---------- ---------- ----------
             ---------- ---------- ---------- ---------- ----------
             ---------- ---------- ---------- ---------- ----------
             ---------- ---------- ---------- ---------- ----------
             ---------- ---------- ---------- ---------- ----------
             ---------- ---------- ---------- ---------- ----------
             ---------- ---------- ---------- ---------- ----------
             ---------- ---------- ---------- ---------- ----------
             ---------- ---------- ---------- ---------- ----------
             ---------- --GGE--GKS LSLDSEELIR YRL-DGSQVS SDSDGGQRSG
             ---------- --PGEYVKDS KTVEEE-EIK PVVDDGGEIQ EGHDNNV---
             ---------- ---------- ---------- ---------- ----------
             ---------- ---------- ---------I YSV------- ----------

             ---------- ---------- ---------- -WQT------ ----------
             ---------- ---------- ---------- -WQT------ ----------
             ---------- ---------- ---------- ---------- ----------
             ---------- ---------- ---------- -WQA------ ----------
             ---------- ---------- ---------- -WQA------ ----------
             ---------- ---------- ---------- -WQT------ ----------
             ---------- ---------- ---------- -WQT------ ----------
             ---------- ---------- ---------- -WQT------ ----------
             ---------- ---------- ---------- -WQT------ ----------
             ---------- ---------- ---------- -WQT------ ----------
             ---------- ---------- ---------- -WQT------ ----------
             ---------- ---------- ---------- -WRN------ ----------
             ---------- ---------- ---------- ---------- ----------
             ---------- ---------- ---------- -WRT------ ----------
             ---------- ---------- ---------- -WRT------ ----------
             ---------- ---------- ---------- -WRT------ ----------
             ---------- ---------- ---------- -WRN------ ----------
             ---------- ---------- ---------- -WRS------ ----------
             ---------- ---------- ---------- -WRS------ ----------
             ---------- ---------- ---------- -WRS------ ----------
             ---------- ---------- ---------- -WRS------ ----------
             ---------- ---------- ---------- -WRS------ ----------
             ---------- ---------- ---------- -WRS------ ----------
             ---------- ---------- ---------- -WHS------ ----------
             ---------- ---------- ---------- ---------- ----------
             ---------- ---------- ---------- -WRN------ ----------
             ---------- ---------- ---------- -WRS------ ----------
             ---------- ---------- ---------- -FGS------ ----------
             ---------- ---------- ---------- -FGN------ ----------
             ---------- ---------- ---------- -FGN------ ----------
             ---------- ---------- ---------- ---------- ----------
             ---------- ---------- ---------- -FGN------ ----------
             ---------- ---------- ---------- -FGN------ ----------
             ---------- ---------- ---------- -FGN------ ----------
             ---------- ---------- ---------- ---------- ----------
             ---------- ---------- ---------- -FGN------ ----------
             ---------- ---------- ---------- -FGN------ ----------
             ---------- ---------- ---------- -FGN------ ----------
             ---------- ---------- ---------- -FGN------ ----------
             ---------- ---------- ---------- -FGN------ ----------
             ---------- ---------- ---------- -FGN------ ----------
             ---------- ---------- ---------- -FGN------ ----------
             ---------- ---------- ---------- -YGN------ ----------
             ---------- ---------- ---------- -YGN------ ----------
             ---------- ---------- ---------- -YGN------ ----------
             ---------- ---------- ---------- -YGN------ ----------
             ---------- ---------- ---------- -HGS------ ----------
             ---------- ---------- ---------- -HGS------ ----------
             ---------- ---------- ---------- -HGS------ ----------
             ---------- ---------- ---------- -YGN------ ----------
             ---------- ---------- ---------- -YGN------ ----------
             ---------- ---------- ---------- -YGN------ ----------
             ---------- ---------- ---------- -YGN------ ----------
             ---------- ---------- ---------- -YGN------ ----------
             ---------- ---------- ---------- -YGN------ ----------
             ---------- ---------- ---------- -YGN------ ----------
             ---------- ---------- ---------- -LGN------ ----------
             ---------- ---------- ---------- -LGN------ ----------
             ---------- ---------- ---------- -LGN------ ----------
             ---------- ---------- ---------- -LGN------ ----------
             ---------- ---------- ---------- ---------- ----------
             ---------- ---------- ---------- ---------- ----------
             ---------- ---------- ---------- -FGN------ ----------
             ---------- ---------- ---------- -FGN------ ----------
             ---------- ---------- ---------- -FGN------ ----------
             ---------- ---------- ---------- -FGN------ ----------
             ---------- ---------- ---------- -FGN------ ----------
             ---------- ---------- ---------- -FGN------ ----------
             ---------- ---------- ---------- -FGN------ ----------
             ---------- ---------- ---------- -FGN------ ----------
             ---------- ---------- ---------- -FGN------ ----------
             ---------- ---------- ---------- -YGN------ ----------
             ---------- ---------- ---------- -FGN------ ----------
             ---------- ---------- ---------- -FGN------ ----------
             ---------- ---------- ---------- -LGN------ ----------
             ---------- ---------- ---------- -FGN------ ----------
             ---------- ---------- ---------- -FGN------ ----------
             ---------- ---------- ---------- -YGN------ ----------
             ---------- ---------- ---------- -YGQ------ ----------
             ---------- ---------- ---------- -AGT------ ----------
             ---------- ---------- ---------- -FGH------ ----------
             ---------- ---------- ---------- -YGN------ ----------
             ---------- ---------- ---------- -VGQ------ ----------
             ---------- ---------- ---------- -YGK------ ----------
             ---------- ---------- ---------- -YGK------ ----------
             ---------- ---------- ---------- -YGN------ ----------
             ---------- ---------- ---------- -FGH------ ----------
             ---------- ---------- ---------- -FSH------ ----------
             ---------- ---------- ---------- -LSH------ ----------
             ---------- ---------- ---------- -FGN------ ----------
             ---------- ---------- ---------- -CGS------ ----------
             ---------- ---------- ---------- -CGT------ ----------
             ---------- ---------- ---------- -GRH------ ----------
             ---------- ---------- ---------- -PGG------ ----------
             ---------- ---------- ---------- ---------- ----------
             ---------- ---------- ---------- -RED------ ----------
             ---------- ---------- ---------- -RGD------ ----------
             ---------- ---------- ---------- -RDD------ ----------
             ---------- ---------- ---------- -RGD------ ----------
             ---------- ---------- ---------- ---------- ----------
             ---------- ---------- ---------- -FTE------ ----------
             ---------- ---------- ---------- -FTE------ ----------
             ---------- ---------- ---------- -FTE------ ----------
             ---------- ---------- ---------- -FTE------ ----------
             ---------- ---------- ---------- -FTE------ ----------
             ---------- ---------- ---------- -FTE------ ----------
             ---------- ---------- ---------- -FTE------ ----------
             ---------- ---------- ---------- -FTE------ ----------
             ---------- ---------- ---------- -FTE------ ----------
             ---------- ---------- ---------- -FTE------ ----------
             ---------- ---------- ---------- -FTE------ ----------
             ---------- ---------- ---------- -FTE------ ----------
             ---------- ---------- ---------- -FTE------ ----------
             ---------- ---------- ---------- -FTE------ ----------
             ---------- ---------- ---------- -FTE------ ----------
             ---------- ---------- ---------- -FTE------ ----------
             ---------- ---------- ---------- -FTE------ ----------
             ---------- ---------- ---------- -FTE------ ----------
             ---------- ---------- ---------- -FTE------ ----------
             ---------- ---------- ---------- -FTE------ ----------
             ---------- ---------- ---------- -FTE------ ----------
             ---------- ---------- ---------- -FTE------ ----------
             ---------- ---------- ---------- -FTE------ ----------
             ---------- ---------- ---------- -FTE------ ----------
             ---------- ---------- ---------- -FTE------ ----------
             ---------- ---------- ---------- -FTE------ ----------
             ---------- ---------- ---------- -FTE------ ----------
             ---------- ---------- ---------- -ITE------ ----------
             ---------- ---------- ---------- -FTE------ ----------
             ---------- ---------- ---------- -FTE------ ----------
             ---------- ---------- ---------- -FSE------ ----------
             ---------- ---------- ---------- -FTE------ ----------
             ---------- ---------- ---------- -FTE------ ----------
             ---------- ---------- ---------- -FTE------ ----------
             ---------- ---------- ---------- -FTE------ ----------
             ---------- ---------- ---------- -FTE------ ----------
             ---------- ---------- ---------- -FSD------ ----------
             ---------- ---------- ---------- -FTE------ ----------
             ---------- ---------- ---------- -FTA------ ----------
             ---------- ---------- ---------- -FMG------ ----------
             ---------- ---------- ---------- -FSE------ ----------
             ---------- ---------- ---------- -FSE------ ----------
             ---------- ---------- ---------- -FSE------ ----------
             ---------- ---------- ---------- -FSE------ ----------
             ---------- ---------- ---------- -FTG------ ----------
             ---------- ---------- ---------- -FTD------ ----------
             ---------- ---------- ---------- -FTD------ ----------
             ---------- ---------- ---------- -FTD------ ----------
             ---------- ---------- ---------- ---------- ----------
             ---------- ---------- ---------- -FSE------ ----------
             ---------- ---------- ---------- -FTE------ ----------
             ---------- ---------- ---------- -FTE------ ----------
             ---------- ---------- ---------- -FTE------ ----------
             ---------- ---------- ---------- -FAE------ ----------
             ---------- ---------- ---------- -FTE------ ----------
             ---------- ---------- ---------- -FTE------ ----------
             ---------- ---------- ---------- -FTE------ ----------
             ---------- ---------- ---------- -FTE------ ----------
             ---------- ---------- ---------- -FTE------ ----------
             ---------- ---------- ---------- ---------- ----------
             ---------- ---------- ---------- -FTG------ ----------
             ---------- ---------- ---------- -FSD------ ----------
             ---------- ---------- ---------- -FKD------ ----------
             ---------- ---------- ---------- -FAEA----- ----------
             ---------- ---------- ---------- -FATAS---- ----------
             ---------- ---------- ---------- -FTG------ ----------
             ---------- ---------- ---------- -LST------ ----------
             ---------- ---------- ---------- -MSEEI---- ----------
             ---------- ---------- ---------- -MSEEI---- ----------
             ---------- ---------- ---------- -MSEDI---- ----------
             ---------- ---------- ----HEDEPI DMTEEI---- ----------
             ---------- ---------- ---------- ---------- ----------
             ---------- ---------- ---------- -TEEEV---- ----------
             ---------- ---------- ---------- -LSK------ ----------
             ---------- ---------- ---------- -FAK------ ----------
             ---------- ---------- ---------- ---------- ----------
             ---------- ---------- ---------- ---------- ----------
             ---------- ---------- ---------- ---------- ----------
             ---------- ---------- ---------- ---------- ----------
             ---------- ---------- ---------- ---------- ----------
             ---------- ---------- ---------- ---------- ----------
             ---------- ---------- ---------- ---------- ----------
             ---------- ---------- ---------- ---------- ----------
             ---------- ---------- ---------- ---------- ----------
             ---------- ---------- ---------- ---------- ----------
             ---------- ---------- ---------- ---------- ----------
             RSCRTGGSDN CDDRDSGHKD TLDLDKEDG- -FEDECCASE SHLTLPIDTP
             -------ADE EYEEDLNKRE LMELDEDEGQ -AEDE--EEQ PELDPESEEG
             ---------- ---------- ---------- ---------- ----------
             ---------- ---------- ---------- -CEK------ ----------

             ---------- --------LF EIDTKYM-PI KPIGRGAYGV V---------
             ---------- --------LF EIDTKYV-PI KPIGRGAYGV V---------
             ---------- ---------- ---------- ---------- ----------
             ---------- --------LF EIDTKYV-PI KPIGRGAYGV V---------
             ---------- --------LF EIDTKYV-PI KPIGRGAYGV V---------
             ---------- --------MF EIDTKYV-PI KPIGRGAYGI V---------
             ---------- --------MF EIDTKYV-PI KPIGRGAYGI V---------
             ---------- --------LF EIDTKYV-PI KPIGRGAYGI V---------
             ---------- --------LF EIDTKYV-PI KPIGRGAYGI V---------
             ---------- --------LF EIDTKYV-PI KPIGRGAYGV V---------
             ---------- --------LF EIDTKYV-PI KPIGRGAYGV V---------
             ---------- --------TF EIDTKYI-PI KPIGKGAYGI V---------
             ---------- ---------- ---------- ---------- ----------
             ---------- --------IF EVDLRYV-PI KPIGKGAYGI V---------
             ---------- --------VF EVDLKYV-PI KPIGKGAYGI V---------
             ---------- --------VF EVDTRYL-PI KAIGKGAYGI V---------
             ---------- --------LF EIDFKYQ-PI KPIGKGAYGV V---------
             ---------- --------LF EIDQRYA-PI KPIGKGAYGV V---------
             ---------- --------LF EIDTKYI-PI KPIGKGAYGV V---------
             ---------- --------LF EIDTKYI-PI KPIGKGAYGV V---------
             ---------- --------VF EIDTKYA-PI KPIGKGAYGV V---------
             ---------- --------VF EIDTKYV-PM KPIGKGAYGV V---------
             ---------- --------VF EIDTKYI-PI KPIGKGAYGV V---------
             ---------- --------LF EIDTKYV-PI RPLGKGAYGV V---------
             ---------- ---------- ---------- ---------- ----------
             ---------- --------TF EIDTKYI-PI KPIGKGAYGI V---------
             ---------- --------TF EIDDKYV-PI KAIGKGAFGV V---------
             ---------- --------LF EITSKYRPPI IPIGRGAYGI V---------
             ---------- --------LF EVTAKYRPPI LPIGRGAYGI V---------
             ---------- --------LF EVTTKYRPPI MPIGRGAYGI V---------
             ---------- ---------- ---------- MPIGRGAYGI V---------
             ---------- --------IF EVTAKYKPPI MPIGKGAYGI V---------
             ---------- --------VF EVTAKYKPPI MPIGKGAYGI V---------
             ---------- --------VF EVTVKYKPPI MPIGKGAYGI V---------
             ---------- ---------- ---------- MPIGKGAYGI V---------
             ---------- --------VF EVTVKYKPPI LPIGKGAYGI V---------
             ---------- --------VF EVTAKYKPPI LPIGKGAYGI V---------
             ---------- --------IF EVTAKYKPPL LPIGKGAYGI V---------
             ---------- --------VF EVTAHYQLPI MPIGKGAYGI V---------
             ---------- --------QF EITAKYQPPI MPIGRGAYGI V---------
             ---------- --------KF EVTNKYQPPI MPIGRGAYGI V---------
             ---------- --------RF EITSKYSPPL IPIGRGAYGL I---------
             ---------- --------MF EVTAKYVPPL FPIGRGAYGV V---------
             ---------- --------MF EVTAKYIPPL FPIGRGAYGV V---------
             ---------- --------LF EVSRKYVPPL RPIGRGAYGI V---------
             ---------- --------LF EVSKKYVPPL RPIGRGASGI V---------
             ---------- --------LF EVSSKYIPPI RPIGRGASGL V---------
             ---------- --------LF EVSSKYVPPI RPIGRGASGL V---------
             ---------- --------LF EVSSKYVPPI RPIGRGASGL V---------
             ---------- --------LF EVSRKYVPPI RPVGRGAYGI V---------
             ---------- --------FF EVSAKYVPPI RPVGRGAYGI V---------
             ---------- --------LF EVSSKYVPPL RPVGRGAYGI V---------
             ---------- --------LF EVSAKYVPPI RPVGRGACGI I---------
             ---------- --------LF EVSSKYVPPI RPVGRGACGI I---------
             ---------- --------LF EVASKYAPPI RPIGRGAYGI V---------
             ---------- --------FF EVSSKYAPPI RPIGRGAYGI V---------
             ---------- --------LF EVSSKYAPPI QPVGRGAYGI V---------
             ---------- --------LF EVSSKYAPPI QPVGRGAYGI V---------
             ---------- --------LF EVSAKYVPPI QPVGRGAYGI V---------
             ---------- --------LF EVSSKYVPPI QPIGRGAYGI V---------
             ---------- --------LL TISFIVV--- ---------- ----------
             ---------- ---------- ------MPHC AGASRSTLG- ----------
             ---------- --------IF ELTAKYVPPI RPIGRGAYGI V---------
             ---------- --------LF EVTAKYVPPI RPIGRGAYGI V---------
             ---------- --------SF EVSAKYVPPI RPIGRGAYGI V---------
             ---------- --------FF EVSAKYVPPI RPIGRGAYGI V---------
             ---------- --------LF EVSRKYVPPI RPIGRGAYGI V---------
             ---------- --------LF EVSAKYVPPI RPIGRGAYGI V---------
             ---------- --------LF EVTSKYVPPL RPIGRGAYGI V---------
             ---------- --------LF EVTSKYVPPI RPIGRGAYGI VWASAVLS--
             ---------- --------LF EVYSKYVPPI RPIGRGAYGI VWDNSTER--
             ---------- --------LF EVTNKYVPPI RPIGRGAYGI V---------
             ---------- --------LF EVSSKYVPPI RLIGQGAYGI V---------
             ---------- --------LF EVSSKYVPPI RLIGQGAYGI V---------
             ---------- --------IF ELSSKYIPPI EPIGRGAYGI V---------
             ---------- --------LF EVPTKYVPPI RPIGRVAYGI V---------
             ---------- --------LF EVPTKYVPPI RPIGRVAYGI V---------
             ---------- --------LF EVSNKYVPPI RPIGRGAYGF V---------
             ---------- --------LF EVSRKYVPPI RPIGRGACGI V---------
             ---------- --------DF EVTARYKPPL RPIGRGAYGI V---------
             ---------- --------IF ELPAKYKPPI RPIGRGACGI V---------
             ---------- --------EF VLTRRYQPPV RPINKGAYGI V---------
             ---------- --------SF QVLPKYTPPF NPIGKGSYGF V---------
             ---------- --------SF EVLAKYTPPF NPIGKGAYGF V---------
             ---------- --------PF QVLAKYKPPF NPHWPRCLWI C---------
             ---------- --------PF EVTAKYKPPI EILGRGAYGI V---------
             ---------- --------LF EVAAKYKPPV KPISGGAYGV V---------
             ---------- --------IF EIASKYRPPV KPINCGAYGV V---------
             ---------- --------LF EVTAKYRPPI KPISRGAYGI VWYTIISSLL
             ---------- --------LF DVTAKFRPPI KPISRGAYGI V---------
             ---------- --------LF ECPAKYL-PI KPIGKGAYGV V---------
             ---------- --------VF EVDAKYA-PI KPVGKGAYGV V---------
             ---------- --------AF DVDERYN-PL KIIGRGAYGV V---------
             ---------- --------EF VVYDCYH-PI RPLGTGAYGE V---------
             ---------- --------YF EVYPKYV-PF NILGSGAYGS V---------
             ---------- --------VF EVYSKYI-LI GPVGRGAYGD V---------
             ---------- --------VF EVYSKYI-PI GPVGRGAYGD V---------
             ---------- --------KF EVYDKYV-MI GPIGHGAYGD V---------
             ---------- --------KF EVYDKYV-MI GPIGHGAYGD V---------
             ---------- --------VY NISSDFQ-LK SLLGEGAYGV V---------
             ---------- ---------Y GEANRYQ-IQ EVVGKGSYGV V---------
             ---------- ---------Y GEANRYQ-IQ EVVGKGSYGV V---------
             ---------- ---------Y GEASRYQ-IQ EVIGKGSYGV V---------
             ---------- ---------Y GEGSRYR-IE EVIGKGSYGV V---------
             ---------- ---------Y GEANRYK-IQ EVIGKGSYGV V---------
             ---------- ---------Y GEANRYK-IQ EVIGKGSYGV V---------
             ---------- ---------Y GEGSRYK-IE EVIGKGSYGV V---------
             ---------- ---------Y GEGSRYK-IE EVIGKGSYGV V---------
             ---------- ---------Y GEGNRYK-IE EVIGKGSYGV V---------
             ---------- ---------Y GEGSRYR-IE EVIGKGSYGV V---------
             ---------- ---------Y GEASRYQ-VQ EVVGKGSYGV V---------
             ---------- ---------Y GEASRYK-IQ EVIGKGSYGV V---------
             ---------- ---------Y GEANRYK-IQ EVIGKGSYGV V---------
             ---------- ---------Y GEAHRYK-IL EVIGKGSYGV V---------
             ---------- ---------Y GEASRYK-IL EVIGKGSYGV V---------
             ---------- ---------Y GEGNRYQ-IQ EVIGKGSYGV V---------
             ---------- ---------Y GEANRYQ-IQ EVIGKGSYGV V---------
             ---------- ---------Y GEANRYR-IL EVIGKGSYGV V---------
             ---------- ---------Y GEANRYR-IL EVIGKGSYGV V---------
             ---------- ---------Y GEANRYQ-IQ EVIGKGSYGV V---------
             ---------- ---------Y GEGSRYK-IE EVIGKGSYGV V---------
             ---------- ---------Y GEANRYQ-IQ EVVGKGSYGV V---------
             ---------- ---------Y GEASQYQ-IQ EVIGKGSYGV V---------
             ---------- ---------Y GEGNRYK-IE EVIGKGSYGV V---------
             ---------- ---------Y GEGNRYK-IE EVIGKGSYGV V---------
             ---------- ---------Y GEGNRYK-IE EVIGKGSYGV V---------
             ---------- ---------Y GECSRYQ-IQ EVIGKGSYGV V---------
             ---------- ---------Y GEAQRYK-VL EVIGKGSYGV V---------
             ---------- ---------Y GEASRYQ-VQ EIIGKGSYGI V---------
             ---------- ---------Y GEANRYE-VG EVVGKGSYGV V---------
             ---------- ---------Y GDASRYE-VT EVVGKGSYGV V---------
             ---------- ---------Y GEANRYK-VS EVIGKGSYGV V---------
             ---------- ---------Y GEASQYQ-IQ EVIGKGSYGV V---------
             ---------- ---------Y GEASQYQ-IQ EVIGKGSYGV V---------
             ---------- ---------Y GEATQYE-IQ EVVGKGSYGV V---------
             ---------- ---------Y GEASQYQ-IQ EVVGKGSYGV V---------
             ---------- ---------Y GDANRFK-VQ EVIGKGSYGV V---------
             ---------- ---------Y GDASRYK-IQ EIVGKGSYGV V---------
             ---------- ---------Y DDANRYK-IL EVIGKGSYGL V---------
             ---------- ---------Y GDVNRYE-VL EVIGKGSYGL V---------
             ---------- ---------Y GDANRYK-IQ EVIGKGSYGV V---------
             ---------- ---------Y GDANRYK-IQ EVIGKGSYGV V---------
             ---------- ---------Y GDSSRYK-IQ EIVGKGSYGV V---------
             ---------- ---------Y VDASRYK-IL EIIGKGSYGV V---------
             ---------- ---------Y GEANRYK-IL EVVGKGSYGV V---------
             ---------- ---------Y GEANRYK-IL EVIGKGSYGV V---------
             ---------- ---------Y GDANRYK-IL EVIGKGSYGV V---------
             ---------- ---------Y GEANRYK-IL EVIGKGSYGV V---------
             ---------- ---------- ---------- ---------- ----------
             ---------- ---------Y GDANRYR-IQ EVIGKGSYGV V---------
             ---------- ---------Y GDANRYR-IL EVIGKGSYGV V---------
             ---------- ---------Y GDANRYR-IL EVIGKGSYGV V---------
             ---------- ---------Y GEANRYK-IL EIIGKGSYGV V---------
             ---------- ---------C GDGSRFK-IL EIVGKGSYGV V---------
             ---------- ---------Y GDASRYK-IK EIIGKGSYGI V---------
             ---------- ---------Y GGASRYK-IQ EVIGKGSYGV V---------
             ---------- ---------Y GEASQYQ-IQ EVVGKGSYGV V---------
             ---------- ---------C GEATRYI-LQ EVIGKGSYGV V---------
             ---------- ---------Y GDATRYV-LQ EVIGKGSYGV V---------
             ---------- ---------- -VENTEQ-IK KRRKKGSYGI V---------
             ---------- ---------Y NESNRYV-VQ ELIGKGSYGI V---------
             ---------- ---------Y GEVNRYQ-IQ EIIGKGSYGL V---------
             ---------- ---------Y GEANRYQ-IQ DIVGKGSYGV V---------
             ---------- --------VH AEANRYT-IK EVIGKGSYGV V---------
             ---------- -------WTA NESQRYE-LL EVIGKGSYGV V---------
             ---------- ---------Y GEANRYQ-IQ EVVGKGSYGV V---------
             ---------- ---------Y NETRRYT-VH SLIGKGSYGL V---------
             ---------- --------DK HVLRKYH-VC QKLGKGAYGI V---------
             ---------- --------DK HVLRKYH-VC QKLGKGAYGI V---------
             ---------- --------DK HVLRKYH-VG QKLGKGAYGI V---------
             ---------- --------DK HVLRKYH-VC QKLGKGAYGI V---------
             ---------- ---------- ---------- ---------- ----------
             ---------- --------DK HILKKYE-IQ QKLGKGAYGV V---------
             ---------- ---------F EVDDRYK-LN GVLGAGSYGL V---------
             ---------- ---------F EVDEKYE-LD EVLGGGTYGL V---------
             ---------- ---------- ----KYD-LL KFLGEGQYGF V---------
             ---------- -----MVFVV FVMCRYK-IL EELGDGTCGS V---------
             ---------- ---------- --MERYR-IL KEVGDGTCGT V---------
             ---------- ---------- --MDKYT-II KEVGDGTFGS V---------
             ---------- ---------- --MERYK-II KQLGDGTYGT V---------
             ---------- ---------- --MERYK-VM KQLGDGTYGS V---------
             ---------- ---------- --MNRYK-VV KQLGDGTYGT V---------
             ---------- ---------- --MDKYE-KL EKVGEGTYGK V---------
             ---------- --------SV SGMDNYE-KL EKVGEGTYGK V---------
             ---------- ---------- --MDGYE-KM DKVGEGTYGK V---------
             ---------- ---------- --MENYE-KI EKIGEGMYGK V---------
             VLSPPVSLPA AKGVDMMRGC RRVDEFK-KL NRINEGTYGI V---------
             PFTPP--QPQ QRAIDMLRGC RSVDAFE-RL NKIDEGTYGV V---------
             ---------- --------PK AGAARYV-KG VTLGEGTYGI V---------
             ---------- --------KW AVGTRYK-LH EHIGAGSYGD V---------

             ---------- ---------- ---------- --CSSVNSD- -------TNE
             ---------- ---------- ---------- --CSSVNRE- -------SNE
             ---------- ---------- ---------- ---------- ----------
             ---------- ---------- ---------- --CSSINKE- -------TNE
             ---------- ---------- ---------- --CSSINKE- -------TNE
             ---------- ---------- ---------- --CSSVNRD- -------TNE
             ---------- ---------- ---------- --CSSTNQE- -------NNE
             ---------- ---------- ---------- --CSSINRA- -------TNE
             ---------- ---------- ---------- --CSSINRE- -------TNE
             ---------- ---------- ---------- --CSSINRE- -------TNE
             ---------- ---------- ---------- --CSSINSE- -------TNE
             ---------- ---------- ---------- --CSAKNTE- -------TNE
             ---------- ---------- ---------- ---------- ----------
             ---------- ---------- ---------- --CSARDAN- -------TGA
             ---------- ---------- ---------- --CSARDVE- -------SGS
             ---------- ---------- ---------- --CSARDLL- -------VGS
             ---------- ---------- ---------- --CSAQNTE- -------TSD
             ---------- ---------- ---------- --CSATNSE- -------SGE
             ---------- ---------- ---------- --CSARNNE- -------NGE
             ---------- ---------- ---------- --CSARNND- -------NGE
             ---------- ---------- ---------- --CSAKNNE- -------TGD
             ---------- ---------- ---------- --CSAKNNE- -------AGD
             ---------- ---------- ---------- --CSARNAE- -------TGE
             ---------- ---------- ---------- --CSADNLE- -------TGD
             ---------- ---------- ---------- ---------- ----------
             ---------- ---------- ---------- --CSAKNAE- -------TNE
             ---------- ---------- ---------- --CSAKDTK- -------TGE
             ---------- ---------- ---------- --CSVLDTE- -------TNE
             ---------- ---------- ---------- --CSVLNSE- -------TKE
             ---------- ---------- ---------- --CSVLNSE- -------TKE
             ---------- ---------- ---------- --CSVLNSE- -------TNE
             ---------- ---------- ---------- --CSAMNSE- -------TNE
             ---------- ---------- ---------- --CSALNSE- -------TNE
             ---------- ---------- ---------- --CSALNSE- -------TNE
             ---------- ---------- ---------- --CSALNSE- -------TNE
             ---------- ---------- ---------- --CSALNSE- -------TGE
             ---------- ---------- ---------- --CSALNSE- -------TGE
             ---------- ---------- ---------- --CSAMNSE- -------TKE
             ---------- ---------- ---------- --CSAFNSK- -------LNE
             ---------- ---------- ---------- --CSVMNFE- -------TRE
             ---------- ---------- ---------- --CSVMNFE- -------TRE
             ---------- ---------- ---------- --CSALNSV- -------TNE
             ---------- ---------- ---------- --CSALNSE- -------TNE
             ---------- ---------- ---------- --CSALNSE- -------TNE
             ---------- ---------- ---------- --CAATNSE- -------TGE
             ---------- ---------- ---------- --CAAWNSE- -------TGE
             ---------- ---------- ---------- --CAAVNSE- -------THQ
             ---------- ---------- ---------- --CAALNSE- -------THQ
             ---------- ---------- ---------- --CAAVNSD- -------THL
             ---------- ---------- ---------- --CAAMNSE- -------TRE
             ---------- ---------- ---------- --CAAVNSE- -------THE
             ---------- ---------- ---------- --CAAVNSE- -------TKE
             ---------- ---------- ---------- --CAAINVQ- -------TRE
             ---------- ---------- ---------- --CAVVNAQ- -------TRQ
             ---------- ---------- ---------- --CAAVSSD- -------TGE
             ---------- ---------- ---------- --CAAVNSE- -------NGE
             ---------- ---------- ---------- --CCARNSE- -------TNE
             ---------- ---------- ---------- --CCARNSE- -------TNE
             ---------- ---------- ---------- --CCATNSE- -------TNK
             ---------- ---------- ---------- --CCARNSE- -------TNE
             ---------- ---------- ---------- ---------- ----------
             ---------- ---------- ---------- ---------- ----------
             ---------- ---------- ---------- --CSAVNSE- -------TNE
             ---------- ---------- ---------- --CSAVNSE- -------TNE
             ---------- ---------- ---------- --CSAFNSE- -------AGE
             ---------- ---------- ---------- --CSALNSE- -------TGE
             ---------- ---------- ---------- --CSAVNSE- -------TGE
             ---------- ---------- ---------- --CSAVNSE- -------TTE
             ---------- ---------- ---------- --CSAINRE- -------TGE
             ---------- ---------- -----VSSTD RGISAINRE- -------NGE
             ---------- ---------- -----RDGAV EQSSAINRE- -------TGE
             ---------- ---------- ---------- --CSAINQE- -------TGE
             ---------- ---------- ---------- --CAAVNSE- -------TNE
             ---------- ---------- ---------- --CAAVNSE- -------TNE
             ---------- ---------- ---------- --CCATNSE- -------TNE
             ---------- ---------- ---------- --CSAVNSE- -------TNE
             ---------- ---------- ---------- --CSAVNSE- -------TNE
             ---------- ---------- ---------- --CAAVDSE- -------THE
             ---------- ---------- ---------- --CAAVNSV- -------TGE
             ---------- ---------- ---------- --CSLFDTV- -------TGE
             ---------- ---------- ---------- --CSAVDSE- -------TNE
             ---------- ---------- ---------- --CAALDTE- -------TNT
             ---------- ---------- ---------- --CSAMDSE- -------RGE
             ---------- ---------- ---------- --CSAMDSE- -------TNN
             ---------- ---------- ---------- --LLRNGFR- -------NNE
             ---------- ---------- ---------- --CSALNSE- -------TSE
             ---------- ---------- ---------- --CSAVNSE- -------TNE
             ---------- ---------- ---------- --CSSWDVE- -------TNE
             LLLLLLAIAP PHLSTIYTAH LKFEGLFSLE FNSSAVNGE- -------TGE
             ---------- ---------- ---------- --CSAVNGE- -------TRE
             ---------- ---------- ---------- --CSAKNLD- -------NQE
             ---------- ---------- ---------- --CSAREVE- -------TNR
             ---------- ---------- ---------- --CSAIDGAP MARGRVGTSR
             ---------- ---------- ---------- --YAFTNLQ- -------TGE
             ---------- ---------- ---------- --CASTNKE- -------TGE
             ---------- ---------- ---------- --CAFTNSK- -------TGE
             ---------- ---------- ---------- --CAFTNSE- -------TGE
             ---------- ---------- ---------- --CAFTNKE- -------TGE
             ---------- ---------- ---------- --CAFTNRE- -------TGE
             ---------- ---------- ---------- --CSATHKP- -------TGE
             ---------- ---------- ---------- --ASAVDSH- -------TGE
             ---------- ---------- ---------- --GSAIDTH- -------TGE
             ---------- ---------- ---------- --ASAIDTH- -------SGE
             ---------- ---------- ---------- --CSAYDTH- -------TGE
             ---------- ---------- ---------- --CSAVDTL- -------TGE
             ---------- ---------- ---------- --CSAVDTL- -------TGE
             ---------- ---------- ---------- --CSAYDTH- -------LGE
             ---------- ---------- ---------- --CSAYDTH- -------LGE
             ---------- ---------- ---------- --CSAYDTH- -------IGE
             ---------- ---------- ---------- --CSAYDTH- -------CGE
             ---------- ---------- ---------- --GSAIDTH- -------TGE
             ---------- ---------- ---------- --CSAIDTH- -------TGE
             ---------- ---------- ---------- --CSAIDAH- -------TGE
             ---------- ---------- ---------- --CSAIDTR- -------TGE
             ---------- ---------- ---------- --CSATDMH- -------TGD
             ---------- ---------- ---------- --GSAIDTH- -------TGE
             ---------- ---------- ---------- --GSAIDTH- -------TGE
             ---------- ---------- ---------- --CSAVDTL- -------TGE
             ---------- ---------- ---------- --CSAVDTL- -------TGE
             ---------- ---------- ---------- --CSAIDTH- -------TGE
             ---------- ---------- ---------- --CSALDTH- -------TGE
             ---------- ---------- ---------- --SSAIDTH- -------TGE
             ---------- ---------- ---------- --ASAIDTH- -------TGE
             ---------- ---------- ---------- --CSALDTH- -------TGD
             ---------- ---------- ---------- --CSALDTH- -------TGD
             ---------- ---------- ---------- --CSALDTH- -------TGE
             ---------- ---------- ---------- --CSAIDTH- -------TGE
             ---------- ---------- ---------- --CSAIDTR- -------TNE
             ---------- ---------- ---------- --GSAVDTQ- -------TGE
             ---------- ---------- ---------- --AAAVDTH- -------TGE
             ---------- ---------- ---------- --AAAVDTH- -------TGG
             ---------- ---------- ---------- --AAAVDTQ- -------TGE
             ---------- ---------- ---------- --AAAVDTR- -------TGE
             ---------- ---------- ---------- --AAAVDTR- -------TGE
             ---------- ---------- ---------- --ASAVNTH- -------TGE
             ---------- ---------- ---------- --AAAVDTH- -------TGE
             ---------- ---------- ---------- --CSAIDTL- -------TGE
             ---------- ---------- ---------- --CSAIDVH- -------TGE
             ---------- ---------- ---------- --CSANDLQ- -------TGE
             ---------- ---------- ---------- --CSANDIH- -------TGE
             ---------- ---------- ---------- --CSAIDQH- -------TGD
             ---------- ---------- ---------- --CSAIDQH- -------TGD
             ---------- ---------- ---------- --CSAIDQH- -------TGD
             ---------- ---------- ---------- --CSAIDQE- -------TGD
             ---------- ---------- ---------- --CSAIDTH- -------TGE
             ---------- ---------- ---------- --CAAIDTH- -------TGE
             ---------- ---------- ---------- --CAAVDTH- -------TGE
             ---------- ---------- ---------- --CAAVDTH- -------TGE
             ---------- ---------- ---------- ---------- ----------
             ---------- ---------- ---------- --CSAMDMQ- -------TRQ
             ---------- ---------- ---------- --CAAIDTH- -------TGE
             ---------- ---------- ---------- --CAAIDTQ- -------TGE
             ---------- ---------- ---------- --CSAVDSH- -------TGE
             ---------- ---------- ---------- --CSALDTV- -------TGE
             ---------- ---------- ---------- --CSAVDTH- -------SGE
             ---------- ---------- ---------- --CSAIDTH- -------TGE
             ---------- ---------- ---------- --ASAECPH- -------TGG
             ---------- ---------- ---------- --CSAIDTH- -------TGE
             ---------- ---------- ---------- --CSAVDTH- -------TGE
             ---------- ---------- ---------- --CSALDTQ- -------TGE
             ---------- ---------- ---------- --CSALDTH- -------TGQ
             ---------- ---------- ---------- --CSAIDKQ- -------TGE
             ---------- ---------- ---------- --CSAIDKQ- -------TGE
             ---------- ---------- ---------- --CSAVDNF- -------TGE
             ---------- ---------- ---------- --CAAIDRE- -------SGQ
             ---------- ---------- ---------- --SSAIDTH- -------TSE
             ---------- ---------- ---------- --CAAKDNL- -------TGE
             ---------- ---------- ---------- --WKAVERR- -------TND
             ---------- ---------- ---------- --WKAIERR- -------SND
             ---------- ---------- ---------- --WKAVDRR- -------SNE
             ---------- ---------- ---------- --WKAIDRR- -------TNE
             ---------- ---------- ---------- ---------- ----------
             ---------- ---------- ---------- --WKAIDRK- -------TRE
             ---------- ---------- ---------- --CRATDKS- -------NGE
             ---------- ---------- ---------- --CSATNKT- -------NGE
             ---------- ---------- ---------- --CLARDKS- -------NGH
             ---------- ---------- ---------- --YKAVNLE- -------TYE
             ---------- ---------- ---------- --YKALNME- -------TYE
             ---------- ---------- ---------- --WRAINKQ- -------TGE
             ---------- ---------- ---------- --WKAINRQ- -------TNE
             ---------- ---------- ---------- --WKAVNRQ- -------TNE
             ---------- ---------- ---------- --WKAINRQ- -------TNE
             ---------- ---------- ---------- --YKARDKM- -------TGQ
             ---------- ---------- ---------- --YKARDKR- -------SGQ
             ---------- ---------- ---------- --YMARDKK- -------TGQ
             ---------- ---------- ---------- --YKAWDKR- -------TGA
             ---------- ---------- ---------- --YRARDNK- -------SGE
             ---------- ---------- ---------- --YRARDKR- -------TGE
             ---------- ---------- ---------- --FKARDTL- -------TER
             ---------- ---------- ---------- --CRATDVE- -------TNQ

             KVAIKKIHNV YENRIDAL-- ---------- ---------- ----------
             RVAIKKIHNV FENRIDAL-- ---------- ---------- ----------
             ---------- ---------- ---------- ---------- ----------
             KVAIKKIHNA FENRVDAL-- ---------- ---------- ----------
             KVAIKKIHNA FENRVDAL-- ---------- ---------- ----------
             KVAIKKIHNA FENRVDAL-- ---------- ---------- ----------
             KVAIKKINNV FDNRVDAL-- ---------- ---------- ----------
             KVAIKKINNV FDNRVDAL-- ---------- ---------- ----------
             KVAIKKIHNV FDNRVDAL-- ---------- ---------- ----------
             RVAIKKIHNV FENRVDAL-- ---------- ---------- ----------
             RVAIKKIHNV FENRIDAL-- ---------- ---------- ----------
             KVAIKKIGNA FENRIDAM-- ---------- ---------- ----------
             ---------- ---------- ---------- ---------- ----------
             KVAIKRNTNV FENTTDAR-- ---------- ---------- ----------
             KVAIKRITNV FENATDAR-- ---------- ---------- ----------
             KVAIKRITNV FENTTDAR-- ---------- ---------- ----------
             RVAIKKIGNA FENLMDAR-- ---------- ---------- ----------
             KVAIKKITNA FENTTDAR-- ---------- ---------- ----------
             KVAIKKITNA FENTTDAR-- ---------- ---------- ----------
             KIAIKKITNA FENTTDAR-- ---------- ---------- ----------
             RVAIKKITNA FENTTDAR-- ---------- ---------- ----------
             RVAIKKITNA FENTTDAR-- ---------- ---------- ----------
             KIAIKKITNA FENTTDAR-- ---------- ---------- ----------
             KVAIKKIGNA FENSIDAL-- ---------- ---------- ----------
             ---------- ---------- ---------- ---------- ----------
             KVAIKKIINA FENQTDAR-- ---------- ---------- ----------
             KVAIKKIGNA FENLIDAR-- ---------- ---------- ----------
             LVAMKKIANA FDNHMDAK-- ---------- ---------- ----------
             MVAMKKIANA FDNYMDAK-- ---------- ---------- ----------
             MVAMKKIANA FDNYMDAK-- ---------- ---------- ----------
             MVAIKKIANA FDNHMDAK-- ---------- ---------- ----------
             SVAIKKIANA FDNKIDAK-- ---------- ---------- ----------
             HVAIKKIANA FDNKVDAK-- ---------- ---------- ----------
             HVAIKKIANA FDNKVDAK-- ---------- ---------- ----------
             HVALKKIANA FDNKIDAK-- ---------- ---------- ----------
             QVAIKKIANA FDNKIDAK-- ---------- ---------- ----------
             QVAIKKIANA FDNKIDAK-- ---------- ---------- ----------
             QVAIKKIANA FDNRIDAK-- ---------- ---------- ----------
             LVAIKKIANA FDNKMDAK-- ---------- ---------- ----------
             MVAIKKIANA FDNNMDAK-- ---------- ---------- ----------
             MVAIKKIANA FNNDMDAK-- ---------- ---------- ----------
             HVAIKKIARA FDNRIDAK-- ---------- ---------- ----------
             QVALKKISNA FDNLIDAR-- ---------- ---------- ----------
             QVALKKISNA FDNLIDAR-- ---------- ---------- ----------
             EVAIKKIGNA FDNIIDAK-- ---------- ---------- ----------
             EVAIKKIGNA FGNIIDAK-- ---------- ---------- ----------
             EVAIKKIGNA FDNIVDAK-- ---------- ---------- ----------
             EVAIKKIGNA FDNIVDAK-- ---------- ---------- ----------
             EVAIKKIGNA FDNIVDAK-- ---------- ---------- ----------
             EVAIKKIGNA FDNRIDAK-- ---------- ---------- ----------
             EVAIKKIGNA FDNRIDAK-- ---------- ---------- ----------
             EVAIKKVTNA FHNRIDAK-- ---------- ---------- ----------
             EVAIKKIGNA FDNQIDAK-- ---------- ---------- ----------
             EVAIKKIGNA FDNQIDAK-- ---------- ---------- ----------
             EVAIKKIGNA FDNHIDAK-- ---------- ---------- ----------
             EVAIKKIGNA FDNHIDAK-- ---------- ---------- ----------
             EVAIKKIADA FNNRIDAK-- ---------- ---------- ----------
             EVAIKKIADA FNNRIDAK-- ---------- ---------- ----------
             EVAIKKIGNA FDNRIDAK-- ---------- ---------- ----------
             EVAIKKIGNA FDNRIDAK-- ---------- ---------- ----------
             ---------- ---------- ---------- ---------- ----------
             ---------- ---------- ---------- ---------- ----------
             EVAIKKIGNA FDNRIDAK-- ---------- ---------- ----------
             EVAIKKIGNA FDNRIDAK-- ---------- ---------- ----------
             EVAIKKIGNA FDNRIDAK-- ---------- ---------- ----------
             EVAIKKIGNA FDNRIDAK-- ---------- ---------- ----------
             EVAIKKIGNA FDNRIDAK-- ---------- ---------- ----------
             EVAIKKIGNA FDNRIDAK-- ---------- ---------- ----------
             EVAIKKIGNA FDNRIDAK-- ---------- ---------- ----------
             EVAIKKIGNA FDNRIDAK-- ---------- ---------- ----------
             EVAIKKIGNA FDNRIDAK-- ---------- ---------- ----------
             EVAIKKIGNA FDNKIDAK-- ---------- ---------- ----------
             QVAIKKIGNS FANRIDAK-- ---------- ---------- ----------
             EVAIKKIGNA FANRIDAK-- ---------- ---------- ----------
             EVAIKKIANA FDNRVDAK-- ---------- ---------- ----------
             EVAIKKIGNA FDNRIDAK-- ---------- ---------- ----------
             EVAIKKIGNA FDNRIDAK-- ---------- ---------- ----------
             EIAIKKIGKA FDNKVDAK-- ---------- ---------- ----------
             KVAIKKIGNA FDNIIDAK-- ---------- ---------- ----------
             EVAVKKIGNA FDNRIDAK-- ---------- ---------- ----------
             KVAIKKITQV FDNTIEAK-- ---------- ---------- ----------
             DVAIKKIGAI FDNKIDTK-- ---------- ---------- ----------
             MVAIKKICNI FDTKVDAK-- ---------- ---------- ----------
             MVAIKKICNI FDSTVDAK-- ---------- ---------- ----------
             MVAIKKICNV FDSKVDAK-- ---------- ---------- ----------
             YVAIKKICNV LSNRIDAK-- ---------- ---------- ----------
             EVAIKKIPNA FDNMIVAK-- ---------- ---------- ----------
             EVAVKKIPNA FDNMIIAK-- ---------- ---------- ----------
             EVAIKKIPNA FDNIIVAK-- ---------- ---------- ----------
             EVAIKKIPNA FDNIIVAK-- ---------- ---------- ----------
             KVAIKKIANA FDNVIDAK-- ---------- ---------- ----------
             KVAIKKIVNV FENVVDAK-- ---------- ---------- ----------
             RVAVKKLTNC FDSPVEAR-- ---------- ---------- ----------
             KVAIKKISNA FKTRLTAC-- ---------- ---------- ----------
             KVAIKKIPNA FQNRMIAS-- ---------- ---------- ----------
             KVAIKKIVSA FQNNTLAR-- ---------- ---------- ----------
             KVAIKKIRNA FQNSTLAR-- ---------- ---------- ----------
             KVAIKKIGNA FQNHTTAR-- ---------- ---------- ----------
             KVAIKKIGNA FQNNTTAR-- ---------- ---------- ----------
             IVAIKKI-EP FDKPLFAL-- ---------- ---------- ----------
             RVAIKKINDV FEHVSDAT-- ---------- ---------- ----------
             RVAIKKINDV FDHISDAT-- ---------- ---------- ----------
             KVAIKKINDV FEHVSDAT-- ---------- ---------- ----------
             KVAIKKINDI FEHVSDAT-- ---------- ---------- ----------
             KVAIKKINDI FEHVSDAT-- ---------- ---------- ----------
             KVAIKKINDI FEHVSDAT-- ---------- ---------- ----------
             KVAIKKINDI FEHVSDAT-- ---------- ---------- ----------
             KVAIKKINDI FEHVSDAT-- ---------- ---------- ----------
             KVAIKKINDI FEHVSDAT-- ---------- ---------- ----------
             KVAIKKINDI FEHVSDAT-- ---------- ---------- ----------
             KVAIKKINDV FEHVSDAT-- ---------- ---------- ----------
             KVAIKKINDI FEHISDAT-- ---------- ---------- ----------
             KVAIKKINDI FEHVSDAT-- ---------- ---------- ----------
             KVAIKKINDI FEHVSDAT-- ---------- ---------- ----------
             KVAIKKINDI FEHVSDAT-- ---------- ---------- ----------
             KVAIKKINDI FEHVSDAT-- ---------- ---------- ----------
             KVAIKKINDI FEHVSDAT-- ---------- ---------- ----------
             KVAIKKINDI FEHVSDAT-- ---------- ---------- ----------
             KVAIKKINDI FEHVSDAT-- ---------- ---------- ----------
             KVAIKKINDI FEHVSDAT-- ---------- ---------- ----------
             KVAIKKINDI FEHVSDAT-- ---------- ---------- ----------
             KVAIKKINDV FEHVSDAT-- ---------- ---------- ----------
             RVAIKKINDV FEHVSDAT-- ---------- ---------- ----------
             KVAIKKINDI FEHVSDAT-- ---------- ---------- ----------
             KVAIKKINDI FEHVSDAT-- ---------- ---------- ----------
             KVAIKKINDI FEHVSDAT-- ---------- ---------- ----------
             KVAIKKINDI FEHVSDAT-- ---------- ---------- ----------
             KVAIKKINDI FEHVSDAT-- ---------- ---------- ----------
             KVAIKKINDV FEHVSDAT-- ---------- ---------- ----------
             RVAIKKINDV FEHVSDAT-- ---------- ---------- ----------
             RVAIKKINDV FEHISDAT-- ---------- ---------- ----------
             RVAIKKINDV FDHVSDAT-- ---------- ---------- ----------
             RVAIKKINDV FEHVSDAT-- ---------- ---------- ----------
             RVAIKKINDV FEHVSDAT-- ---------- ---------- ----------
             RVAIKKINDV FENVSDAT-- ---------- ---------- ----------
             RVAIKKINDV FEHVSDAI-- ---------- ---------- ----------
             KVAIKKIHDI FEHISDAA-- ---------- ---------- ----------
             KVAIKKIHDI FEHISDAA-- ---------- ---------- ----------
             KVAIKKIHNI FEHISDAA-- ---------- ---------- ----------
             KVAIKKIHNI FEHISDAA-- ---------- ---------- ----------
             KVAIKKIHNI FEHLSDAA-- ---------- ---------- ----------
             KVAIKKIHNI FEHLSDAA-- ---------- ---------- ----------
             KVAIKKIHNI FEHLSDAA-- ---------- ---------- ----------
             KVAIKKIQNI FEHLSDAA-- ---------- ---------- ----------
             KVAIKKINDI FEHISDAI-- ---------- ---------- ----------
             KVAIKKINDI FEHISDAI-- ---------- ---------- ----------
             KVAIKKINDI FEHISDAI-- ---------- ---------- ----------
             KVAIKKINDI YEHISDAI-- ---------- ---------- ----------
             ---------- ---------- ---------- ---------- ----------
             KVAIKKIHNI FDHVSDAA-- ---------- ---------- ----------
             KVAIKKINDV FEHISDAL-- ---------- ---------- ----------
             KVAIKKINDV FEHVSDAL-- ---------- ---------- ----------
             KVAIKKINDI FEHVSDAT-- ---------- ---------- ----------
             KVAIKKINDI FEHVSDAT-- ---------- ---------- ----------
             KVAIKRINDI FEHVSDAT-- ---------- ---------- ----------
             KVAIKKITNI FEHLSDAT-- ---------- ---------- ----------
             KVAIKKMTNV FEHVSDAI-- ---------- ---------- ----------
             KVAIKKINDI FEHVSDAT-- ---------- ---------- ----------
             KVAIKKINDI FEHVSDAT-- ---------- ---------- ----------
             KVAIKKINDV FQHVSDAI-- ---------- ---------- ----------
             KVAIKKINDV FQHVSDAI-- ---------- ---------- ----------
             KVAIKKITDV FEHISDAT-- ---------- ---------- ----------
             KVAIKKINDV FEHVSDAT-- ---------- ---------- ----------
             KVAIKKITNV FEHVSDAT-- ---------- ---------- ----------
             KVAIKKVRNA FDHASDAT-- ---------- ---------- ----------
             KVAIKKINDV FEHVSDAT-- ---------- ---------- ----------
             MVAIKKIQNV FDNVADAH-- ---------- ---------- ----------
             VVALKKIFDA FQNSTDAQAG NKASHLSEMN KRLCNLTNLY VLNNILQTGQ
             VVALKKIFDA FQNSTDAQAG -----LLHKE IRIC------ -------VSD
             VVALKKIFDA FQNSTDAQ-- ---------- ---------- ----------
             VVALKKIFDA FQNSTDAQ-- ---------- ---------- ----------
             ---------- ---------- ---------- ---------- ----------
             VVALKKIFDA FQNATDAQ-- ---------- ---------- ----------
             DVAIKKLDNI FRHPAYTE-- ---------- ---------- ----------
             KVAIKKLEDI FRHPAYTK-- ---------- ---------- ----------
             EVAIKKLEDI FRQRVHAQ-- ---------- ---------- ----------
             VVAVKKMKRK FYYWEECV-- ---------- ---------- ----------
             IVAVKKMKRK FFFWEECM-- ---------- ---------- ----------
             VVAIKKMKRK YYSWEECL-- ---------- ---------- ----------
             IVAIKKMKRK FYSWQECM-- ---------- ---------- ----------
             IVAIKKMKRK FYSWDECM-- ---------- ---------- ----------
             VVAIKKMKRK FYSWEECM-- ---------- ---------- ----------
             LVALKKTRLE MDEEGVPP-- ---------- ---------- ----------
             LVALKKTRLE MEEEGVPS-- ---------- ---------- ----------
             LVALKKTRLE NDGEGIPP-- ---------- ---------- ----------
             MVALKKNKIE NEKEGIPA-- ---------- ---------- ----------
             MVALKKVKME KEKDGFPM-- ---------- ---------- ----------
             IVALKKVKME RERDGFPM-- ---------- ---------- ----------
             VVAVKKIRLG KYKEGVHV-- ---------- ---------- ----------
             VVALKRIPDV FYCHMLAK-- ---------- ---------- ----------

             RTLRELKLLR HL-RHEN--- ---------- -VIALKDVMM PIHK--MSFK
             RTLRELKLLR HL-RHEN--- ---------- -VVALKDVMM ANHK--RSFK
             ---------- ---------- ---------- ---------- ----------
             RTLRELKLLR HL-RHEN--- ---------- -VIALKDVML PAHP--KNFK
             RTLRELKLLR HL-RHDN--- ---------- -VIALKDVML PAHP--KNFK
             RTLRELKLLH HL-RHEN--- ---------- -VIALKDIML PVHR--RTFK
             RTLRELKLLR HL-RHEN--- ---------- -VIALKDIMM PVHR--RSFK
             RTLRELKLLR HL-RHEN--- ---------- -VIALKDIMM PVHR--RSFK
             RTLRELKLLR HL-RHEN--- ---------- -VIALKDIMM PVHR--RSFK
             RTLRELKLLR HV-RHEN--- ---------- -VIALKDVML PANR--SSFK
             RTLRELKLLR HV-RHEN--- ---------- -VISLKDVML PTHR--YSFR
             RTLREIKLLR QL-AHDN--- ---------- -IIALKDIMT PVAR--SNFK
             ---------- ---------- ---------- ---------- ----------
             RTLREIKLLR HL-FHEN--- ---------- -IIAVKDIMV PSSK--HAFK
             RTIREVKLLR HL-FHEN--- ---------- -IIAVKDIMV PASR--NGFK
             RTLREINLLR HL-FHEN--- ---------- -IVSVKDIML PTSK--SAFK
             RTLREMKLLR HL-YHEN--- ---------- -IIGIKDIMK PIGR--YTFN
             RTLREIRLLR HL-YHEN--- ---------- -IIGIKDIMK PVGR--SSFN
             RTLREIRLLR HL-FHEN--- ---------- -IISVKDIMK PVGR--YTFN
             RTLREIRLLR HL-FHEN--- ---------- -IIAVKDIMK PVGH--YTFN
             RTLREIRLLR HL-FHEN--- ---------- -IIAVKDIMK PVGR--QTFN
             RTLREIRLLR HL-FHEN--- ---------- -IIAVKDIMK PVGR--RTFN
             RTLREIRLLR HL-FHEN--- ---------- -IIAVKDIMK PTGR--YNFN
             RTLREMRLLR YL-QHEN--- ---------- -VVGLLDIMK PVGR--YTFN
             ---------- ---------- ---------- ---------- ----------
             RTLREIKLLR LF-AHDN--- ---------- -IIALKDIMT PACR--TNFN
             RTLREIKLLR HL-RHEN--- ---------- -IIQVKDVLK PPSR--DNFN
             RTLREIKLLR HL-DHEN--- ---------- -IIAIRDVVP PPLR--RQFS
             RTLREIKILR HF-DHEN--- ---------- -IIGLRDVVP PPLR--REFT
             RTLREIKILR HF-DHEN--- ---------- -VIGLRDVVP PPLR--REFT
             RTLREIKLLR HL-DHEN--- ---------- -VIGIRDVVP PPLR--REFS
             RTLREIKLLR HM-DHEN--- ---------- -IVAIRDIIP PPLR--NAFN
             RTLREIKLLR HM-DHEN--- ---------- -VVAIRDIIP PPRR--EVFN
             RTLREIKLLR HM-DHEN--- ---------- -VVAIRDIIP PPRR--EAFN
             RTLREIKLLR HM-DHEN--- ---------- -VVAIRDIIP PPQR--TAFN
             RTLREIKLLR HM-DHEN--- ---------- -IVAIRDIIP PAQR--NSFN
             RTLREIKLLR HM-DHEN--- ---------- -IVAIRDIIP PPQR--NSFN
             RTLREIKLLR HM-DHEN--- ---------- -VVAIRDIIP PPQR--EAFD
             RTLREIKLLR HM-DHEN--- ---------- -VVAIRDIIP PPSR--ETFN
             RTLREIKLLR HL-DHEN--- ---------- -IVGLRDVIP PAIP--QSFN
             RTLREIKLLR HL-DHEN--- ---------- -IIGIRDVIP PPIP--QAFN
             RTLREIKLLR HI-DHEN--- ---------- -IISIKDIIP PPRR--EAFN
             RTLREIKLLR HM-QHEN--- ---------- -VISIKDIML PPQR--EAFD
             RTLREIKLLR HM-QHEN--- ---------- -VISIKDIML PPQR--EDFD
             RTLREIKLLK HM-DHEN--- ---------- -VIAVKDIIK PPQR--ENFN
             RTLREIKLLK HM-DHDN--- ---------- -VIAIIDIIR PPQP--DNFN
             RTLREIKLLR HM-DHEN--- ---------- -IVAIKDIIR PPKK--EAFN
             RTLREIKLLR HM-DHEN--- ---------- -IIAIKDIIR PPKK--DAFN
             RTLREIKLLR HM-DHEN--- ---------- -IIAIKDIIR PPKK--EAFN
             RTLREIKLLR HM-DHEN--- ---------- -VIVLKDIIR PPKR--ENFN
             RTLREIKLLR HM-DHEN--- ---------- -VIAIKDIIR PPKK--ETFN
             RILREIKLLR HM-NHDN--- ---------- -VIALRDIIR PPQK--ENFN
             RTLREVKLLR HM-NHEN--- ---------- -VISIKDIIR PPRR--ENFN
             RTLREIKLLR HM-DHDN--- ---------- -VISIKDIIR PPRR--ENFN
             RTLREIKLLR HM-DHEN--- ---------- -IIAIKDIIR PPRR--DDFK
             RTLREIKLLR HM-DHEN--- ---------- -IIAIKDIIR PPRR--DNFN
             RTLREIKLLS HM-DHDN--- ---------- -VIKIRDIIR PPER--EKFN
             RTLREIKLLC HM-DHDN--- ---------- -VIKIKDIIL PPER--EKFN
             RTLREIKLLC HM-DHEN--- ---------- -IVKIKDIIR PPDK--EKFN
             RTLREIKLLR HL-DHDN--- ---------- -IIQIKDIIR PPQR--ENFN
             ---------- ------Q--- ---------- -IIAIKDIIR PPQR--ENFN
             ---------- -----AP--- ---------- -IIAIKDIIR PPQR--ENFN
             RTLREIKLLR HM-DHEN--- ---------- -IVAIRDIIR PPRK--DDFN
             RTLREIKLLR HM-DHEN--- ---------- -IVAIRDIIR PPSK--DEFN
             RTLREIKLLR HM-DHEN--- ---------- -VIAIRDIIR PPTL--DNFK
             RTLREIKLLR HM-DHEN--- ---------- -VVAIKDIVR PPTR--ENFN
             RTLREIKLLR HM-DHEN--- ---------- -IVAIRDIIR PPTR--ENFN
             RTLREIKLLR HM-DHEN--- ---------- -VVAIRDIIR PPTR--DEFN
             RTLREIKLLR HM-DHEN--- ---------- -IIAIRDIIQ PPDR--NHFN
             RTLREIKLLR HM-DHEN--- ---------- -IIAIRDIIR PPHR--EKFN
             RTLREIKLLR HM-DHENNV- ---DGCRTPR RIIAIRDIIR PPNR--DQFN
             RTLREIKLLL HM-DHEN--- ---------- -IIAIRDIIQ PPDR--DEFN
             RTLREIKLLC HM-DHENVVG CEGEGC---R QIIAIKDVIR PPQR--ENFK
             RTLREIKLLC HM-NHEN--- ---------- -IIAIKDVIR PPQR--ENFR
             RTLREIKLLS HM-DHDN--- ---------- -VIKIKDIIE LPEK--ERFE
             RTLREIKLLL HM-DHEN--- ---------- -IIAIKDIIR PPDR--ENM-
             RTLREIKLLL HM-DHEN--- ---------- -IIAIKDIIR PPDR--ENFN
             RTLREIKLLR HL-EHEN--- ---------- -VVVIKDIIR PPKK--EDFV
             RTLREIKLLR HM-DHEN--- ---------- -VITIKDIVR PPQR--DIFN
             RTLREIKLLR HM-DHEN--- ---------- -VVAITDIIR PPTR--ENFN
             RTLREIKLLR HF-DHEN--- ---------- -IVAIRDVIL PPQR--DSFE
             RTMREIKLLL HL-SHEN--- ---------- -IITIKDIIP PPLR--QEFD
             RTFRELKLLC HM-DHEN--- ---------- -VIGIRDIMP PPNL--HDFE
             RTFRELRLLR HM-NHEN--- ---------- -VIHIKDIMP PPKL--SDFE
             RTFRELRVLR HL-DHEN--- ---------- -VITIKNIMP PPSP--HDFQ
             RTYREIKLLR HM-KHEN--- ---------- -VIAIKDILP PPNR--RNFE
             RTLREIKILG HM-NHEN--- ---------- -VLALREVIM PPQR--DTFK
             RTFREIKILG HLRDHEN--- ---------- -ILSLREVIM PPQR--HTFK
             RTLREIKILR HM-EHDN--- ---------- -ILALREVIL PPQM--GRFN
             RTLREIKILR HM-DHDN--- ---------- -ILALREVIP PPQK--ERFN
             RTLREIKLLR HL-QHEN--- ---------- -IVQIKDIIP PTNR--DAFK
             RTLREIKLLR HL-RHEN--- ---------- -VIDIIDCVR PEAM--DAFE
             RALREVHLLR RL-RHEN--- ---------- -VIKLVDVMM PTNE-IGRVS
             RTLREIMLLL HI-CHEN--- ---------- -VLSIKDLII PTHI--SDFH
             RTLREITVLR NT-DHDN--- ---------- -IIPIKDLIL PGTI--DTFQ
             RTLREILLLR HT-NHDN--- ---------- -IIPIKDIVV PASI--EDFH
             RTLREILLLR HT-DHDN--- ---------- -IIPIKDIVV PASM--ENFH
             RTLREILLLR HT-EHDN--- ---------- -IIPIRDIIV PANI--EDFE
             RTLREILLLR HT-EHDN--- ---------- -IIPIRDIIV PANI--EDFH
             RTLREIKILK HF-KHEN--- ---------- -IITIFNIQR PDSF--ENFN
             RILREIKLLR LL-RHPD--- ---------- -VVEIKHIML PPSR--REFR
             RILREIKLLR LL-LHPD--- ---------- -VVEIKHIML PPSR--REFR
             RILREIKLLR LL-RHPD--- ---------- -IVEIKHVML PPSR--REFR
             RILREIKLLR LL-RHPD--- ---------- -IVEIKHILL PPSR--REFR
             RILREIKLLR LL-KHPD--- ---------- -IVEIKHIML PPSR--REFR
             RILREIKLLR LL-KHPD--- ---------- -IVEIKHIML PPSR--REFR
             RILREIKLLR LL-RHPD--- ---------- -IVEIKHILL PPSR--REFK
             RILREIKLLR LL-RHPD--- ---------- -IVEIKHILL PPSR--REFK
             RILREIKLLR LL-RHPD--- ---------- -IVEIKHILL PPSR--REFK
             RILREIKLLR LL-RHPD--- ---------- -IVEIKHILL PPSS--REFK
             RILREIKLLR LL-RHPD--- ---------- -IVEIKHIML PPSR--REFR
             RILREIKLLR LL-RHPD--- ---------- -IVEIKHIML PPSR--REFK
             RILREIKLLR LL-RHPD--- ---------- -IVEIKHIML PPSR--REFK
             RILREVKLLR LL-RHPD--- ---------- -IVEIRHIML PPSR--REFK
             RILREIKLLR LL-RHPD--- ---------- -IVEIKHIML PPSR--REFK
             RILREIKLLR LL-RHPD--- ---------- -IVEVKHIML PPSR--REFK
             RILREIKLLR LL-RHPD--- ---------- -IVEVKHIML PPSR--REFK
             RILREIKLLR LL-RHPD--- ---------- -IVEVKHIML PPSR--RDFK
             RILREIKLLR LL-RHPD--- ---------- -IVEVKHIML PPSR--RDFK
             RILREIKLLR LL-RHPD--- ---------- -IVEVKHIMV PPSR--REFK
             RILREIKLLR LL-RHPD--- ---------- -IVEIKHILL PPSR--REFK
             RILREIKLLR LL-RHPD--- ---------- -IVEIKHIML PPSR--REFK
             RILREIKLLR LL-RHPD--- ---------- -LVEIKHIML PPSR--REFK
             RILREIKLLR LL-RHPD--- ---------- -IVEIKHILL PPSR--REFK
             RILREIKLLR LL-RHPD--- ---------- -IVEIKHILL PPSR--REFK
             RILREIKLLR LL-RHPD--- ---------- -IVEIKHILL PPSR--REFK
             RILREIKLLR LL-RHPD--- ---------- -IVEIKHIML PPSP--REFK
             RILREIKLLR LL-RHPD--- ---------- -VVEIKHILL PPSR--REFK
             RILREIKLLR LL-RHPD--- ---------- -VVEIKHIML PPSR--REFK
             RILREIKLLR LL-RHPD--- ---------- -IVEIKHIIL PPSR--REFR
             RILREIKLLR LL-RHPD--- ---------- -IVEIKHIML PPSR--REFR
             RILREIKLLR LL-RHPD--- ---------- -IVEIKHIML PPSR--REFR
             RILREVKLLR LL-RHPD--- ---------- -VVEIKHIML PPSR--REFQ
             RILREIKLLR LL-RHPD--- ---------- -IVEIKHIML PPSR--REFQ
             RILREIKLLR LL-RHPD--- ---------- -IVQIKHIML PPSR--REFK
             RILREIKVLR LL-RHPD--- ---------- -IVVIKHIML PPTR--REFR
             RILREIKLLR LL-RHPD--- ---------- -IVEIKHIML PPSR--REFK
             RILREIKLLR LL-RHPD--- ---------- -IVEIKHIML PPSR--RDFK
             RILREIKLLR LL-RHPD--- ---------- -VVEIKHILL PPSK--KDFK
             RILREIKLLR LL-RHPD--- ---------- -IVEIKHIML PPSK--MDFR
             RILREIKLLR LL-RHPD--- ---------- -IVEIRHIML PPSR--RDFK
             RILREIKLLR LL-RHPD--- ---------- -IVEIKHIML PPSR--RDFK
             RILREIKLLR LL-RHPD--- ---------- -IVEIKHIML PPSR--RDFK
             RILREIKLLR LL-RHPD--- ---------- -IVQIKHIML PPSR--RDFR
             RILREIKLLR LL-RHPD--- ---------- -IVEIKRIML PPSS--REFK
             RILREVKLLR LL-RHPD--- ---------- -IVEIKRIML PPSK--RDFR
             RILREVKLLR LL-RHPD--- ---------- -IVEIKRIML PPSK--RDFR
             RILREVKLLR LL-RHPD--- ---------- -IVEIKRIML PPSK--RDFR
             ---------- ---------- ---------- --------ML PPSR--RDFK
             RILREIKLLR LL-RHPD--- ---------- -VVEIKHIML PPSR--KDFK
             RILREVKLLR LL-RHPD--- ---------- -IVEIKSIML PPSK--REFK
             RILREVKLLR LL-RHPD--- ---------- -IVEIKSIML PPSK--REFK
             RILREIKLLR IL-RHPD--- ---------- -IVEIKHIML PPSG--RDFK
             RILREIKLLR IL-RHPD--- ---------- -IVEIKHILL PPSA--RDFK
             RILREVKLLR LL-RHPD--- ---------- -IVEIKHILL PPSP--RDFK
             RILREIKLLR LL-RHPD--- ---------- -IVEIKHIML PPSQ--REFK
             RILREIKLLR LL-RHPD--- ---------- -IVEIKHIML PPCR--KEFK
             RILREIKLLR LL-RHPD--- ---------- -IVELKHIML PPSR--KDFK
             RILREIKLLR LL-RHPD--- ---------- -IVELKHIML PPSR--NDFK
             RILREIKLLR LL-RHPD--- ---------- -IVEIKHILL PPSP--RDFK
             RILREIKLLR LL-RHPD--- ---------- -IVEIKHILL PPSP--RDFK
             RILREIKLLR FL-RHPD--- ---------- -IVQIKHILL PSSP--RDFK
             RILREIKLLR FL-RHPD--- ---------- -IVQIKHILL PPSP--RDFK
             RIVREIKLLR LL-KHPD--- ---------- -IVDIKHIML PPSP--KDFK
             RILREVTLLR HL-KHPD--- ---------- -IVEVLNIML PPNP--REFN
             RILREIKLLR LL-RHLD--- ---------- -IVEIKHIML PQSR--REFK
             RILREITLLR VL-RHPD--- ---------- -IVEIKHIML PSDP--NTFK
             RTFREVMFLQ ELNDHEN--- ---------- -IIKLLNVLK AEND-----R
             RTFREVMFLQ ELNDHEN--- ---------- -IIKLLNVLK AEND-----R
             RTFREVMFLQ EMNDHEN--- ---------- -IIKLLNVLK AEND-----R
             RTFREVMFLQ EMNDHDN--- ---------- -IIKLLNVLK AEND-----R
             ---------- ---------- ---------- ---------- ----------
             RTFREVMFLQ DLNNHDN--- ---------- -IVRLLNVLK AEND-----R
             RVMREVLIHS QI-NHPF--- ---------- -IVAFKEIMQ PVNK--DTFD
             RAMREVLIHS QI-THPF--- ---------- -IVGFKEIMR PVDN--DSFN
             NVIRELLIHS QI-NHPF--- ---------- -AVALEEIKR PVDQ--DTFD
             -NLREVKALR KL-NHPH--- ---------- -IIKLKEIV- ------REHN
             -NLREVKSLR KL-NHPN--- ---------- -IIKLKEIV- ------RENN
             -NLREVKSLR KM-NHPN--- ---------- -IVKLREVF- ------REND
             -NLREVKSLR KL-NHPS--- ---------- -IIKLKEVI- ------RQSD
             -NLREVKSLR KL-NHPN--- ---------- -IVKLKEVI- ------REND
             -NLREVKSLR KL-NHPC--- ---------- -IIKLKEVI- ------REND
             SSLREISLLQ ML-SQSIY-- ---------- -VVRLLCVEH VT-K--KGKP
             TALREVSLLQ ML-SHSMY-- ---------- -IVRLLCVEH VE-K--GGKP
             TALREISLLQ ML-SQDIY-- ---------- -IVRLLDVKH TENK--LGKP
             TTLREVSLLQ VL-STCIY-- ---------- -FVRLLSVEN SH-K--NGKT
             TALREINVLL SL-QHPC--- ---------- -IVNVKEVVV GSNL-----D
             TSLREINVLL SF-HHPS--- ---------- -VVDVKEVVV GNSL-----D
             TALREIKLLK EL-HDPN--- ---------- -IIELVDVYP YK-------H
             RVLREVCIMR RL-RHPY--- ---------- -IISLSNVFT SDSLDIRGGV

             DVYLVYELMD T-DLHQIIKS -------SQV LSNDHCQYFL F-QLLRGLKY
             DVYLVYELMD T-DLHQIIKS -------SQV LSNDHCQYFL F-QLLRGLKY
             --------MD T-DLHQIIKS -------SQA LTNDHCQYFL F-QLLRGLKY
             DVYLVYELMD T-DLHQIIKS -------SQA LSNDHCQYFL F-QLLRGLKY
             DVYLVYELMD T-DLHQIIKS -------SQA LTNDHCQYFL F-QLLRGLKY
             DVYLVYELMD T-DLHQIIKS -------NQV LTNDHCQYFL F-QLLRGLKY
             DVYLVSELMD T-DLHQIIKS -------SQP LSNDHCQYFL F-QLLRGLKY
             DVYLVYELMD T-DLHQIIKS -------SQP LSNDHCQYFL F-QLLRGLKY
             DVYLVYELMD T-DLHQIIKS -------PQG LSNDHCQYFL F-QLLRGLKY
             DVYLVYELMD T-DLHQIIKS -------SQS LSDDHCKYFL F-QLLRGLKY
             DVYLVYELMD S-DLNQIIKS -------SQS LSDDHCKYFL F-QLLRGLKY
             DVYLVYDLMD T-DLHQIIKS -------SQA LTDDHCQYFI Y-QLLRGLKY
             ---------- ---------- ---------- ---------- ----------
             DLYVVYELMD T-DLHQIIRS -------SQL LNDDHYQYLI Y-QLLRGLKY
             DLYVVYELMD T-DLHQIIRS -------SQL LNDDHYQYLI Y-QLLRGLKY
             DLYVVYELMD T-DLHQIIRS -------SQL LNDDHYQYLI Y-QLLRGLKY
             DVYLVYELMD T-DLHQIIRS -------SQA LTDDHFQYFI Y-QLLRGLKY
             DVYLVYELMD T-DLHQIIRS -------SQA LTDDHCQYFI YQQLLRGLKY
             DVYIVNELMD T-DLHQIIRS -------SQT LTDDHCQYFI Y-QLLRGLKY
             DVYIVYELMD T-DLHQIIRS -------SQT LTDDHCQYFI Y-QLLRGLKY
             DVYIVYELMD T-DLHQIIRS -------SQT LTDDHCQYFI Y-QLLRGLKY
             DVYIVYELMD T-DLHQIIRS -------SQT LTDDHCQYFI Y-QLLRGLKY
             DVYLVYELMD T-DLHQIIRS -------SQA LTDDHCQYFI Y-QLLRGLKY
             DVYLVYELMD T-DLHQIIRS -------SQP LTDEHYQFFI Y-QLLRGLKY
             --------MD T-DLHHIIKS -------PQP LVNEHCKYFI F-QLLRGLKY
             DVYLVYDLMD T-DLHQIIKS -------AQV LTDDHCKYFI Y-QVGKRRK-
             DVYIIYELMD T-DLHQIIRS -------SQT LTNEHFQYFV Y-QVLRGLKY
             DVYISTELMD T-DLHQIIRS -------NQS LSEEHCQYFL Y-QLLRGLKY
             DVYVATELMD T-DVHQIIRS -------HQN LSEEHCQYFL Y-QILRGLKY
             DVYVATELMD T-DLHQIIRS -------NQS LSEEHCQYFL Y-QILRGLKY
             DVYIATELMD T-DLHQIIRS -------NQG LSEEHCQYFL Y-QILRGLKY
             DVYIAYELMD T-DLHQIIRS -------NQA LSEEHCQYFL Y-QILRGLKY
             DVYIAYELMD T-DLHQIIRS -------NQG LSEEHCQYFL Y-QILRGLKY
             DVYIAYELMD T-DLHQIIRS -------NQG LSEEHCQYFL Y-QILRGLKY
             DVYIAYELMD T-DLHQIIRS -------NQA LSEEHCQYFL Y-QILRGLKY
             DVYIAYELMD T-DLHQIIRS -------NQA LSEEHCQYFL Y-QILRGLKY
             DVYIAYELMD T-DLHQIIRS -------NQA LSEEHCQYFL Y-QILRGLKY
             DVYIAYELMD T-DLHQIIRS -------NQG LSEEHCQYFL Y-QILRGLKY
             DVYIAYELMD T-DLHQIIRS -------NQA LSEEHCQYFL Y-QLLRGLKY
             DVYIATELMD T-DLHHIIRS -------NQE LSEEHCQYFL Y-QLLRGLKY
             DVYIATELMD T-DLHHIIRS -------NQE LSEEHCQYFL Y-QILRGLKY
             DVYIVSELMD T-DLHHIIQS -------NQD LSEEHCQYFL Y-QILRGLKY
             DVYIALELMD T-DLHQIIRS -------NQA LSEQHCQYFL Y-QILRGLKY
             DVYIALELMD T-DLHQIIRS -------NQA LSEQHCQYFL Y-QILRGLKY
             DVYIVYELMD T-DLHQIIRS -------NQP LTDDHCRFFL Y-QLLRGLKY
             DVHIVYELMD T-DLHHIIRS -------NQP LTDDHSRFFL Y-QLLRGLKY
             DVYIVYELMD T-DLHQIIRS -------NQS LTDDHCQYLL Y-QLLRGLKY
             DVYIVYELMD T-DLHQIIRS -------NQS LTDDHCQYFL Y-QLLRGLKY
             DVYIVYELMD T-DLHQIIRS -------NQS LTDDHCQYFL Y-QLLRGLKY
             DVYIVYELMD T-DLHQIIRS -------NQP LNDDHCRYFL Y-QVLRGLKY
             DVYIVYELMD T-DLHQIICS -------NQS LTDDHCQYFL Y-QLLRGLKY
             DVYMVNELMD T-DLHQIIRS -------NQG LTDDHCRYFL Y-QILRGLKY
             DVYIVYELMD T-DLHHLLRS -------NQP LTDDHCQYFL Y-QVLRGLKY
             DVYIVYELMD T-DLHHLLRS -------NQP LTDDHCQYFL Y-QVLRGLKY
             DVYIVTELMD T-DLHQIIRS -------NQP LTDDHCQYFL Y-QLLRGLKY
             DVYIVSELMD T-DLHQIIRS -------NQP LTDDHCQYFL Y-QLLRGLKY
             DVYIVYELMD T-DLHQIIRS -------NQE LTDDHCQYFL Y-QILRGLKY
             DVYIVYELMD T-DLHQIIRS -------NQE LTEDHCQYFL Y-QLLRGLKY
             DVYIVYELMD T-DLHQIIRS -------SQA LTDDHCQYFL Y-QLLRGLKY
             DVYIVYELMD T-DLHQIIRS -------NQC LTDDHCQYFM Y-QLLRGLKY
             DVYIVYELMD T-DLYQIIRS -------TQP LTEDHCQYFL Y-QLLRGLKY
             DVYIVYELMD T-DLYQIIRS -------TQP LTEDHCQYFL Y-QLLRGLKY
             DVYIVYELMD T-DLHQIIRS -------NQQ LTDDHCQYFL Y-QLLRGLKY
             DVYIVYELMD T-DLHQIIRS -------NQQ LTDDHCQYFL Y-QLLRGLKY
             DVYIVYELMD T-DLHQIIRS -------NQA LTEDHCQYFL Y-QLLRGLKY
             DVYIVYELMD T-DLHQIIRS -------NQA LTEDHCQYFL Y-QLLRGLKY
             DVYIVYELMD T-DLHQIIRS -------NQP LTEDHCQYFL Y-QLLRGLKY
             DVYIVYELMD T-DLHQIIRS -------NQP LTEDHCQYFL Y-QLLRGLKY
             DVYIVYELMD T-DLHQIIKS -------NQP LTEDHCQYFL Y-QLLRGLKY
             DVYIVYELMD T-DLHQIIRS -------NQP LTEDHCQYFL Y-QLLRGLKY
             DVYIVYELMD T-DLHQIIRS -------NQP LTEDHCQYFL Y-QLLRGLKY
             DVYIVYELMD T-DLHQIIKS -------NQP LTEDHCQYFL Y-QLLRGLKY
             DVYIVYELMD T-DLCQIIHS -------KQP LSVDHCQYFI Y-QLLRGLKY
             DVYIVYELMD T-DLCQIIHS -------KQT LSVDHCQYFI Y-QLLRGIKY
             DVYIVYELMD T-DLHQIIRS -------TQT LTDDHCQYFL Y-QILRGLKY
             -FYIVYELMD T-DLHQIIRS -------KQP LTDDHCKYFL Y-QLLRGLKY
             DVYIVSELMD T-DLHQIIRS -------KQP LTDDHCKYFL Y-QLLRGLKY
             DVYIVFELMD T-DLHQIIRS -------NQS LNDDHCQYFL Y-QILRGLKY
             DVYIVYELMD T-DLQRILRS -------NQT LTSDQCRFLV Y-QLLRGLKY
             DVYIVYELMD T-DLHQIIRS -------NQA LTEDHCQYFL Y-QILRGLKY
             DVYIVNELME F-DLYRTLKS -------DQE LTKDHGMYFM Y-QILRGLKY
             DVYIVSELMD T-DMNQIIRS -------NQQ LSEEHCQYFL Y-QMLRALKY
             DIYVVYELMD T-DLNQVIRS -------RQS LTEEHCQYFL Y-QMLRGLKY
             DVYVVYELMD T-DLNQIIHS -------RQP LTEEHCQYFL Y-QILRGLKY
             DVYVVFPIMD T-DLHQVIRS -------RQS LTEEHCQYFL Y-QILRGLKY
             DVYVV----- ---------- ---------- ---------- ----------
             DVYIVTELMD A-DLHHIIKT --------QE LTEEHYQYFL Y-QLLRGLKY
             DVYIVTELMA A-DLNHIIKT -------SQE LTEEHYQYFL Y-QLLRGLKY
             DVYIVTELMD T-DLHNVIRN -------NTD ITEDHYQYFL Y-QLLRGLKY
             DVYLVTELMD T-DLHHVIRN -------HRD ITEEHYQYFL Y-QLLRGLKY
             DLYVVYELMD T-DLHQIIRS -------PQA LSNDHSQYFL Y-QLLRGLKY
             DVYLMYDLMD T-DLYQIIRS -------SQS LTDEHCQYFL Y-QILRGLKY
             DVYLVYELMD T-DLHQIIRS -------DQT LLDEHCQYFM Y-QILRGLKY
             DVYIVSELMD T-DLQQVLRP -------SPC LGDSYCQFFI Y-QLLRGLKY
             DVYIATELME T-DLHKLLQY -------EER LGEDYVQYFF Y-QLLRGLKY
             DAYIANELMD T-DLHDVLRT -------T-K LDEYQCQFLL Y-QLLRGLKY
             DAYIANELMD T-DLHEVVRT -------T-K LDEYHCQFLL Y-QLLRGLKY
             DAYIANELMD T-DLHQIVRS -------T-K LDEYHCQFLL Y-QLLRGLKY
             DAYIANELMD T-DLHQIVRS -------T-K LDEYHCQFLL Y-QLLRGLKY
             EVYIIQELMQ T-DLHRVI-S -------TQM LSDDHIQYFI Y-QTLRAVKV
             DIYVVFELME S-DLHQVIKA -------NDD LTPEHYQFFL Y-QLLRGLKY
             DVYVVFELME S-DLHQVIKA -------NDD LTPEHHQFFL Y-QLLRGLKY
             DIYVVFELME S-DLHQVIKA -------NDD LTPEHYQFFL Y-QLLRGLKF
             DIYVVFELME S-DLHQVIKA -------NDD LTPEHYQFFL Y-QLLRGLKY
             DIYVVFELME S-DLHQVIKV -------NDD LTPEHYQFFL Y-QLLRALKY
             DIYVVFELME S-DLHQVIKV -------NDD LTPEHYQFFL Y-QLLRALKY
             DIYVVFELME S-DLHQVIKA -------NDD LTPEHYQFFL Y-QLLRGLKY
             DIYVVFELME S-DLHQVIKA -------NDD LTPEHYQFFL Y-QLLRGLKY
             DIYVVFELME S-DLHQVIKA -------NDD LTPEHYQFFL Y-QLLRGLKY
             DIYVVFELME S-DLHQVIKA -------NDD LTPEHYQFFL Y-QLLRGLKY
             DIYVVFELME S-DLHQVIKA -------NDD LTPEHYQFFL Y-QLLRGLKY
             DIYVVFELME S-DLHQVIKA -------NDD LTPEHYQFFL Y-QLLRALKY
             DIYVVFELME S-DLHQVIKA -------NDD LTPEHYQFFL Y-QLLRALKY
             DIYVVFELME S-DLHQVIKA -------NDD LTPEHYQFFL Y-QLLRSLKY
             DIYVVFELME S-DLHQVIKA -------NDD LTPEHYQFFL Y-QLLRALKY
             DIYVVFELME S-DLHQVIKA -------NDD LTPEHYQFFL Y-QLLRALKY
             DIYVVFELME S-DLHQVIKA -------NDD LTPEHYQFFL Y-QLLRALKY
             DIYVVFELME S-DLHQVIKA -------NDD LTPEHYQFFL Y-QLLRALKY
             DIYVVFELME S-DLHQVIKA -------NDD LTPEHYQFFL Y-QLLRALKY
             DIYVVFELME S-DLHQVIKA -------NDD LTREHYQFFL Y-QLLRALKY
             DIYVVFELME S-DLHQVIKA -------NDD LTPEHYQFFL Y-QLLRGLKF
             DIYVVFELME S-DLHQVIKA -------NDD LTPEHYQFFL Y-QLLRALKY
             DIYVVFELME S-DLHQVIKA -------NDD LTPEHYQFFL Y-QLLRALKY
             DIYVVFELME S-DLHQVIKA -------NDD LTPEHYQFFL Y-QLLRGLKY
             DIYVVFELME S-DLHQVIKA -------NDD LTPEHYQFFL Y-QLLRGLKY
             DIYVVFELME S-DLHQVIKA -------NDD LTPEHYQFFL Y-QLLRGLKY
             DIYVVFELME S-DLHQVIKA -------NDD LTPEHYQIFL Y-QLLRALKY
             DIYVVFELME S-DLHQVIKA -------NDD LMPEHYQFFL Y-QLLRGLKF
             DIYVVFELME S-DLHQVIKA -------NDD LTPEHYQFFL Y-QLLRGLKY
             DIYIIFELME S-DLHQVIKA -------NDD LTPEHHQFFF Y-QLLRGMKY
             DIYIIFELME S-DLHQVIKA -------NDD LTPEHHQFFL Y-QLLRGMKY
             DIYVIFELME S-DLHQVIKA -------NDD LTPEHHQFFL Y-QLLRGMKY
             DIYVVFELME S-DLHQVIRA -------NDD LTPEHYQFFL Y-QLLRALKY
             DIYVVFELME S-DLHQVIRA -------NDD LTPEHYQFFL Y-QLLRALKY
             DIYVVFELME S-DLHQVIKA -------NDD LTPEHYQFFL Y-QLLRALKY
             DIYVVFELME S-DLHQVIEA -------NHD LSPEHHRFFL Y-QLLCALKY
             DIYVVFELME S-DLHQVIKA -------NDD LTREHYQFFL Y-QLLRALKY
             DIYVVFELME S-DLHQVIKA -------NDD LTKEHYQFFL Y-QLLRALKY
             DIYVVFELME S-DLHQVIKA -------NDD LTREHYQFFL Y-QMLRALKY
             DIYVVFELME S-DLHQVIKA -------NDD LTREHYQFFL Y-QMLRALKY
             DIYVVFELMD T-DLHQVIKA -------NDD LTKEHHQFFL Y-QMLRALKY
             DIYVVFELMD T-DLHQVIKA -------NDD LTKEHHQFFL Y-QMLRALKY
             DIYVVFELMD T-DLHQVIKA -------NDD LTKEHHQFFL Y-QMLRALKY
             DIYVVFELMD T-DLHQVIKA -------NDD LTKEHYQFFL Y-QMLRALKY
             DIYVVFELME S-DLHQVIKA -------NDD LTREHQQFFL Y-QLLRALKY
             DIYVVFELME S-DLHQVIKA -------NDD LTREHHQFFL Y-QMLRALKY
             DIYVVFELME S-DLHQVIKA -------NDD LTREHHQFFL Y-QMLRALKY
             DIYVVFELME S-DLHQVIKA -------NDD LTREHHQFFL Y-QMLRALKY
             DIYVVFELME S-DLHQVIKA -------NDD LTREHYQFFL Y-QLLRALKY
             DIYVVFELME S-DLHQVIKA -------NDD LTKEHYQFFL Y-QLLRALKY
             DIYVVFELME S-DLHQVIKA -------NDD LTREHHQFFL Y-QMLRALKF
             DIYVVFELME S-DLHQVIKA -------NDD LTREHHQFFL Y-QMLRALKY
             DIYVVFELME S-DLHQVIKA -------NDD LTPEHYQFFL Y-QLLRALKY
             DIYVVFELME S-DLHQVIKA -------NDD LTPEHYQFFL Y-QLLRALKY
             DIYVVFELME S-DLHQVIKA -------NDD LTPEHYQFFL Y-QLLRALKY
             DIYVVFELME S-DLHQVIKA -------NDD LTPEHYQFFL Y-QLLRALKY
             DIYVVFELME S-DLHHVLKV -------NDD LTPQHHQFFL Y-QLLRGLKF
             DIYVVFELME S-DLHQVIKA -------NDD LTPDHYQFFL Y-QLLRALKY
             DIYVVFELME S-DLHQVIKA -------NHD LTPEHCQFFL Y-QLLRALKF
             DIYVVFELME S-DLHQVIKA -------NDD LTAEHFQFFL Y-QMLRALKF
             DIYVVFELME S-DLHQVIKA -------NDD LTGDHFQFFL Y-QMLRALKF
             DIYVVFELMQ A-DLHEVIKA -------NDD LAAEHFQYFL Y-QLLRAMKF
             DIYVVFELME A-DLHQVIKA -------NDD LTPEHFQFFL Y-QLLRALKY
             DIYVVFELLE T-DLHQVIKA -------NDD LTPEHHQFFL Y-QMLRGIKY
             EVFIVFELMG T-DLHQVIKA -------NDD LTDEHHQFFL Y-QLLRGLKY
             DIYVVFELME S-DLHQVIKA -------NHN LTPEHYQFFL Y-QLLRALNY
             DLYVCFELME S-DLHTVIGA -------NDD LTADHHKVFL F-QLLRGLNF
             DLYLVFEYME T-DLHAVIRA -------N-I LEDVHKQFIM Y-QLFKSLKY
             DLYLVFEYME T-DLHAVIRA -------N-I LEEVHKQFIM Y-QLFKSLKY
             DLYLVFEYME T-DLHAVIRA -------N-I LEEIHKQFIM Y-QLFKALKF
             DLYLVFEYME T-DLHAVIRA -------N-I LEDVHKQFIM Y-QLLKGLKY
             ---------- ---------- ---------- ---------M Y-QLFKSLKY
             DLYLVFEYME T-DLHAVIRA -------N-I LEEVHKQYIM Y-QLFKSLKY
             DIYIVMEMMN G-NLNQSIRS ---------- AAPLNVKLIM N-ELLRAFQY
             DIYIVMEMVK E-NLNQSITA RLNRRKRQRS GATLDVKLIM N-ELLRALQY
             DIYFVMEKMK E-SLYTSLCH RENEGK-RKR FVPLNVKLIM N-QLLRGLQY
             ELFFIFECMD H-NLYHIMKE R------ERP FSEGEIRSFM S-QMLQGLAH
             ELFFIFEHME Y-NLYQLMGE Q------KRP LSEEEIRSFM S-QVLQGLAH
             ILYFVFEYME C-NLYQLMKD R------LKL FSETEVRNWC F-QVFQGLAY
             YLYFVFEYME Y-NLYQIIKD N------GKL FPESKIRNWC F-QVFQGLAY
             ELYFVFEYME Y-NLYQMMKD K------DKL FPESKVRNWC Y-QVLQALAY
             ELFFVFEYLE C-NVYQLTKD R------DKF LPESRIRNWC Y-QIFQGLAY
             LLYLVFEYLD T-DLKKFIDY R-RSVN-AGP LPQNVIQSFM Y-QLLKGVAH
             MLYLVFEYMD T-DLKKYIDL HGRGPS-GKP LPPKVVQSFM Y-QLCTGLAH
             LLYLVFEYME S-DLKKYIDS YRR--S-HTK MPPSVIKSFM Y-QLCRGVAY
             SLFMVFEYID T-DLRRFMDL S-WPGP-DNP LPQNTIKSFM F-QLLKGVAH
             SIYMVMEYME H-DLKCFMET M------KQR FSVSEVKSLI L-QLLEGVSC
             SIFMVMEYME H-DLKGLMES M------KQP FSQSEVKCLM L-QLFNGVKY
             NLHLVFEFME S-DLEAVIRD R------NIV LSQADIKSYM Q-MTLKGLAH
             DLYIATEYAD RGDMYHL--- -------KDP LLPDDVKLLV W-QLLSGVRY

             IHSANILHRD LKPGNLLVN- ANCDLKICDF GLARASN--- --T-------
             IHSANILHRD LKPGNLLVN- ANCDLKICDF GLARTSN--- --T-------
             LHSANILHRD LKPGNLLIN- ANCDLKICDF GLARTST--- --G-------
             LHSANILHRD LKPGNLLIN- ANCDLKICDF GLARTSS--- --G-------
             LHSANILHRD LKPGNLLIN- ANCDLKICDF GLARTSS--- --G-------
             LHSANILHRD LKPGNLLVN- ANCDLKICDF GLARTSS--- --G-------
             LHSAGILHRD LKPGNLLVN- ANCDLKICDF GLARTNN--- --T-------
             LHSAGILHRD LKPGNLLVN- ANCDLKICDF GLARTNN--- --T-------
             LHSAEILHRD LKPGNLLVN- ANCDLKICDF GLARTNS--- --S-------
             LHSANILHRD LKPGNLLVN- ANCDLKICDF GLARTSQ--- --G-------
             LHSANILHRD LKPGNLLVN- ANCDLKICDF GLARTY---- ----------
             LHSANVLHRD LKPSNLLLT- ANCDLKICDF GLARTNC--- --E-------
             ---------- ---------- ---------- ---------- ----------
             LHSANVLHRD LKPSNLLLN- ANCDLKICDF GLARTGP--- --E-------
             LHSANVLHRD LKPSNLLLN- ANCDLKICDF GLARTGP--- --E-------
             LHSANVLHRD LKPSNLLLN- ANCDLKICDF GLARTGP--- --E-------
             VHSANVLHRD LKPSNLLVN- ASCDLKICDF GLARTGR--- --D-------
             VHSANVLHRD LKPSNLLLN- ASCDLKICDF GLARTGS--- --D-------
             VHSANVLHRD LKPSNLLLN- ASCDLKICDF GLARTGS--- --D-------
             VHSANVLHRD LKPSNLLLN- ASCDLKICDF GLARTGS--- --D-------
             VHSANVLHRD LKPSNLLLN- ASCDLKICDF GLARTGS--- --D-------
             IHSANVLHRD LKPSNLLLN- ASCDLKICDF GLARTGS--- --D-------
             VHSANVLHRD LKPSNLLLN- ASCDLKICDF GLARTGS--- --D-------
             IHSANVLHRD LKPGNLLLN- ANCDLKIADF GLARTGR--- --E-------
             LHSANILHRD LKPGNLLVN- ANCDLKICDF GLARTSK--- --D-------
             ---------- ---------- -----TICFY G--------- ----------
             VHTANVLHRD LKPSNLLLN- ASCDLKIADF GLARTGT--- --E-------
             IHSANIIHRD LKPSNLLLN- ANCDLKICDF GLARPTS--- ----------
             IHSANVIHRD LKPSNLLIN- ANCDLKICDF GLARPTS--- ----------
             IHSANVIHRD LKPSNLLIN- ANCDLKICDF GLARPTL--- ----------
             IHSANVIHRD LKPSNLLLN- ANCDLKICDF GLARPTA--- ----------
             IHSANVLHRD LKPSNLLLN- ANCDLKICDF GLARVTS--- ----------
             IHSANVLHRD LKPSNLLLN- ANCDLKICDF GLARVTS--- ----------
             IHSANVLHRD LKPSNLLLN- ANCDLKICDF GLARVTS--- ----------
             IHSANVLHRD LKPSNLLLN- ANCDLKICDF GLARVTS--- ----------
             IHSANVLHRD LKPSNLLLN- ANCDLKICDF GLARTTS--- ----------
             IHSANVLHRD LKPSNLLLN- ANCDLKICDF GLARTTS--- ----------
             IHSANVLHRD LKPSNLLLN- ANCDLKICDF GLARITS--- ----------
             IHSANVLHRD LKPSNLLLN- ANCDLKICDF GLARVTS--- ----------
             IHSANVIHRD LKPSNLLLN- ANCDLKICDF GLARPSS--- ----------
             IHSANVIHRD LKPSNLLLN- ANCDLKICDF GLARPSS--- ----------
             IHSANVLHRD LKPSNLLLN- ANCDLKICDF GLARTST--- ----------
             IHSANVLHRD LKPSNLLLS- ANCDLKIADF GLARTTS--- ----------
             IHSANILHRD LKPSNLLLS- ANCDLKIADF GLARITS--- ----------
             VHSANVLHRD LKPSNLLLN- ANCDLKLGDF GLARTKS--- ----------
             VHSANVLHRD LKPSNLLLN- ANCDLKIGDF GLARTKS--- ----------
             VHSAKVLHRD LKPSNLLLN- ANCNLKIGDF GLARTTT--- ----------
             VHSASVLHRD LKPSNLLLN- ANCDLKIGDF GLARTTT--- ----------
             VHSAKVLHRD LKPSNLLLN- ANCDLKIGDF GLARTTT--- ----------
             VHSANVLHRD LKPSNLLLN- ANCDLKIGDF GLARTTS--- ----------
             VHSANVLHRD LKPSNLLLN- ANCDLKIGDF GLARTTS--- ----------
             IHSANVLHRD LKPSNLLLN- ANCDLKIADF GLARTTS--- ----------
             VHSANVLHRD LRPSNLLLN- AKCDLKIGDF GLARTTT--- ----------
             VHSANVLHRD LRPSNLLLN- AKCDLKIGDF GLARTTN--- ----------
             VHSANVLHRD LKPSNLFLN- ANCDLKIADF GLARTTS--- ----------
             VHSANVLHRD LKPSNLFLN- ANCDLKIADF GLARTTT--- ----------
             VHSANVLHRD LKPSNLLLN- ANCDLKICDF GLARTTA--- ----------
             IHSANVLHRD LKPSNLLLN- ANCDLKICDF GLARTTA--- ----------
             IHSANVLHRD LKPSNLLLN- ADCDLKICDF GLARTTS--- ----------
             IHSANILHRD LKPSNLLLN- ANCDLKICDF GLARTTS--- ----------
             IHSANILHRD LKPSNLLLN- ANCDLKICDF GLARTTS--- ----------
             IHSANILHRD LKPSNLLLN- ANCDLKICDF GLARTTS--- ----------
             IHSANVLHRD LKPSNLLLN- ANCDLKICDF GLARTTS--- ----------
             VHSANVLHRD LKPSNLLLN- ANCDLKICDF GLARTTS--- ----------
             IHSANVLHRD LKPSNLLLN- ANCDLKICDF GLARTTS--- ----------
             IHSANVLHRD LKPSNLLLN- ANCDLKICDF GLARTTS--- ----------
             IHSAKVLHRD LKPSNLLLN- ANCDLKICDF GLARTTS--- ----------
             IHSANVLHRD LKPSNLLLN- ANCDLKICDF GLARTTS--- ----------
             IHSSNILHRD LKPSNLLLN- ANCDLKICDF GLARTTS--- ----------
             IHSANILHRD LKPSNLLLN- ANCDLKICDF GLARTTS--- ----------
             IHSANILHRD LKPSNLLLN- ANCDLKICDF GLARTTS--- ----------
             IHSANILHRD LKPNNLLLN- SNCDLKICDF GLARRTS--- ----------
             IHSANILHRD LKPGNLFLN- EDCDLKIGDF GLARTTS--- ----------
             IHSANILHRD LKPSNLFLN- EDCDLKIGDF GLARTTS--- ----------
             IHSANVLHRD LKPSNLVLN- TNCDLKICDF GLARTSN--- ----------
             IHSANVLNRD LKPSNLLLN- SNCDLKIRDF GLARITS--- ----------
             IHSANVLHRD LKPSNLLLN- SNCDLKIGDF GLARTTS--- ----------
             IHSANVLHRD LKPSNLLLN- SNCDLKITDF GLARTTS--- ----------
             VHSANILHRD LRPSNVLLN- SKNELKIGDF GLARTTS--- ----------
             IHSANVLHRD LKPTNLLVN- ANCDLKIADF GLARTLS--- ----------
             IHSANVLHRD LKPSNLLLS- TQCDLKICDF GLARATP--- ----------
             IHSANVLHRD LKPSNLLIN- ANCDLKICDF GLARTTS--- ----------
             VHSANILHRD LKPANLLIN- ANCDLKICDF GMARTMS--- --ST------
             IHSANVLHRD LKPGNILIN- ANCDLKICDF GMARTMS--- --ST------
             IHSANVLHRD LKPGNILIN- ANCDLKICDF GMARTMT--- --ST------
             ---------D LKPGNLFIN- KNCDLKIGDF GLARTSS--- --SSSS----
             IHSANVLHRD LKPGNLLVN- EDCDLKIADF GLARTFS--- ----------
             IHSANVLHRD LKPSNLLVN- ENCDLKIADF GLARAFS--- ----------
             IHSANVLHRD LKPSNLLVS- EDCDLKIADF GLARTFS--- ----------
             IHSANVLHRD LKPSNLFVS- EDCDLKIADF GLARTFS--- ----------
             IHSANILHRD LKPSNLLVN- ANCDLKICDF GLARTST--- --SN------
             IHSADVLHRD LKPGNLLLN- ANCDLKICDF GLARTAL--- --VDAE----
             VHSANVLHRD LKPSNILLN- ANCDLCICDF GLARSMV--- --E-------
             LHSGNILHRD LKPSNILVNC DDCMLKICDF GLARTST--- --SS------
             LHSGNILHRD LKPSNILVNC SNCILKICDF GLSRIST--- ----------
             IHSANILHRD LKPSNILINY SDCLLKICDF GLARTSC--- ----------
             IHSANILHRD LKPSNILINC SDCLLKICDF GLARTSC--- ----------
             IHSANILHRD LKPSNLLINC NDCLLKICDF GLARTSA--- ----------
             IHSANILHRD LKPSNLLINC NDCLLKICDF GLARTSA--- ----------
             LHGSNVIHRD LKPSNLLIN- SNCDLKVCDF GLARIIDESA ADNSEP----
             VHAANVFHRD LKPKNILAN- ADCKLKICDF GLARVSF--- --NDAP----
             VHAANVFHRD LKPKNILAN- ADCKLKICDF GLARVSF--- --NDAP----
             IHTANVFHRD LKPKNILAN- SDCKLKICDF GLARVSF--- --NDAP----
             IHTANVFHRD LKPKNILAN- ADCKLKICDF GLARVAF--- --NDTP----
             IHTANVFHRD LKPKNVLAN- ADCVLKICDF GLARVAF--- --NDTP----
             IHTANVFHRD LKPKNVLAN- ADCILKICDF GLARVAF--- --NDTP----
             IHTANVFHRD LKPKNILAN- ADCKLKICDF GLARVAF--- --NDTP----
             IHTANVFHRD LKPKNILAN- ADCKLKICDF GLARVAF--- --NDTP----
             IHTANVFHRD LKPKNILAN- ADCKLKICDF GLARVAF--- --NDTP----
             IHTANVFHRD LKPKNILAN- ADCKLKICDF GLARVAF--- --NDTP----
             IHTANVFHRD LKPKNILAN- ADCKLKICDF GLARVSF--- --NDAP----
             IHTANVYHRD LKPKNVLAN- ADCKLKICDF GLARVAF--- --NDMP----
             IHTANVFHRD LKPKNVLAN- ADCKLKICDF GLARVAF--- --NDAP----
             IHSANVFHRD LKPKNVLAN- SDCKLKICDF GLARVAF--- --NDAP----
             IHTANVFHRD LKPKNILAN- ADCKLKICDF GLARVAF--- --NDAP----
             IHTANVFHRD LKPKNVLAN- ADCKLKICDF GLARVAF--- --NDAP----
             IHTANVFHRD LKPKNVLAN- ADCKLKICDF GLARVAF--- --NDAP----
             IHTANVFHRD LKPKNVLAN- ADCKLKICDF GLARVAF--- --SDAP----
             IHTANVFHRD LKPKNVLAN- ADCKLKICDF GLARVAF--- --SDAP----
             IHTANVYHRD LKPKNVLAN- ADCKLKICDF GLARVAF--- --NDAP----
             IHSANVFHRD LKPKNILAN- SDCKLKICDF GLARFAF--- --NDTP----
             IHTANVFHRD LKPKNILAN- ADCKLKICDF GLARVSF--- --NDAP----
             IHTANVFHRD LKPKNILAN- ADCKLKICDF GLARVSF--- --NDAP----
             IHTANVFHRD LKPKNILAN- ADCKLKICDF GLARVAI--- --SDTP----
             IHTANVFHRD LKPKNILAN- ADCKLKICDF GLARVAF--- --SDTP----
             IHTANVFHRD LKPKNILAN- ADCKLKICDF GLARVAF--- --SDTP----
             IHTANVFHRD LKPKNVLAN- ADCKLKICDF GLARVAF--- --NDAP----
             IHTANVFHRD LKPKNVLAN- ANCKLKICDF GLARVAF--- --NDAP----
             IHTANVFHRD LKPKNILAN- ADCKLKICDF GLARVSF--- --NDAP----
             IHAANVFHRD LKPRNILAN- ADCKLKICDF GLARVSF--- --NDTP----
             IHAASVFHRD LKPKNILAN- ADCKVKICDF GLARVSF--- --DDTP----
             IHAASVFHRD LKPKNILAN- ADCKLKVCDF GLARVSF--- --NDTP----
             IHAANVFHRD LKPKNILAN- SDCKLKICDF GLARVSF--- --NDAP----
             IHAANVFHRD LKPKNILAN- SDCKLKICDF GLARASF--- --NDAP----
             IHTANVFHRD LKPKNILAN- ADCKLKICDF GLARVSF--- --NDTP----
             IHSANVFHRD LKPKNILAN- SDCKLKICDF GLARVAF--- --NDSP----
             IHTANVYHRD LKPKNILAN- ANCKLKICDF GLARVAF--- --NDTP----
             IHTANVYHRD LKPKNILAN- SNCKLKICDF GLARVAF--- --NDTP----
             MHTANVYHRD LKPKNVLAN- ANCKLKICDF GLARVAF--- --SDAP----
             IHTANVYHRD LKPKNILAN- ANCKLKICDF GLARVAF--- --TDAP----
             IHTANVYHRD LKPKNILAN- ANCKLKICDF GLARVAF--- --NDTP----
             IHTANVYHRD LKPKNILAN- ANCKLKICDF GLARVAF--- --NDTP----
             IHTANVYHRD LKPKNILAN- ANCKLKICDF GLARVAF--- --NDTP----
             IHTANVYHRD LKPKNILAN- ANCKLKICDF GLARVAF--- --NDTP----
             MHTANVYHRD LKPKNILAN- ANCKLKICDF GLARVAF--- --NDTP----
             MHTANVYHRD LKPKNILAN- ANCKLKICDF GLARVAF--- --NDAP----
             MHTANVYHRD LKPKNILAN- ANCKLKICDF GLARVAF--- --NDTP----
             MHTANVYHRD LKPKNILAN- ANCKLKICDF GLARVAF--- --NDTP----
             IHTANVYHRD LKPKNILAN- ANCKLKICDF GLARVAF--- --SDTP----
             IHTASVYHRD LKPKNILAN- SNCKLKICDF GLARVAF--- --NDTP----
             MHTANVYHRD LKPKNILAN- ANCKLKVCDF GLARVAF--- --NDTP----
             MHTANVYHRD LKPKNILAN- ANCKLKVCDF GLARVSF--- --NDTP----
             IHTANVFHRD LKPKNVLAN- ADCKLKICDF GLARVAF--- --HDSP----
             IHTGNVFHRD LKPKNVLAN- ADCKLKICDF GLARVAF--- --DDSA----
             IHTANVFHRD LKPKNILAN- ADCKLKICDF GLARVAF--- --KDTP----
             IHTANVFHRD LKPKNVLAN- ADCKLKICDF GLARVAF--- --NDTP----
             MHSAHVFHRD LKPKNILAN- ADCKIKICDL GLARVSF--- --TDSP----
             IHTANVFHRD LKPKNVLAN- ADCKLKVCDF GLARVAF--- --NDAP----
             IHTANVFHRD LKPKNVLAN- ADCKLKVCDF GLARVAF--- --NDAP----
             IHTANVFHRD LKPKNILAN- SDCKLKVCDF GLARVTM--- --NGSS----
             IHTANVFHRD LKPKNILAN- SDCKLKICDF GLARVTL--- --NGSS----
             LHTANVFHRD LKPKNVLAN- SDCKLKICDF GLARVTF--- --TGSS----
             MHSANVFHRD LKPKNILAN- GDCKLKICDF GLARVTF--- --NDTS----
             IHSAKVFHRD LKPKNILAN- SDCKLKICDF GLARPAF--- --NDMP----
             MHSANVFHRD LKPKNILAN- SDCKLKICDF GLARAMT--- -AKTGP----
             IHTANIFHRD LKPKNILAN- ADCKLKICDF GLGHVSF--- --NDAP----
             MHSNGVLHRD LKPKNILAN- SNCKLKICDF GLARPHL--- --LDGAGAAP
             LHSAELLHRD IKPSNMLLD- SDCQVKLADF GLARSIAQ-- LKDDSG----
             LHSAELLHRD IKPSNLLLD- SDCQVKLADF GLARSIAQ-- LKDNNG----
             MHSGELLHRD IKPSNLLLD- SECQVKVADF GLARSVAQ-- LKEDAG----
             MHSAELLHRD IKPSNLLLD- SECQVKLADF GLARSVAQ-- LKDDAG----
             LHSAGLLHRD IKPSNLLLD- SDCQVKLADF GLARSVAQ-- LKDDDG----
             MHSGELLHRD IKPSNLLLN- SDCMVKLADF GLARSVSQ-- LNASDG----
             LHAANVLHRD LKPNNILIN- ENQTGKLCDF GLARITA--- ---------P
             LHAANVLHRD LKLDNILIKE SNQTVKLCDF GLARIRA--- ---------P
             LHAVNLLHRD LKPENILLN- DKQRVKLCDF GFARIIA--- ---------P
             MHKNGYFHRD LKPENLLVT- NNI-LKIADF GLAREVA--- ----------
             MHKNGYFHRD LKPENLLVT- NNV-IKIADF GLAREVS--- ----------
             MHRRGYFHRD LKPENLLVT- KDV-IKIADF GLAREIN--- ----------
             MHHQGYFHRD LKPENLLVT- KDV-IKIADL GLAREVC--- ----------
             MHRYGYFHRD LKPENLLVT- KDV-IKVADF GLAREVR--- ----------
             IHKHGFFHRD MKPENLLAS- KDS-IKIADF GLAREIR--- ----------
             CHSHGVLHRD LKPQNLLVDK SKGLLKVGDL GLGRAFT--- ----------
             CHGHGVMHRD LKPQNLLVDK QTRRLKIADL GLGRAFT--- ----------
             CHSRGVMHRD LKPHNLLVDK EKGVLKIADL GLSRAFT--- ----------
             CHSHGIMHRD LKPQNLLVDW KKGLLKIADL GLGRAFT--- ----------
             LHDNWVLHRD LKTSNLLLN- NKGELKICDF GMARQYG--- ----------
             LHDNWVLHRD LKTSNLLLN- NRGELKICDF GLARQYG--- ----------
             CHKKWVLHRD LKPNNLLIA- SDGELKLADF GLARIFG--- ----------
             LHSCHVWHRD IKSENVLLT- SRMRVKICDF GLSRSAV--- --ESSAAVEP

             ---------- -----KGQ-F MTEYVVTRWY RAPELLLC-- --CDN-----
             ---------- -----KGQ-F MTEYVVTRWY RAPELLLC-- --CDN-----
             ---------- -----KGQ-F MTEYVVTRWY RAPELLLC-- --CDN-----
             ---------- -----KGQ-F MTEYVVTRWY RAPELLLC-- --CDK-----
             ---------- -----KGQ-F MTEYVVTRWY RAPELLLC-- --CDK-----
             ---------- -----KGQ-F MTEYVVTRWY RAPELLLC-- --CEK-----
             ---------- -----KGQ-F MTEYVVTRWY RAPELLLC-- --CDN-----
             ---------- -----KGQ-F MTEYVVTRWY RAPELLLC-- --CDN-----
             ---------- -----KGQ-F MTEYVVTRWY RAPELLLC-- --CDN-----
             ---------- -----NEQ-F MTEYVVTRWY RAPELLLC-- --CDN-----
             ---------- ------EQ-F MTEYVVTRWY RAPELLLC-- --CDN-----
             ---------- -----TGQ-F MTEYVVTRWY RAPELLLS-- --CDE-----
             ---------- ---------- MTEYVVTRWY RAPELLLS-- --CEE-----
             ---------- -----KGQ-F MTEYVVTRWY RAPELLLS-- --CDE-----
             ---------- -----KGQ-F MTEYVVTRWY RAPELLLS-- --CDE-----
             ---------- -----KGQ-F MTEYVVTRWY RAPELLLS-- --CDE-----
             ---------- -----NGQ-F MTEYVVTRWY RAPELLLS-- --CEE-----
             ---------- -----KGQ-F MTEYVVTRWY RAPELLLS-- --CEE-----
             ---------- -----KGQ-F MTEYVVTRWY RAPELLLS-- --CDE-----
             ---------- -----KGQ-F MTEYVVTRWY RAPELLLS-- --CDE-----
             ---------- -----KGQ-F MTEYVVTRWY RAPELLLS-- --CDE-----
             ---------- -----KGQ-F MTEYVVTRWY RAPELLLS-- --CDE-----
             ---------- -----KGQ-F MTEYVVTRWY RAPELLLS-- --CEE-----
             ---------- -----KGQ-F MTEYVVTRWY RAPELLLS-- --CED-----
             ---------- -----NGQ-F MTEYVVTRWY RAPELLLC-- --CDN-----
             ---------- ---------F CTDGILC--- ---QLLLA-- ----------
             ---------- -----KQN-F MTEYVVTRWY RAPELLLS-- --CDT-----
             ---------- -----END-F MTEYVVTRWY RAPELLLN-- --SSD-----
             ---------- -----ENE-H MTEYVVTRWY RAPELLLN-- --SSD-----
             ---------- -----ENE-H MTEYVVTRWY RAPELLLN-- --SSD-----
             ---------- -----ENE-F MTEYVVTRWY RAPELLLN-- --SSD-----
             ---------- -----ESD-F MTEYVVTRWY RAPELLLN-- --SSD-----
             ---------- -----ETD-F MTEYVVTRWY RAPELLLN-- --SSD-----
             ---------- -----ETD-F MTEYVVTRWY RAPELLLN-- --SSD-----
             ---------- -----ETD-F MTEYVVTRWY RAPELLLN-- --SSD-----
             ---------- -----ETD-F MTEYVVTRWY RAPELLLN-- --SSE-----
             ---------- -----ETD-F MTEYVVTRWY RAPELLLN-- --SSE-----
             ---------- -----ETD-F MTEYVVTRWY RAPELLLN-- --SAD-----
             ---------- -----ETD-F MTEYVVTRWY RAPELLLN-- --SAE-----
             ---------- -----ESD-M MTEYVVTRWY RAPELLLN-- --STD-----
             ---------- -----ESD-M MTEYVVTRWY RAPELLLN-- --STD-----
             ---------- -----EDD-F MTEYVVTRWY RAPELLLN-- --SKD-----
             ---------- -----ETD-F MTEYVVTRWY RAPELLLN-- --SPD-----
             ---------- -----ETY-L MTEYVVTRWY RAPELLLN-- --SPD-----
             ---------- -----ETD-F MTEYVVTRWY RAPELLLN-- --CSE-----
             ---------- -----ETD-F MTEYVVTRWY RAPELLLN-- --CSE-----
             ---------- -----ETD-F MTEYVVPRWY RAPELLLN-- --CSE-----
             ---------- -----ETD-F MTEYVVPRWY RAPELLLN-- --CSE-----
             ---------- -----ETD-F MTEYVVTRWY RAPELLLN-- --CSE-----
             ---------- -----ETD-F MTEYVVTRWY RAPELLLN-- --CSE-----
             ---------- -----ETD-F MTEYVVTRWY RAPELLLN-- --CSE-----
             ---------- -----ETD-F MTEYVVTRWY RAPELLLN-- --CSE-----
             ---------- -----ETD-F MMEYVVTRWY RAPELLLN-- --CSE-----
             ---------- -----ETD-F MMEYVVTRWY RAPELLLN-- --CSE-----
             ---------- -----ETD-L MTEYVVTRWY RAPELLLN-- --CSQ-----
             ---------- -----ETD-L MTEYVVTRWY RAPELLLN-- --CSQ-----
             ---------- -----ETD-F MTEYVVTRWY RAPELLLN-- --CSE-----
             ---------- -----ETD-F MTEYVVTRWY RAPELLLN-- --CSE-----
             ---------- -----ETD-F MTEYVVTRWY RAPELLLN-- --CSE-----
             ---------- -----ETD-F MTEYVVTRWY RAPELLLN-- --CSE-----
             ---------- -----ETD-F MTEYVVTRWY RAPELLLN-- --CSE-----
             ---------- -----ETD-F MTEYVVTRWY RAPELLLN-- --CSE-----
             ---------- -----ETD-Y MTEYVVTRWY RAPELLLN-- --CSE-----
             ---------- -----ETD-Y MTEYVVTRWY RAPELLLN-- --CSE-----
             ---------- -----ETD-F MTEYVVTRWY RAPELLLN-- --CSE-----
             ---------- -----ETD-F MTEYVVTRWY RAPELLLN-- --CSE-----
             ---------- -----ETD-F MTEYVVTRWY RAPELLLN-- --CSE-----
             ---------- -----ETD-F MTEYVVTRWY RAPELLLN-- --CNE-----
             ---------- -----ETD-F MTEYVVTRWY RAPELLLN-- --CSE-----
             ---------- -----ETD-F MTEYVVTRWY RAPELLLN-- --CSE-----
             ---------- -----ETD-F MTEYVVTRWY RAPELLLN-- --CSE-----
             ---------- -----ETD-F MTEYVVTRWY RAPELLLN-- --CAE-----
             ---------- -----DTD-S MTEYVVTRWY RAPELLLN-- --CSE-----
             ---------- -----DTD-S MTEYVVTRWY RAPELLLN-- --CSE-----
             ---------- -----ETE-I MTEYVVTRWY RAPELLLN-- --SSE-----
             ---------- -----ETN-F MTEYVVTRWY RAPELLLS-- --CLE-----
             ---------- -----ETD-F MTEYVVTRWY RAPELLLS-- --CSE-----
             ---------- -----ETE-Y MTEYVVTRWY RAPELLLN-- --SSE-----
             ---------- -----DTD-F MTEYVVTRWY RAPELLLN-- --CSE-----
             ---------- -----ETD-F MTEYVVTRWY RAPELLLN-- --CSA-----
             ---------- -----ESN-L MTEYVVTRWY RAPELLLG-- --SSD-----
             ---------- -----END-F MTEYVVTRWY RAPELLLN-- --AAD-----
             ---------- -----ETN-F MTEYVVTRWY RAPELLLN-- --SSD-----
             ---------- -----EYN-F MTEYVVTRWY RAPELLLN-- --SCE-----
             ---------- -----ESN-F LTEYVVTRWY RAPELLLN-- --SCD-----
             ---------- ----SEVD-F MTEYVVTRWY RAPELLLN-- --SAD-----
             ---------- -----EAD-L MTEYVVTRWY RSPELLLN-- --ARA-----
             ---------- -----ETD-R MTEYVITRWY RPPELLLN-- --SGG-----
             ---------- -----ETD-L MTEYVVTRWY RSPELLLN-- --TKG-----
             ---------- -----ESD-L MTEYVVTRWY RSPELLLN-- --TKG-----
             ---------- -----EKE-F MTEYVVTRWY RAPELLLS-- --CSG-----
             ---------- -----ASE-F MTEYVVTRWY RAPELLLS-- --CAE-----
             ---------- -----EGH-M MTSYVVTRWY RAPELLLN-- --SEE-----
             ---------- -----EDE-F LTEYVVTRPY RAPELLLG-- --SRM-----
             ---------- -----EGD-F LTEYVVTRPY RSPELLLG-- --SRD-----
             ---------- -----EDD-F LTEYVVTRPY RAPELLLG-- --SHS-----
             ---------- -----EDD-F LTEYVVTRPY RAPELLLG-- --SRS-----
             ---------- -----EDD-F LTEYVVTRPY RAPELLLG-- --SRM-----
             ---------- -----EDD-F LTEYVVTRPY RAPELLLG-- --SRM-----
             ---------- ---TGQQS-G MTEYVATRWY RAPEVMLT-- --SAK-----
             ---------- -----TAI-F WTDYVATRWY RAPELCGS-- -FFSK-----
             ---------- -----TAI-F WTDYVATRWY RAPELCGS-- -FFSK-----
             ---------- -----SAI-F WTDYVATRWY RAPELCGS-- -FFSK-----
             ---------- -----TAI-F WTDYVATRWY RAPELCGS-- -FFSK-----
             ---------- -----TAI-F WTDYVATRWY RAPELCGS-- -FFSK-----
             ---------- -----TAI-F WTDYVATRWY RAPELCGS-- -FFSKV----
             ---------- -----TAI-F WTDYVATRWY RAPELCGS-- -FFSK-----
             ---------- -----TAI-F WTDYVATRWY RAPELCGS-- -FFSK-----
             ---------- -----TAI-F WTDYVATRWY RAPELCGS-- -FFSK-----
             ---------- -----TAI-F WTDYVATRWY RAPELCGS-- -FFSK-----
             ---------- -----SAI-F WTDYVATRWY RAPELCGS-- -FFSK-----
             ---------- -----TTI-F WTDYVATRWY RAPELCGS-- -FFSK-----
             ---------- -----TAI-F WTDYVATRWY RAPELCGS-- -FFSK-----
             ---------- -----TAI-F WTDYVATRWY RAPELCGS-- -FFSK-----
             ---------- -----TAI-F WTDYVATRWY RAPELCGS-- -FFSK-----
             ---------- -----TAI-F WTDYVATRWY RAPELCGS-- -FFSK-----
             ---------- -----TAI-F WTDYVATRWY RAPELCGS-- -FFSK-----
             ---------- -----TAI-F WTDYVATRWY RAPELCGS-- -FFSK-----
             ---------- -----TAI-F WTDYVATRWY RAPELCGS-- -FFSK-----
             ---------- -----TTI-F WTDYVATRWY RAPELCGS-- -FFAK-----
             ---------- -----TAI-F WTDYVATRWY RAPELCGS-- -FFSK-----
             ---------- -----SAI-F WTDYVATRWY RAPELCGS-- -FFTK-----
             ---------- -----SAI-F WTDYVATRWY RAPELCGS-- -FFSK-----
             ---------- -----TAI-F WTDYIATRWY RAPELCGS-- -FFSK-----
             ---------- -----TAI-F WTDYIATRWY RAPELCGS-- -FFSK-----
             ---------- -----TAI-F WTDYVATRWY RAPELCGS-- -FFSK-----
             ---------- -----SAI-F WTDYVATRWY RAPELCGS-- -FFSK-----
             ---------- -----TAI-F WTDYVATRWY RAPELCGS-- -FFSR-----
             ---------- -----SAI-F WTDYVATRWY RAPELCGS-- -FFSK-----
             ---------- -----SAI-F WTDYVATRWY RAPELCGS-- -FFSK-----
             ---------- -----SAI-F WTDYVATRWY RAPELCGS-- -FFSK-----
             ---------- -----SAI-F WTDYVATRWY RAPELCGS-- -FFSK-----
             ---------- -----TAI-F WTDYVATRWY RAPELCGS-- -FFSK-----
             ---------- -----SAI-F WTDYVATRWY RAPELCGS-- -FFSK-----
             ---------- -----STI-F WTDYVATRWY RAPELCGC-- -FFSK-----
             ---------- -----STI-F WTDYVATRWY RAPELCGS-- -FFSK-----
             ---------- -----TTI-F WTDYVATRWY RAPELCGS-- -FYSK-----
             ---------- -----TTI-F WTDYVATRWY RAPELCGS-- -FFSK-----
             ---------- -----TTV-F WTDYVATRWY RAPELCGS-- -FYSK-----
             ---------- -----TTV-F WTDYVATRWY RAPELCGS-- -FYSK-----
             ---------- -----TTV-F WTDYVATRWY RAPELCGS-- -FFTK-----
             ---------- -----TTV-F WTDYVATRWY RAPELCGS-- -FFTK-----
             ---------- -----TTV-F WTDYVATRWY RAPELCGS-- -FFSK-----
             ---------- -----TTV-F WTDYVATRWY RAPELCGS-- -FFTK-----
             ---------- -----TTI-F WTDYVATRWY RAPELCGS-- -FFSK-----
             ---------- -----TTI-F WTDYVATRWY RAPELCGS-- -FCSK-----
             ---------- -----TTV-F WTDYVATRWY RAPELCGS-- -FFSK-NGLI
             ---------- -----TTI-F WTDYVATRWY RAPELCGS-- -FFSK-LVFL
             ---------- -----TTI-F WTDYVATRWY RAPELCGS-- -FFSK-----
             ---------- -----TTV-F WTDYVATRWY RAPELCGS-- -FFTK-----
             ---------- -----TTV-F WTDYVATRWY RAPELCGS-- -FFSK-----
             ---------- -----TTV-F WTDYVATRWY RAPELCGS-- -FCSK-----
             ---------- -----TAI-F WTDYVATRWY RAPELCGS-- -FFSK-----
             ---------- -----TAI-F WTDYVATRWY RAPELCGS-- -FFSR-----
             ---------- -----TAI-F WTDYVATRWY RAPELCGS-- -FFSK-----
             ---------- -----TAI-F WTDYVATRWY RAPELCGS-- -FFSK-----
             ---------- -----SAV-F WTDYVATRWY RAPELCGS-- -FYSN-----
             ---------- -----TAI-F WTDYVATRWY RAPELCGS-- -FFSE-----
             ---------- -----VAI-F WTDYVATRWY RAPELCGS-- -FYSE-----
             ---------- -----SAI-F WTDYVATRWY RAPELCGS-- -FFQK-----
             ---------- -----STI-F WTDYVATRWY RAPELCGS-- -FYQK-----
             ---------- -----SAI-F WTDYVATRWY RAPELCGS-- -FYAK-----
             ---------- -----TAI-F WTDYVATRWY RAPELCGS-- -FYSR-----
             ---------- -----TTV-F WTDYVATRWY RAPELCGS-- -FFAK-----
             ---------- -----QMI-F WTDYVATRWY RAPELCGS-- -FFTK-----
             ---------- -----STI-F WTDYVATRWY RAPELCDS-- -FFTK-----
             ---------- ----LTPV-L WTDYVATRWY RAPELCGC-- -FYGR-----
             ---------- -----QIP-V LTDYVATRWY RAPEILLG-- --STK-----
             ---------- -----QSA-V LTDYIATRWY RAPEILLG-- --STK-----
             ---------- -----NSPAV LTDYVATRWY RAPEILLG-- --STQ-----
             ---------- -----NIP-V LTDYVATRWY RAPEILLG-- --STK-----
             ---------- -----QGP-V LTDYVATRWY RAPEILLG-- --STN-----
             ---------- -----QNP-I LTDYVATRWY RAPEILLG-- --STK-----
             ---------- ---------G MTEMVSVEPY RPPELFLRNF SNQSN-----
             ---------- ---------E MTEMVIVESR RPPELFLRHV SNQSN-----
             ---------- ---------R MTQMVVSMPY RPPELFVRQL SNQSN-----
             ---------- -----SMP-P YTEYVSTRWY RAPEVLLQ-- --SSL-----
             ---------- -----SMP-P YTDYVSTRWY RAPEVLFQ-- --SSS-----
             ---------- -----SQP-P YTEYVSTRWY RAPEVLLQ-- --SST-----
             ---------- -----SAP-P YTEYVSTRWY RAPEVLLQ-- --SPY-----
             ---------- -----SRP-P YTDYVSTRWY RAPEVLLQ-- --SSC-----
             ---------- -----SRP-P YTDYVSTRWY RAPEVLLR-- --SPY-----
             ---------- ----VPLK-C YTHEVVTLWY RAPEVLLG-- --STH-----
             ---------- ----VPMK-S YTHEIVTLWY RAPEVLLG-- --ATH-----
             ---------- ----VPVK-K YTHEIVTLWY RAPEVLLG-- --ATH-----
             ---------- ----VPMK-S YTHEVVTLWY RAPEILLG-- --ASH-----
             ---------- ----SPLK-T YTHLVVTLWY RAPELLLG-- --AKK-----
             ---------- ----SPLK-T YTKTVVTLWY RAPELLLG-- --ARK-----
             ---------- ----SPDR-K FTHQVFARWY RAPELLFG-- --SKQ-----
             RQIPTGRRSK SGKPVLIR-Q YTKTVVTPSY RAPEVIMS-- --QGQ-----

             ---------- ---------- -----YGTSI DVWSVGCIFA ELLGR-----
             ---------- ---------- -----YGTSI DVWSVGCIFA ELLGR-----
             ---------- ---------- -----YGTSI DVWSVGCIFA ELLGR-----
             ---------- ---------- -----YGTSI DVWSVGCIFA ELLGR-----
             ---------- ---------- -----YGTSI DVWSVGCIFA ELLGR-----
             ---------- ---------- -----YNTSI DVWSVGCIFA ELLGR-----
             ---------- ---------- -----YGTSI DVWSVGCIFA ELLGR-----
             ---------- ---------- -----YGTSI DVWSVGCIFA ELLGR-----
             ---------- ---------- -----YGTSI DVWSVGCIFA ELLGR-----
             ---------- ---------- -----YGTSI DVWSVGCIFA EILGR-----
             ---------- ---------- -----YGTSI DVWSVGCIFA EILGR-----
             ---------- ---------- -----YGPSI DVWSVGCIFA ELLGR-----
             ---------- ---------- -----YGTSI DIWSVGCIFA ELLGR-----
             ---------- ---------- -----YGSAI DVWSVGCIFA ELLGR-----
             ---------- ---------- -----YGSAI DIWSVGCIFA ELLGR-----
             ---------- ---------- -----YDSAI DVWSVGCIFA EMLGR-----
             ---------- ---------- -----YTSAI DMWSVGCVFA ELLGR-----
             ---------- ---------- -----YTSAI DMWSVGCIFA ELLGR-----
             ---------- ---------- -----YSSAI DMWSVGCIFA ELLGR-----
             ---------- ---------- -----YTSAI DMWSVGCIFA ELLGR-----
             ---------- ---------- -----YTSAI DMWSVGCIFA ELLGR-----
             ---------- ---------- -----YTSAI DMWSVGCIFA ELLGR-----
             ---------- ---------- -----YTSAI DMWSVGCIFA ELLGR-----
             ---------- ---------- -----YTSAI DIWSVGCIFA ELLGR-----
             ---------- ---------- -----YGTSI DVWSVGCIFA EILGR-----
             ---------- ---------- ---------- -----GVFFC D---------
             ---------- ---------- -----YTTAI DVWSVGCILA ELLGR-----
             ---------- ---------- -----YTAAI DVWSVGCIFM ELMNR-----
             ---------- ---------- -----YTAAI DLWSVGCIYM ELMNR-----
             ---------- ---------- -----YTAAI DLWSVGCIFM ELMNR-----
             ---------- ---------- -----YTAAI DVWSVGCIFM ELMNR-----
             ---------- ---------- -----YTAAI DVWSVGCIFM ELMDR-----
             ---------- ---------- -----YTAAI DVWSVGCIFM ELMDR-----
             ---------- ---------- -----YTAAI DVWSVGCIFM ELMDR-----
             ---------- ---------- -----YTVAI DVWSVGCIFM ELMDR-----
             ---------- ---------- -----YTAAI DVWSVGCIFM ELMDR-----
             ---------- ---------- -----YTAAI DVWSVGCIFM ELMDR-----
             ---------- ---------- -----YTAAI DVWSVGCIFM ELMNR-----
             ---------- ---------- -----YTAAI DVWSVGCVFM ELINR-----
             ---------- ---------- -----YSAAI DVWSVGCIFM ELINR-----
             ---------- ---------- -----YSAAI DVWSVGCIFM ELINR-----
             ---------- ---------- -----YTAAI DIWSVGCIFM ELMNR-----
             ---------- ---------- -----YTAAI DVWSVGCIFM ELMNR-----
             ---------- ---------- -----YTAAI DVWSVGCIFM ELMNR-----
             ---------- ---------- -----YTAAI DIWSVGCILG ETMTR-----
             ---------- ---------- -----YTAAI DIWSVGCILG EIMTR-----
             ---------- ---------- -----YTAAI DVWSVGCIFG EIMTR-----
             ---------- ---------- -----YTAAI DVWSVGCIFG EVMTR-----
             ---------- ---------- -----YTAAI DVWSVGCIFG EIMTR-----
             ---------- ---------- -----YTAAI DIWSVGCILG EIMTR-----
             ---------- ---------- -----YTAAI DIWSVGCILG EIMTR-----
             ---------- ---------- -----YTAAI DIWSVGCILG EIMTR-----
             ---------- ---------- -----YTGAI DMWSVGCILG EIATR-----
             ---------- ---------- -----YTAAI DIWSVGCILG EIVTR-----
             ---------- ---------- -----YTAAI DVWSVGCILG EIITR-----
             ---------- ---------- -----YTAAI DVWSVGCILG EIVTR-----
             ---------- ---------- -----YTAAI DMWSVGCIML EIIKR-----
             ---------- ---------- -----YTAAI DMWSVGCIMM EIIKR-----
             ---------- ---------- -----YTAAI DIWSVGCILM EILRR-----
             ---------- ---------- -----YTAAI DIWSVGCIFM EIMKR-----
             ---------- ---------- -----YTAAI DIWSVGCIFM EILKR-----
             ---------- ---------- -----YTAAI DIWSVGCIFM EILKR-----
             ---------- ---------- -----YTAAI DVWSVGCIFM ELLNR-----
             ---------- ---------- -----YTAAI DVWSVGCIFM ELLNR-----
             ---------- ---------- -----YTAAI DVWSVGCIFM ELLNR-----
             ---------- ---------- -----YTAAI DVWSVGCIFM ELLNR-----
             ---------- ---------- -----YTAAI DVWSVGCIFM ELLNR-----
             ---------- ---------- -----YTAAI DVWSVGCIFM ELLNR-----
             ---------- ---------- -----YTAAI DIWSVGCIFM EILKR-----
             ---------- ---------- -----YTAAI DIWSVGCIFM EILRR-----
             ---------- ---------- -----YTAAI DIWSVGCIFM EILKR-----
             ---------- ---------- -----YTAAI DIWSVGCIFM EILRR-----
             ---------- ---------- -----YTAAI DIWSVGCIFM EILKR-----
             ---------- ---------- -----YTAAI DIWSVGCIFM EILKR-----
             ---------- ---------- -----YTGAI DIWSVGCIFM EILRR-----
             ---------- ---------- -----YTAAI DVWSVGCTFI EAVIR-----
             ---------- ---------- -----YTAAI DVWSVGCIFI EAVIR-----
             ---------- ---------- -----YTSAI DVWSVGCIFA EIMTR-----
             ---------- ---------- -----YTAAI DIWSVGCILG EIMTG-----
             ---------- ---------- -----YTAAI DIWSVGCIFM ELLNR-----
             ---------- ---------- -----YTAAI DVWSVGCIFM EIMNR-----
             ---------- ---------- -----YTAAI DIWSVGCIYM ELLNR-----
             ---------- ---------- -----YTAAI DVWSVGCIYM ELLTH-----
             ---------- ---------- -----YTSAI DVWSVGCIYM ELLTH-----
             ---------- ---------- -----YTGAI DVWSVGCIYT ELLTH-----
             ---------- ---------- -----YTAAI DVWSVGCIFM ELFIH-----
             ---------- ---------- -----YSAAV DIWSVGCILM ELYNK-----
             ---------- ---------- -----YSAAV DMWSAGCILM ELYNK-----
             ---------- ---------- -----YTAAV DMWSVGCILM ELYNK-----
             ---------- ---------- -----YTAAV DMWSVGCILM ELYNK-----
             ---------- ---------- -----YTTAI DVWSVGCIFA ELLGR-----
             ---------- ---------- -----YTSAI DVWSVGCIFA ELLGR-----
             ---------- ---------- -----YAASI DMWSVGCILA EIIAR-----
             ---------- ---------- -----YTAAV DIWSAGCLFL EMLTG-----
             ---------- ---------- -----YSASV DIWSAGVIFV EMLTG-----
             ---------- ---------- -----YSAAV DMWSVGCIFM EMLTG-----
             ---------- ---------- -----YSASV DMWSVGCIFV EMLTG-----
             ---------- ---------- -----YTAAV DMWSVGCIFM EMLTG-----
             ---------- ---------- -----YTAAV DMWSVGCIFM EMLTG-----
             ---------- ---------- -----YSRAM DVWSCGCILA ELFLR-----
             ---------- ---------- -----YTPAI DIWSVGCIFA EMLLG-----
             ---------- ---------- -----YTPAI DIWSVGCIFA EMLLG-----
             ---------- ---------- -----YTPAI DIWSIGCIFA EMLTG-----
             ---------- ---------- -----YTPAI DIWSIGCIFA ELLTG-----
             ---------- ---------- -----YTPAI DIWSIGCIFS EILTG-----
             ---------- ---------- -----WVLMI YLVSIHILF- ----------
             ---------- ---------- -----YTPAI DIWSIGCIFA ELLTG-----
             ---------- ---------- -----YTPAI DIWSIGCIFA ELLTG-----
             ---------- ---------- -----YTPAI DIWSIGCIFA ELLTG-----
             ---------- ---------- -----YTPAI DIWSIGCIFA ELLTG-----
             ---------- ---------- -----YTPAI DIWSIGCIFA EMLTG-----
             ---------- ---------- -----YTPAI DIWSIGCIFA EILTG-----
             ---------- ---------- -----YTPAI DIWSIGCIFA EVLTG-----
             ---------- ---------- -----YTPAI DIWSIGCIFA EILTG-----
             ---------- ---------- -----YTPAI DIWSIGCIFA EILTG-----
             ---------- ---------- -----YTPAI DIWSIGCIFA EVLTG-----
             ---------- ---------- -----YTPAI DIWSIGCIFA EVLTG-----
             ---------- ---------- -----YTPAI DIWSIGCIFA EVLTG-----
             ---------- ---------- -----YTPAI DIWSIGCIFA EVLTG-----
             ---------- ---------- -----YTPAI DIWSIGCIFA EVLTG-----
             ---------- ---------- -----YTPAI DIWSIGCIFA EILTG-----
             ---------- ---------- -----YTPAI DIWSIGCIFA EMLTG-----
             ---------- ---------- -----YTPAI DIWSIGCIFA EMLTG-----
             ---------- ---------- -----YTPAI DIWSIGCIFA ELLTG-----
             ---------- ---------- -----YTPAI DIWSIGCIFA ELLTG-----
             ---------- ---------- -----YTPAI DIWSIGCIFA ELLTG-----
             ---------- ---------- -----YTPAI DIWSIGCIFA EVLTG-----
             ---------- ---------- -----YTPAI DIWSIGCIFA ETITR-----
             ---------- ---------- -----YTPAI DIWSIGCIFA EMLTG-----
             ---------- ---------- -----YTPAI DIWSIGCIFA EMLSG-----
             ---------- ---------- -----YTPAI DIWSVGCIFA EMLMG-----
             ---------- ---------- -----YTPAI DIWSVGCIFA ELLTG-----
             ---------- ---------- -----YTPAI DIWSIGCIFA ELLTG-----
             ---------- ---------- -----YTPAI DIWSIGCIFA ELLTG-----
             ---------- ---------- -----YTPAI DIWSIGCIFA EMLTG-----
             ---------- ---------- -----YTPAI DIWSIGCIFA EILTG-----
             ---------- ---------- -----YTPAI DIWSIGCIFA EVLMG-----
             ---------- ---------- -----YTPAI DVWSIGCIFA EVLTG-----
             ---------- ---------- -----YTPAI DIWSIGCIFA EVLIG-----
             ---------- ---------- -----YTPAI DIWSIGCIFA EVLIG-----
             ---------- ---------- -----YSRAI DIWSIGCIFA EILTG-----
             ---------- ---------- -----YSPAI DIWSIGCIFA EILTG-----
             ---------- ---------- -----YSPAI DTWSIGCIFA EILTG-----
             ---------- ---------- -----YSPAI DTWSIGCIFA EILTG-----
             ---------- ---------- -----YTPAI DIWSIGCIFA EVLTG-----
             ---------- ---------- -----YTPAI DIWSIGCIFA EVLTG-----
             GVTCIYYDDL SESR------ LWQVQYTPAI DIWSIGCIFA EVLTG-----
             ---------- ---------- --VLQYTPAI DIWSIGCIFA EVLTG-----
             ---------- ---------- -----YTPAI DIWSIGCIFA EVLTG-----
             ---------- ---------- -----YTPAI DIWSIGCIFA EVLTG-----
             ---------- ---------- -----YTPAI DVWSIGCIFA EVLTG-----
             ---------- ---------- -----YTPAI DIWSIGCIFA EVLTG-----
             ---------- ---------- -----YTPAI DIWSIGCIFA EILLG-----
             ---------- ---------- -----YTPAI DIWSIGCIFA EVLLG-----
             ---------- ---------- -----YTPAI DIWSIGCIFA EILTG-----
             ---------- ---------- ---------- ---------- ----------
             ---------- ---------- -----YTPAI DMWSVGCIFA EMLTG-----
             ---------- ---------- -----YTPAV DIWSIGCIFA EVLLG-----
             ---------- ---------- -----YTPAV DIWSIGCIFA EVLLA-----
             ---------- ---------- ---------- ---------- -LLTG-----
             ---------- ---------- -----YTTAV DMWSIGCIFA ELLTG-----
             ---------- ---------- -----YTTAV DIWSIGCIFA ELLTG-----
             ---------- ---------- -----YTTAV DIWSIGCIFA ELVTG-----
             ---------- ---------- -----YSPAI DIWSVGCIFA EVLLG-----
             ---------- ---------- -----YTPAI DIWGVGCIFA ELLRG-----
             ---------- ---------- -----YTPAI DIWSIGCIFA EMLIG-----
             ---------- ---------- -----YSSAV DMWSIGCIFA EVLLG-----
             ------YEHR GEVKHARFYS IFSTRYTFGV DMWSSGCILG ELLNG-----
             ---------- ---------- -----YTYGV DMWSSGCILG ELLNG-----
             ---------- ---------- -----YTFGV DMWSSGCILG ELLNG-----
             ---------- ---------- -----YTYGV DMWSSGCILG ELLNG-----
             ---------- ---------- -----YTFGV DMWSSGCILA ELLSG-----
             ---------- ---------- -----YTFGV DMWSSGCILG ELLMG-----
             ---------- ---------- -----YGPAV DIWSLGCVFA DMLLR-----
             ---------- ---------- -----YGPAV DIWSLGCIFA DMLLR-----
             ---------- ---------- -----YGPAV DIWSLGCIFA DMLLQ-----
             ---------- ---------- -----YTPAV DMWAVGAILA ELYAL-----
             ---------- ---------- -----YTPAI DMWAVGAILA ELFTL-----
             ---------- ---------- -----YGSAV DMWAMGAIMA ELFTL-----
             ---------- ---------- -----YNSAT DMWAMGAIMS ELFTL-----
             ---------- ---------- -----YNAAI DMWAMGAIMA ELFTL-----
             ---------- ---------- -----YNAPI DLFAMGAIMA ELYML-----
             ---------- ---------- -----YSTPV DIWSVGCIFA EMVRR-----
             ---------- ---------- -----YSLPV DIWSVGCIFA ELVRK-----
             ---------- ---------- -----YSLPV DIWSVGCIFA EMSRM-----
             ---------- ---------- -----YSTPV DMWSVGCVFA ELCRK-----
             ---------- ---------- -----YSTAV DMWSVGCIMA ELLAK-----
             ---------- ---------- -----YSTAI DMWSLGCIMA ELLAK-----
             ---------- ---------- -----YGVGV DIWAAGCIFA ELMLR-----
             ---------- ---------- -----YTSAI DIWALGCIFW ELLVRQVSPQ

             ------KPI- ---FQGTEC- ---------- -------LNQ LKLIVN----
             ------KPV- ---FPGTEC- ---------- -------LNQ IKLIIN----
             ------KPI- ---FPGTEW- ---------- ---------- ----------
             ------KPL- ---FPGTEC- ---------- -------LNQ LKLIIN----
             ------KPL- ---FPGTEC- ---------- -------LNQ LKLIVN----
             ------KPI- ---FPGTEC- ---------- -------LNQ LKLIVN----
             ------KPI- ---FPGTEC- ---------- -------LNQ LKLIVN----
             ------KPI- ---FPGTEC- ---------- -------LNQ LKLIVN----
             ------KPI- ---FPGTEC- ---------- -------LNQ LKLIVN----
             ------KPI- ---FPGTEC- ---------- -------LNQ LKLIIN----
             ------KPI- ---FPGTEC- ---------- -------LNQ LKLIIN----
             ------QPI- ---FPGKDY- ---------- -------INQ LKLIIN----
             ------KPI- ---FPGKDY- ---------- -------INQ LKLIVN----
             ------KPI- ---FPGKDY- ---------- -------LHQ LKLILS----
             ------KPI- ---FPGKDY- ---------- -------LHQ LKLILS----
             ------KPI- ---FPGKDY- ---------- -------LHQ LKLILS----
             ------KAL- ---FPGKDY- ---------- -------IHQ LKIIIE----
             ------KPI- ---FPGKDY- ---------- -------IHQ LKLIIN----
             ------KPL- ---FPGKDY- ---------- -------IHQ LKLIIS----
             ------KPL- ---FPGKDY- ---------- -------IHQ LKLIIS----
             ------KPL- ---FPGKDY- ---------- -------IHQ LKLIIS----
             ------KPL- ---FPGKDY- ---------- -------IHQ LKLIIS----
             ------KPI- ---FPGKDY- ---------- -------IHQ LKLIIN----
             ------KPI- ---FPGKNY- ---------- -------INQ LKLIID----
             ------EPI- ---FPGTEG- ---------- -------VH- ----------
             ---------- -----GRVY- ---------- -------MSY I---------
             ------KPL- ---LPGKDY- ---------- -------VDQ LKLIIK----
             ------KPL- ---FPGKDH- ---------- -------VHQ MRLLTE----
             ------RPL- ---FPGKDH- ---------- -------VHQ MRLLTE----
             ------RPL- ---FPGKDH- ---------- -------VHQ MRLLTE----
             ------RPL- ---FAGKDH- ---------- -------VHQ MRLLTE----
             ------KPL- ---FPGRDH- ---------- -------VHQ LRLLME----
             ------KPL- ---FPGRDH- ---------- -------VHQ LRLLMEVVDS
             ------KPL- ---FPGRDH- ---------- -------VHQ LRLLME----
             ------KPL- ---FPGRDH- ---------- -------VHQ LRLLME----
             ------KPL- ---FPGRDH- ---------- -------VHQ LRLLME----
             ------KPL- ---FPGRDH- ---------- -------VHQ LRLLME----
             ------QPL- ---FPGRDH- ---------- -------VHQ LRLLTE----
             ------QPL- ---FPGRDH- ---------- -------VHQ LRLLME----
             ------APL- ---FPGRDH- ---------- -------MHQ MRLITE----
             ------QPL- ---FPGRDH- ---------- -------MHQ MRLITE----
             ------KPL- ---FPGRDQ- ---------- -------VHQ LRLQTE----
             ------KPL- ---FPGKDH- ---------- -------VHQ LRLITE----
             ------KPL- ---FPGKDH- ---------- -------VHQ LRLITE----
             ------EPL- ---FPGKDY- ---------- -------VHQ LRLITE----
             ------EPL- ---FPGRDY- ---------- -------VQQ LRLITE----
             ------EPL- ---FNGKDY- ---------- -------VHQ LRLITE----
             ------EPL- ---FPGKDY- ---------- -------VHQ LRLITE----
             ------EPL- ---FPGKDY- ---------- -------VHQ LRLITE----
             ------QPL- ---FPGRDY- ---------- -------VHQ LRLITE----
             ------EPL- ---FPGKDY- ---------- -------VHQ LRLITE----
             ------EPL- ---FPGKDY- ---------- -------VHQ LKLITE----
             ------EPL- ---FPGKDY- ---------- -------VHQ LRLITE----
             ------EPL- ---FPGKDY- ---------- -------VHQ LRLITE----
             ------QPL- ---FPGRDY- ---------- -------IQQ LKLITE----
             ------QPL- ---FPGRDY- ---------- -------IQQ LKLITE----
             ------EPL- ---FPGKDY- ---------- -------LQQ LQLINE----
             ------EPL- ---FPGKDY- ---------- -------LQQ LQLINE----
             ------EPL- ---FPGKDY- ---------- -------VQQ LVLITE----
             ------EPL- ---FPGKDY- ---------- -------VQQ LRLITE----
             ------EPL- ---FPGKDY- ---------- -------VQQ LRLITE----
             ------EPL- ---FPGKDY- ---------- -------VQQ LRLITE----
             ------EPL- ---FPGRDY- ---------- -------VQQ LRLITE----
             ------EPL- ---FPGRDY- ---------- -------VQQ LRLITE----
             ------EPL- ---FPGRDY- ---------- -------VQQ LRLITE----
             ------EPL- ---FPGRDY- ---------- -------VQQ LRLITE----
             ------EPL- ---FPGRDY- ---------- -------VQQ LRLITE----
             ------EPL- ---FPGRDY- ---------- -------VQQ LKLITE----
             ------EPL- ---FPGRDY- ---------- -------VQQ LNLITQ----
             ------EPL- ---FPGRDY- ---------- -------VQQ LNLITQ----
             ------EPL- ---FPGRDY- ---------- -------VQQ LNLITQ----
             ------EPL- ---FPGKDY- ---------- -------IQQ FDLITQ----
             ------EPL- ---FPGSNY- ---------- -------VEQ LKLITE----
             ------EPL- ---FPGNNY- ---------- -------VEQ LKLITE----
             ------ETL- ---FPGKDY- ---------- -------VQQ LKLITE----
             ------EPL- ---FPGKDY- ---------- -------VQQ LRLITE----
             ------EPL- ---FPGKDY- ---------- -------VQQ LRLITE----
             ------EPL- ---FPGKDY- ---------- -------VHQ LKLITE----
             ------QPL- ---FPGKDY- ---------- -------VHQ LRLITE----
             ------SAL- ---FPGRDY- ---------- -------VHQ LRLITE----
             ------EPL- ---FPGKDQ- ---------- -------VNQ LRLLLE----
             ------KPL- ---LPGRDY- ---------- -------VHQ LRSIID----
             ------EPL- ---FPGRDY- ---------- -------VHQ LRSIVE----
             ------KPL- ---FPGRDY- ---------- -------VHQ LRSIVE----
             ------EPL- ---FPGRDY- ---------- -------VHQ LRSIVE----
             ------EPL- ---FPGRDY- ---------- -------MHQ LRTITKLL-G
             ------EPL- ---FPGKDF- ---------- -------VHQ FSSITE----
             ------QPL- ---FPGRDF- ---------- -------VHQ FISITE----
             ------KPL- ---FPGKDY- ---------- -------VHQ FRSITE----
             ------EPL- ---LPGRDC- ---------- -------IHQ FRLITE----
             ------KPL- ---FPGKDY- ---------- -------VHQ LSLITK----
             ------KTL- ---FPGKDY- ---------- -------VHQ LNLIMR----
             ------KPL- ---FPGKDF- ---------- -------IHQ MHLIIE----
             ------KTP- ---FPASIHQ EHP------- -------VNH LKLIAK----
             ------NPL- ---FPVRNRE EHP------- -------VHH LKMITE----
             ------EPL- ---FPTRSQQ EHP------- -------VNH LKLITE----
             ------QPL- ---FPTQSRQ EHP------- -------VNH LKLITE----
             ------QPL- ---FPIRSRQ EHP------- -------VNH LKLITE----
             ------QPL- ---FPIRSRQ EHP------- -------VNH LKLITE----
             ------RPI- ---FPGRDY- ---------- -------RHQ LLLIFG----
             ------KPL- ---FPGKNV- ---------- -------VHQ LDLMTD----
             ------KPL- ---FPGKNV- ---------- -------VHQ LDIMTD----
             ------KPL- ---FPGKNV- ---------- -------VHQ LDIMTD----
             ------KPL- ---FPGKNV- ---------- -------VHQ LDLMTD----
             ------KPL- ---FPGKNV- ---------- -------VHQ LDLITD----
             ---------- ---------- ---------- ---------- ----------
             ------KPL- ---FPGKNV- ---------- -------VHQ LDLMTE----
             ------KPL- ---FPGKNV- ---------- -------VHQ LDLMTE----
             ------KPL- ---FPGKNV- ---------- -------VHQ LDLMTE----
             ------KPL- ---FPGKNV- ---------- -------VHQ LDLMTD----
             ------KPL- ---FPGKNV- ---------- -------VHQ LDLMTD----
             ------KPL- ---FPGKNV- ---------- -------VHQ LDLITD----
             ------KPL- ---FPGKNV- ---------- -------VHQ LDLMTD----
             ------RPL- ---FPGKNV- ---------- -------VHQ LDLMTD----
             ------KPL- ---FPGKNV- ---------- -------VHQ LDLMTD----
             ------RPL- ---FPGKNV- ---------- -------VHQ LDLMTD----
             ------RPL- ---FPGKNV- ---------- -------VHQ LDLMTD----
             ------KPL- ---FPGKNV- ---------- -------VHQ LDLMTD----
             ------KPL- ---FPGKNV- ---------- -------VHQ LDLMTD----
             ------RPL- ---FPGKNV- ---------- -------VHQ LDLMTD----
             ------KPL- ---FPGKNV- ---------- -------VHQ LDIMTD----
             ------KAL- ---FPGKNV- ---------- -------VHQ LDIMTD----
             ------KPL- ---FPGKNV- ---------- -------VHQ LDLMTD----
             ------KPL- ---FPGKNV- ---------- -------VHQ LDIITD----
             ------KPL- ---FPGKNV- ---------- -------VHQ LDIITD----
             ------KPL- ---FPGKNV- ---------- -------VHQ LDIITD----
             ------KPF- ---FPGKNV- ---------- -------VHQ LDLITD----
             ------KPL- ---FPGKNV- ---------- -------THQ LELITD----
             ------KPL- ---FPGKNV- ---------- -------VHQ LDLMTD----
             ------RPL- ---FPGKNV- ---------- -------VHQ LDLMTD----
             ------KPL- ---FPGKNV- ---------- -------VHQ LDLMTD----
             ------KPL- ---FPGKNV- ---------- -------VHQ LDLMTD----
             ------RPL- ---FPGKNV- ---------- -------VHQ LDIITD----
             ------RPL- ---FPGKNV- ---------- -------VHQ LDIITD----
             ------KPL- ---FPGKNV- ---------- -------VQQ LDLMTD----
             ------RPL- ---FPGRNV- ---------- -------VHQ LDLITD----
             ------KPL- ---FPGKNV- ---------- -------VHQ LDLMTD----
             ------KPL- ---FPGKNV- ---------- -------VHQ LDLMTD----
             ------KPL- ---FPGKNV- ---------- -------VHQ LDLITD----
             ------KPL- ---FPGKNV- ---------- -------VHQ LDLITD----
             ------KPL- ---FPGKNV- ---------- -------VHQ LDLMTD----
             ------KPL- ---FPGKNV- ---------- -------VHQ LDLMTD----
             ------KPL- ---FPGKNV- ---------- -------VHQ LDLMTD----
             ------KPL- ---FPGKNV- ---------- -------VHQ LDLMTD----
             ------KPL- ---FPGKSV- ---------- -------VHQ LDLMTD----
             ------KPL- ---FPGKSV- ---------- -------VHQ LDLITD----
             ------KPL- ---FPGKSV- ---------- -------VHQ LDLITD----
             ------KPL- ---FPGKSV- ---------- -------VHQ LDLITD----
             ------KPL- ---FPGKNV- ---------- -------VHQ LDLMTD----
             ------KPL- ---FPGKNV- ---------- -------VHQ LDLMTD----
             ------KPL- ---FPGKSV- ---------- -------VHQ LELITD----
             ------KPL- ---FPGKSV- ---------- -------VHQ LDLITD----
             ------KPL- ---FPGKNV- ---------- -------VHQ LDLITD----
             ------KPL- ---FPGKNV- ---------- -------VHQ LDLITD----
             ------KPL- ---FPGKNV- ---------- -------VHQ LELITD----
             ---------- ---------- ---------- ---------- ----------
             ------KPL- ---FPGKNV- ---------- -------VHQ LELVTD----
             ------KPL- ---FPGKNV- ---------- -------VHQ LDLITD----
             ------KPL- ---FPGKNV- ---------- -------VHQ LDLITD----
             ------EPL- ---FPGRNV- ---------- -------AHQ LDLITD----
             ------QPL- ---FPGRNV- ---------- -------AHQ LDLITD----
             ------KPL- ---FPGKNV- ---------- -------VHQ LDLITD----
             ------KPL- ---FPGKNV- ---------- -------VHQ LDVITD----
             ------KPL- ---FPGRNV- ---------- -------VHQ LELITD----
             ------RPL- ---FPGKNV- ---------- -------VKQ LELITD----
             ------KAL- ---FPGKNG- ---------- -------VHQ LDIMTD----
             ------KPL- ---FPGRDA- ---------- -------VHQ LQLITD----
             ------KPI- ---FPGTST- ---------- -------MNQ IEKVLD----
             ------KPI- ---FPGTST- ---------- -------VNQ IERVLD----
             ------KPV- ---FPGTST- ---------- -------MNQ IEKILE----
             ------KPI- ---FPGTST- ---------- -------MNQ IEKILE----
             ------KPV- ---FPGTST- ---------- -------MNQ IERVLE----
             ------KPV- ---FPGTST- ---------- -------MNQ LDRIVE----
             ------RPHS LGFSGGKND- ---------- -------IDK LKKIVQ----
             ------RPLS LGFADGKDD- ---------- -------LDN LKKIAE----
             ------RPMA LGFGNGTTD- ---------- -------IAN LKSIAE----
             ------TPL- ---FPGESE- ---------- -------IDQ LYKICC----
             ------CPI- ---FPGESE- ---------- -------IDQ LYKICC----
             ------RPL- ---FPGSSE- ---------- -------ADE IYKICS----
             ------QPL- ---FPGSSE- ---------- -------VDE IYKICS----
             ------RPL- ---FPGASE- ---------- -------ADE LYKICT----
             ------RPL- ---FPGTSE- ---------- -------ADE IYKICS----
             ------QPL- ---FPGDCE- ---------- -------IQQ LLHIFT----
             ------MPL- ---FTGDSE- ---------- -------LQQ LLHIFR----
             ------QAL- ---FTGDSE- ---------- -------VQQ LMNIFR----
             ------SPL- ---FPGNSE- ---------- -------LQQ LLFIFR----
             ------EPL- ---FKGKSE- ---------- -------IDQ LDKIFK----
             ------EPL- ---FNGKSE- ---------- -------IEQ IDKIFR----
             ------RIF- ---LQGSSD- ---------- -------IDQ LGKIFA----
             RTGPPARPL- ---FGVRGEP NTPLGGELYA EDGNSKLSEQ LDVIFD----

             --ILGSQ-RE EDLE-FIDNP KAKRYIRS-L PYSPGMSLSR LY--------
             --ILGSQ-RE EDLE-FIDNP KAKRYIES-L PYSPGISFSR LY--------
             ---------- ---------- ---------- -----TPFSR LY--------
             --TLGSQ-RD PDLE-FIDNP KAKKFILS-L PYSPGTPLSR LY--------
             --ILGSQ-KD FDLE-FIDNP KAKRFIKS-L PYSPSTSLSR LY--------
             --VLGSL-EE ADLE-FIDNP KARRYIKS-L PYCPRTPLAR LY--------
             --VLGTM-SE NDLE-FIDNP KARKYIKS-L PYTPGTPLTS MY--------
             --VLGTM-SE ADIE-FIDNP KARKYIKT-L PYTPGIPLTS MY--------
             --VLGTM-SE SDLE-FIDNP KARRYIKS-L PYTPGVPLAS MY--------
             --VVGSQ-QE SDIR-FIDNP KARRFIKS-L PYSRGTHLSN LY--------
             --VVGSQ-QD WDLQ-FIDNQ KARRFIKS-L PFSKGTHFSH IY--------
             --AIGSP-AE DDLH-FVQSQ KACTYIKS-L HHIPCASLQR LY--------
             --VLGSP-DE DDLD-FIESQ KARSYIKS-L PVTSHASLQR LY--------
             --TLGTP-SE DDLH-FIPNE TARSFIRS-Q PSTPRLSLAK IY--------
             --ILGTP-GE DDLH-FIPNE TARSFIRG-Q PYTPRLSLGR LY--------
             --TIGTP-SE DDLH-FIPNE TARNFIHS-Q PFAPRVSLRM VY--------
             --MIGSP-EE SELQ-FVPSQ KARSYIKS-L PYAPRVSLAC LY--------
             --TIGSP-EE DDLQ-FILSN KARSYIRS-L PFAPKIPLER LY--------
             --IIGSP-DE TDLH-FIQSQ KARSYIRL-L PSTPRVSLAH LY--------
             --IIGSP-DE SDLH-FIQSQ KARSYIRS-L PFTPRVSLAR LY--------
             --IIGSP-DE TDLH-FIQSQ KARSYIRS-L PFTPRVSLAR LY--------
             --IIGSP-DE TDLH-FIQSH KARSYIQS-L PFTPRVSLAR LY--------
             --IIGSP-EE NDLH-FINSQ KARSYIRS-L PFQPRVSLAR LY--------
             --VIGSP-KE SQLG-FISNH KARSYIRS-L PPTPRVPLSR LY--------
             ---------- ---------- ---------- -------FSH LY--------
             ---------- ---------- ---------- ---------- ----------
             --TLGPP-SE EDLG-FITSS KARAYIRA-L PPSEKINFRK LF--------
             --LLGTP-TE SDLG-FTHNE DAKRYIRQ-L PNFPRQPLAK LF--------
             --LLGTP-TE ADLG-FLQNE DARRYIRQ-L PPLPRQPLKH VF--------
             --LLGTP-TE ADLG-FLQNE DARRYIRQ-L PPQPRQPLRQ TF--------
             --LLGTP-TE SDLG-FVRND DARRYIMQ-L PQHPRQPLVN VF--------
             --LIGTP-SE EELE-FL-NE NAKRYIRQ-L PPYPRQSITD KF--------
             DMLIGTP-SE HELG-FL-NE NAKRYIRQ-L PQYQKQSLAE KF--------
             --LIGTP-SE HELG-FL-NE NAKRYIRQ-L PQYRRQSLAE KF--------
             --LIGTP-SE AELG-FL-NE NAKRYIRQ-L PIYRRQTFTE KF--------
             --LIGTP-NE ADLD-FV-NE NARRYIRQ-L PRHARQSFSE KF--------
             --LIGTP-NE ADLD-FV-NE NARRYIRQ-L PRHARQSFPE KF--------
             --LIGTP-TE ADLG-FVRSD NARRFIRQ-L PQYPRQSFTQ KF--------
             --MIGTP-TE AELG-FV-ND SARKYIRQ-L VQYPRQSLAA RF--------
             --VIGTP-TD DDLG-FIRNE DARRYMRH-L PQFPRRPFPA QF--------
             --VIGTP-TD DELG-FIRNE DARKYMRH-L PQYPRRTFAS MF--------
             --LLGTP-TE SDID-FIHSE DAKRYMRR-L PPLPRQLFRE KF--------
             --LTGTP-TD ADLG-FIRSE NAKRLVQL-L PQLPRQSLAE KF--------
             --LTGTP-TD ADLG-FLRSE NAKLLVQQ-L SQHPRQSLAE KF--------
             --LIGSP-DD SSLG-FLRSD NARRYVRQ-L PQYPRQNFAA RF--------
             --LIGSP-DD SSLG-FLRSD NARRYVRQ-L PQYPRQNFAA RF--------
             --LIGSP-DD SSLG-FLRSN HARRYVKQ-L PQYPKQQFSA RF--------
             --LIGSP-DD SSLG-FLRSN HARRYVKQ-L PQYPKQQFAA RF--------
             --LIGSP-DD SSLG-FLRSN HARRYVKQ-L PQYPKQQFSA RF--------
             --LIGSP-DD SSLG-FLRSD NARRYVRQ-L PQYPRQQFQA RF--------
             --LLGSP-DD ASLG-FLRSN NARRYVRQ-L PQYPKQQISA RF--------
             --LIGSP-DD ASIG-FLQSD HARRYVRQ-L PQYPKQSFSV KF--------
             --LLGSP-DD TSLG-FLRSD NARRYVRS-L PQYPKQQFRS RF--------
             --LIGSP-DD SSLG-FLRSD NARRYVRS-L PQYPKQQFRA RF--------
             --LIGSP-DD SSLG-FLRSD NARRYMKQ-L PQYPRQDFRL RF--------
             --LIGSP-DD SSLG-FLRSD NARRYMKQ-L PQYPRQDFRL RF--------
             --LLGSP-ED SDLG-FLRSD SAKKYVKQ-L PHVPKQPFSD KF--------
             --LLGSP-ED SDLG-FLRSD NAKRYVKQ-L PHFPKQPFAQ KF--------
             --LLGSP-ED SDLG-FLRSD NARKYVKQ-L PCVPKQPFSE KF--------
             --LLGSP-ED SDLG-FLRSD NARRYVRQ-L PHFPKQPFSE KF--------
             --LIGSP-DD SDLG-FLRSD NARRYIRQ-L PQFPKQPFSQ KF--------
             --LIGSP-DD SDLG-FLRSD NARRYIRQ-L PQFPKQPFSH KF--------
             --LIGSP-DD SDLG-FLRND NAKRYVR--- ---------- ----------
             --LIGSP-ED ADLG-FLRND NARRYVRQ-L QRYPRQSFAH RF--------
             --LIGSP-ED HDLG-FLRSD NARRYIRQ-L PRYPRKPLAQ KY--------
             --LIGSP-ED SDLG-FLRSD NARRYIRQ-L PRFPRQPLAQ KF--------
             --LIGSP-ED HDLG-FLRSD NARRYIRQ-L PRFARQPLDR KF--------
             --LIGSP-ED SDLG-FLKSE NAKRYMQQ-L MRYPKQPLGR KY--------
             --LIGSP-SD ADLG-FLRSD NARRYVRQ-L PHYDRQPLSQ KF--------
             --LIGSP-SD ADLG-FLRSD NARRYVRQ-L PRYDRQPLTQ KF--------
             --LIGSP-RD ADLG-FLRND NSRRYVRQ-L PHYERQPLSQ KF--------
             --LIGSP-SE TDLW-FL-SD NGRRYVRQ-L PRYMRQSLSQ KY--------
             --FIGSP-DD SDLG-FLRSD NTRRYIRQ-L PQVPKQPFAQ KF--------
             --FIGSP-DD SDLG-FLRSD NTRRYIRQ-L PQVPKQPFAQ KF--------
             --LLGSP-DD SDLD-FLRSD NARKYVKQ-L PHVQKQSFRE KF--------
             --FLGTP-SD SSLG-FLRSD NACRYLHQ-F PQFPKQEFSQ RF--------
             --LLGTP-SD SSLG-FLRSE NARRYLRQ-F PQFPKQEFSQ RF--------
             --LIGSP-DG ASLE-FLRSA NARKYVKE-L PKFPRQNFSA RF--------
             --LVGSP-DN SSLG-FLRSD NARRYVRQ-L PRYPKQQFAA RF--------
             --LIGTP-ED RDLG-FLRSD NARRYIKH-L PRQSPIPLTQ KF--------
             --LIGTP-SE EELG-SL-SE YAKRYIRQ-L PTLPRQSFTE KF--------
             --LIGLP-ND SELG-FVKSE NARRYLTQ-L PRTTPKPMAD KF--------
             --TIGMP-ND SELD-FVNSE NARRYLRQ-L PKYEKKPLQE KY--------
             --MIGSP-SD SELE-AVKNE NARRYLRQ-L PKYEKKPFQE LY--------
             --LIGLP-ND SDLE-FVKSE NARRYLRQ-L PKYEKKPLQE KY--------
             IQLIGVP-GE SNMS-FVKGE NAKRYLRE-L PRYEKQSLTE KF--------
             --LMGTP-TD AELG-YVQSE NTLRYIKE-L PRYHKQPLAE KF--------
             --LMGSP-TD AELD-YVRSE NALRYIRG-L PRHIKQPLAE KF--------
             --LMGTP-TE VDLG-SVTSQ HAIKCLLQ-L PKFAKQPLAE KF--------
             --LMGRP-DE ADLS-YVRSQ NAIKYIQQ-L PRSVKQPLAV KF--------
             --VIGSP-SE EELG-FITSE KAKRYIRS-L PRSERVDFGQ LW--------
             --VIGTPRDD SELD-FINNE KARRYIKS-L PVTARCNFRK LF--------
             --TLGSP-EE ADLE-FISSS YARKYIGA-L PRKPKIDFAS LY--------
             --LLGSP-VE TDLA-FLSES SAQMHILTFL SGYTRQPLAT MF--------
             --LVGSP-DA SDLE-FLVPE QIRAQIHSAL KGREKKPFAS RY--------
             --LLGTP-DE SDLL-FLQSP EARVRIKSAL VGQERKPLAS RF--------
             --LLGTP-DQ SDLS-FLQSP EARLRIQSAL LGQERKPLAS RF--------
             --LLGTP-DA SDLS-FLQNP DARQRIQMAL IGQERKPLFS RF--------
             --LLGTP-DA SDLS-FLQNP DARQRIQMAL LGQERKPLFS RF--------
             --IIGTPHSD NDLR-CIESP RAREYIKS-L PMYPAAPLEK MF--------
             --FLGTP-PP ESIS-RIRNE KARRYLSS-M RKKQPVPFSH KF--------
             --FLGTP-PP EAIS-KIRND KARRYLGN-M RKKQPVPFSK KF--------
             --LLGTP-PP EAIA-RIRNE KARRYLGN-M RRKPPVPFTH KF--------
             --MLGTP-SA EAIG-RVRNE KARRYLSS-M RKKKPIPFSH KF--------
             --LLGTP-SL EAIT-RVRNE KTRRYLSS-M RKKKPMQFSR KF--------
             ---------- ---------- ---------- ---------- ----------
             --LLGTP-SA EAIA-RIRNE KARRYLSS-M RKKKPIPFSH KF--------
             --LLGTP-SA DAIA-RIRNE KARRYLSS-M RKKKPIPFSH KF--------
             --LLGTP-SP DAIA-RIRNE KARRYLSS-M RKKKPIPFTH KF--------
             --LLGTP-SA EAIA-RVRNE KARRYLSS-M RKKKPIPLSQ KF--------
             --LLGTP-SA ESIA-RIRNE KARRYLST-M RKKPSIPFSQ KF--------
             --LFGTP-SI EAIS-RVRNE KARRYLNS-M RKKQPVPLSQ KF--------
             --MLGSP-SQ EAIA-RV--- ---------- ---------- ----------
             --MLGTP-SA ETIS-RVRNE KARRYLAS-M RKKVAVPFTQ KF--------
             --MLGTP-SA ESVA-RVRNE KARRYLSG-M RKKTAIPFTQ KF--------
             --MLGSP-SP ETVA-RVRNE KARRYLSS-M RKKLPVPLQH KF--------
             --MLGSP-SP ETIA-RVRNE KARRYLSS-M RKKQPVPLQH KF--------
             --MLGSP-SP ETVQ-RVRNE KARRYLST-M RKKPPMPFVQ KF--------
             --MLGSP-SS ETVQ-RVRNE KARRYLST-M RKKLPMPFGQ KF--------
             --MLGSP-SP EAVQ-RVRNE KAKRYLTS-M RKKQPLPFSQ KF--------
             --LLGTP-SA EAIA-RVRNE KARRYLGS-M RKKKPVPFTQ KF--------
             --LLGTP-ST ETLS-RIRNE KARRYLSN-M RKKQPTPFSQ KF--------
             --VLGTP-SL ESIA-RIRNE KARRYLSS-M RKKPPVPLTQ KF--------
             --LLGTP-SA ETIA-RIRNE KARRYLSS-M RRKKTVPFTQ KF--------
             --LLGTP-SP ETIS-RIRNE KARRYLNS-M RRKKPIPFTQ KF--------
             --LLGTP-ST EAIS-RIRNE KARRYLSS-M RRKKPIPFTQ KF--------
             --MLGTP-SA EAIA-RVRNE KARRYLSS-M RRKQPVPFTQ KF--------
             --LLGTP-SQ DVIS-RVRNE KARRYLST-M SKKSPVPFSE KF--------
             --LLGTP-PP EGVS-RIRNE KARRYLSS-M RKKPPIPFSQ KF--------
             --LLGTP-SA ESLS-RIRNE KARRYLGN-M RKKHPVPFSQ KF--------
             --LLGSP-SG ETIS-RIRNE KARRYLGN-M RKKPRVPFSQ KF--------
             --LLGTP-SA ESLA-KIRNE KARRYLSN-M RKKPRVPFTK KF--------
             --LLGTP-SS ETLS-RIRNE KARRYLSC-M RKKHPVPLTQ KF--------
             --LLGTP-SS ETLS-RIRNE KARRYLST-M RKKHAVPFSQ KF--------
             --LLGTP-SY ESIA-RIRNE KAKRYLNN-M RKKSPIPFSQ KF--------
             --LLGTP-SS ETLS-RIRNE NARGYLTG-M QRKHPIPFSH KF--------
             --LLGTP-SL DTIS-RVRNE KARRYLTS-M RKKPPIPFAQ KF--------
             --LLGTP-SM DTIS-RVRNE KARRYLSS-M RKKEPIPFSQ KF--------
             --ILGTP-SL DAIS-RVRND KARKYLTC-M RKKQPASFSQ KF--------
             --LLGTP-SL DAIS-QVRND KARKYLTC-M RKKQPASFSH KF--------
             --LLGTP-SL DTVS-RIRNE KARRYLSS-M RKKQSVSFSE RF--------
             --LLGTP-SM DTVT-RIRNE KARRYLSS-M RKKQPVPFSE RF--------
             --LLGTP-SM DAIS-RIRND KARRYLSS-M RRKQPVPFSE KF--------
             --LLGTP-ST ETIS-RIRND KARKYLSS-M RRKQPIPFSE KF--------
             --LLGTP-SL DAIS-KVRND KARKYLTE-M RKKHPVPFSQ KF--------
             --LLGTP-SS DVIS-GVRND KARKYLTD-M RKKQPVPFSQ KF--------
             --LLGTP-ST TVIS-GVRND KARKYLTD-M RKKQPVPFSH KF--------
             --LLGTP-SH DVIS-GVRND KARKYLTD-M RKKQPVPFSQ KF--------
             --LLGTP-SL DTIS-RVRNE KARRYLTS-M RKKQPVIFAQ KF--------
             --LLGTP-SM DTIS-RVRNE KARRYLSS-M RKKDPVPFSK KF--------
             --LLGTP-KS ETIS-GVRND KARKYLTE-M RKKNPVTFSQ KF--------
             --LLGTP-KS ETIA-GVRNE KARKYLNE-M RKKNLVPFSQ KF--------
             --LLGTP-PA DVIS-RVRNE KARKYLMT-M VKKPSIQLSK KF--------
             --LVGTP-SP DVIS-RVRND KARKYLMT-M GKKPPMQFSK KF--------
             --FLGTP-HT DVIA-RVRNE KARRYLST-M PKKPAVKFTQ KF--------
             ---------- ------VRNE KARRYLNS-M RKKQPVPFTQ KF--------
             --LLGTP-SP ITLS-RIRNE KARKYLGN-M RRKDPVPFTH KF--------
             --LLGTP-PS EIIS-KIRNE KARQYLAS-M MKKNPVPFAE KF--------
             --LLGTP-PP EIIS-KIRNE KARRYLAS-M SKKTPVPFAE KF--------
             --LLGTP-SQ EVVA-KIKND KARKYLSA-M RKKSPTSFQQ KF--------
             --LLGTP-SQ ETIA-KIKND KARRYLSH-M RKKPPINLQR KF--------
             --LLGTP-SE EVIS-QICNE KAKLHLSN-M RKKPPFPFQQ KF--------
             --LLGTP-SA EAIS-QIQNE KAKRYLSN-M RKKSPIPFQR RF--------
             --LLGTP-SP EVIA-KVRNE KARRFLLN-M RPKPGIPFEQ HF--------
             --LLGTP-TP LQIA-KVRNE KARRFLQQ-M RIKPATPLSE KF--------
             --LLGTT-ST ETLS-RIRNE KARRYL---- ---------- ----------
             --LLGKP-PP HVVD-AIGNV KARAFLNA-L EPKRPRQLSS KF--------
             --LLGKP-DL EDIA-ALESP FAVTMLEN-M NCGSARSFRK AF--------
             --LLGKP-DL EDIA-SLESP FAATMLEN-I TYGTSRTFRK AF--------
             --VIGRP-AP DDIA-ALQSP FAATMLDS-M PID-PKPFLQ VF--------
             --VIGRP-AP EDVA-ALESP FAATMLDN-M PTL-TKNFAQ VF--------
             --MIGKP-AP EDIE-ALESP FAATLIDN-M ANIGTRPFSK AL--------
             --FCGRP-SP SDVE-AIDSP FAATMMES-C SVSQARRLQD VF--------
             --TIPPP-DD DDLSEMIENE DARLFVKTRL PLTPSRPLSD IF-------V
             --TIPPP-DD NDLSEMIDNE YVRRFVKTRL PRIPSRPLSD VC-------R
             --KIPIP-DD EEFSEIIDRY QARMFIKSQL PRTPLRPLRD IF-------R
             --VLGKP-DW TTFPEAKSIS RIMSIS---H TEFPQTRIAD LL--------
             --VLGTP-DW TIFSEATNIS RLLSVS---Y SEILPANLSD II--------
             --VMGSP-TW NSWAEGLKLA NAINYQ---F PQFSSIHLSV LI--------
             --VIGTP-DH QTWPEGLKLA ASMNYQ---F PQFKSTDLSV LI--------
             --VIGPP-NH HTWSDGMKLA ASMNFH---F PQCTSSHLSA LI--------
             --IMGTP-TQ QVWPEGLKLA ATMNFR---F PQFAPTPLNK II--------
             --LLGTP-TE EMWPGVKRLR DWHE-----Y PQWKPENLAR AV--------
             --LLGTP-NE TIWPGVSQHR DWHE-----F PQWRPQDLSL AV--------
             --FLGTP-NE EVWPGVTKLK DWHI-----Y PEWKPQDISH AV--------
             --LLGTP-NE QIWPGVTTLR NWHS-----Y PQWKPHEIAQ AV--------
             --TLGTP-NE KIWPDFGTLP GAKCN----F VKQPYNKLRE KFPAASFSGK
             --TLGTP-NE KIWPDYVNLP AVKKCN---F KNHPYNKLRE KYRSTSFFGR
             --VFGTP-TE AQWPDMIALP DYVE-----Y QPAPAQNLRT LF--------
             --VIGTP-CW KDIE-SVPSE SWRSYLKQ-V PGRAGNMIAQ LT--------

             PGAHVLAIDL LQKMLVFDPS KRISV----- -SE------- ----------
             PGANVLAIDL LQKMLVLDPS KRISV----- -TE------- ----------
             PNAHPMAIDL LQKMLIFDPS KRI------- ---------- ----------
             PTAHPLAIDL LQKMLVFDPT KRISV----- -TD------- ----------
             PTAHPLAIDL LQKMLVFDPT KRISV----- -TE------- ----------
             PDASPLAIDL LQKMLVFDPA KRISV----- -TE------- ----------
             PQAHPLAIDL LQKMLVFDPS KRISV----- -TE------- ----------
             PQAHPLAIDL LQKMLVFDPS KRISV----- -TE------- ----------
             PHAHPLAIDL LQKMLIFDPT KRISV----- -TE------- ----------
             PQANPLAIDL LQRMLVFDPT KRISV----- -TD------- ----------
             PHANPLAIDL LQRMLVFDPT KRISV----- -SD------- ----------
             PQANPTAIDL LDKMLVFDPY KRITV----- -TE------- ----------
             PRANPFAISL LDKMLSFDPR KRITV----- -TE------- ----------
             PKANPLAIDL IEKMLVFDPR KRITV----- -IE------- ----------
             PNANPLAVDL IEKMLVFDPR KRITV----- -IE------- ----------
             PSANPLAIDL IDKMLVFNPR KRISV----- -SE------- ----------
             PRANPLALNL LDRMLVFDPK KRITV----- -TE------- ----------
             PRANPLALNL IDQMLVFDPK KRLTV----- -TD------- ----------
             PRANPLAINL IDKMLVFDPK KRITV----- -HE------- ----------
             PRANPLAIDL IDKMLVFDPR KRITV----- -HE------- ----------
             PRANPLAIQL IDKMLVFDPR KRITV----- -HE------- ----------
             PRANPLAIQL IDRMLVFDPR KRVTV----- -HE------- ----------
             PRANPLAINL IDRMLVFDPR KRVTV----- -NE------- ----------
             PHANPQALQL IERMLAFDPK ERITV----- -SE------- ----------
             PRADPLAIDL LRRMLVFDPT KRITV----- -TE------- ----------
             ---------- ---------- ---------- ---------- ----------
             PDADPLAIDL MEKMLQFDPR KRIDV----- -IQ------- ----------
             SHVNPMAIDL VDRMLTFDPN RRITV----- -EQ------- ----------
             PHVNPLAIDL IEKMLTFDPT RRITV----- -EE------- ----------
             PHVNPLAIDL IERMLIFDPT RRITV----- -EE------- ----------
             PHIHPLAIDL IDRMLTFDPT KRITV----- -EE------- ----------
             PTVHPLAIDL IEKMLTFDPR RRITV----- -LD------- ----------
             PRVHPAAIDL VEKMLTFDPR QRITV----- -ED------- ----------
             PHVNSAAIDL VEKMLTFDPR QRITV----- -ED------- ----------
             PQVHPVAIDL VEKMLTFDPR QRITV----- -EE------- ----------
             PHVHPSAIDL VEKMLTFDPR QRITV----- -EG------- ----------
             PHVHPLAIDL VEKMLTFDPR QRITV----- -EG------- ----------
             PHVHALAIDL CEKMLTFDPN QRITV----- -EE------- ----------
             PKVHPMAIDL VEKMLTFDPR QRITV----- -TD------- ----------
             PRVQPAALDL IERMLAFNPL QRITV----- -EE------- ----------
             PRVQPAALDL IERMLTFNPL QRITV----- -EE------- ----------
             PHVHPLAIDL MERMLTFNPS RRITV----- -EE------- ----------
             PHVHPSAIDI CERMLTFDPN QRITG----- -SD------- ----------
             PHVHPSAIDI CERMLTFDPN QRITV----- -EE------- ----------
             PNMSAGAVDL LEKMLVFDPS RRITV----- -DE------- ----------
             PNMSVNAVDL LQKMLVFDPN RRITV----- -DE------- ----------
             PNMSPAATDL LEKMLVFDPN KRITV----- -DE------- ----------
             PNMSPAATDL LEKMLVFDPN KRITA----- -DE------- ----------
             PNMSPAATDL LEKMLVFDPN KRITV----- -DE------- ----------
             PNMSPGAIDL LEKMLVFDPN RRITV----- -EG------- ----------
             PNMSPSAVDL LEKMLVFDPT KRITV----- -DE------- ----------
             PNASPMALDL LEKMLVFDPS KRITV----- -SE------- ----------
             PNMSSGAMDL LERMLVFDPN KRITV----- -DE------- ----------
             PTMSSGAMDL LERMLVFDPS KRITV----- -DE------- ----------
             RNMSDGAVDL LERMLVFDPS RRITV----- -DE------- ----------
             RNMSAGAVDL LEKMLVFDPS RRITV----- -DE------- ----------
             PNVSPLVLDL AEKMLVFDPN KRITV----- -DE------- ----------
             PNVSPLVLDL AEKMLVFDPS KRITV----- -DD------- ----------
             PNISPIAMDL VEKMLVFDPS KRITV----- -EE------- ----------
             PDLSPEAIDL VEKMLVFDPC KRISV----- -EE------- ----------
             PNMAPAAVDL LEKMLVFDPS KRITV----- -QE------- ----------
             PNMAPAAVDL LEKMLVFDPS KRITV----- -QE------- ----------
             ---------- ---------- ---------- ---------- ----------
             PNVPPLAVDL VERMLVFNPQ NRISV----- -TE------- ----------
             PNLQPAAVDL IEHMLRFDPA GRITV----- -EQ------- ----------
             PNLQPAAVDL IEHMLRFDPA GRITV----- -EQ------- ----------
             PNMGPAAIDL VEHMLRFDPA RRITV----- -EE------- ----------
             PNMNPAAVDL IERMLVFDPY KRITV----- -EQ------- ----------
             PHINAEAIDL IDKMLLFDPA RRITV----- -EE------- ----------
             PQINAEAIDL IEKMLVFDPA KRITV----- -EQ------- ----------
             PHVNAEAIDL IDKMLVFDPD KRITV----- -DE------- ----------
             PHINEEAIDL VDKMLQFDPS KRITV----- -EE------- ----------
             PNMDEDALDL VEKMLVFDPS KRITV----- -EE------- ----------
             PNMDEDVVDL LGKMLVFDPS KRITV----- -EE------- ----------
             PNISPMALDL AEKMLVFDPS KRITV----- -DE------- ----------
             PTMSPETVDL VEKMLVFDPS KRITATSLLA FEE------- ----------
             PTMSPEAVDL VEKMLVFDPS KRITV----- -EE------- ----------
             PSMNSTAIDL LEKMLVFDPV KRITV----- -EE------- ----------
             PKMPTTAIDL LERMLVFDPN RRISV----- -DE------- ----------
             RGINRSALDL VEKMLVFDPA KRITV----- -EA------- ----------
             PNVPPLAIDL VEKMLTFDPK QRISV----- -KE------- ----------
             PNISPLAIDL IEKMLTFDPS KRISA----- -VE------- ----------
             PKLNPLAIDL INKMLTFDPT KRISV----- -ED------- ----------
             PKLNPLAIDL IDKMLTFDAT KRISV----- -ED------- ----------
             PKLSPLAVDL IDKMLTFDAT KRISV----- -DD------- ----------
             PTVPSLALDL VEKMLEFDPT KRITV----- -ED------- ----------
             PHLPPLAIDL VEKMLAYDPK RRITA----- -EE------- ----------
             PHLPHLAIDL IEKLLAYNPN KRITA----- -EE------- ----------
             PHLPPLAVDL IEKMLAYNPE RRITA----- -EQ------- ----------
             PHLPPLAVDL IEKMLAYHPE KRITA----- -EE------- ----------
             PHVTKTALDL IDKMLVFDPT KRITV----- -EQ------- ----------
             PNASPKAVDL VDKMLVLDPA RRITV----- -ED------- ----------
             PRANVLAVDL LERILVFNPH RRISV----- -DE------- ----------
             PHVSPLACDL AEQMLVFDPT KRITA----- -TE------- ----------
             PNANACALDL AEKMLRFDPA KRITA----- -DQ------- ----------
             PQTTTVACDL AEKMLQFNPT RRITA----- -EE------- ----------
             PQTSAIACDL AEKMLLFNPS KRITA----- -EE------- ----------
             PQTSAAACDL AEKMLRFNPS NRITA----- -ED------- ----------
             PQTSAIACDL AEKMLRFNPS NRITA----- -EE------- ----------
             PRVNPKGIDL LQRMLVFDPA KRITA----- -KE------- ----------
             PKADPLALRL LERLLAFDPK DRASA----- -ED------- ----------
             PKADPSALRL LERLIAFDPK DRPSA----- -EE------- ----------
             PHVDPLALRL LHRLLAFDPK DRPSA----- -EE------- ----------
             PHTDPLALRL LEKMLSFEPK DRPTA----- -EE------- ----------
             PNADPLALRL LERLLAFEPN DRPTA----- -EE------- ----------
             ---------- ---------- ---------- ---------- ----------
             PYADPLALRL LERMLAFEPK DRPTA----- -EE------- ----------
             PNADPLALRL LERMLAFEPK DRPTA----- -EE------- ----------
             PNADPLALRL LERMLAFEPK DRPTA----- -EE------- ----------
             PNADPLALRL LERMLAFEPK DRPSA----- -EE------- ----------
             PDADPLALHL VERLLAFDPK DRPTA----- -EE------- ----------
             PTADPLALKL LERLLSFDPK DRPTA----- -EE------- ----------
             ---------- ---------- ---------- ---------- ----------
             PNVDPLALRL LQKLLAFDPK HRATA----- -EQ------- ----------
             PNADPLALRL LERLLAFDPK DRPTA----- -EE------- ----------
             ANADPLAVRL LERLLAFDPK DRPTA----- -EE------- ----------
             ANADPLAVRL LERLLAFDPR DRPTA----- -EE------- ----------
             PNADPLAIRL LERMLAFDPR DRPTA----- -EE------- ----------
             PNADPLAIRL LERMLAFDPR DRPTA----- -EE------- ----------
             PNADPLAIRL LERMLAFDPR DRPTA----- -EQ------- ----------
             PNVDPFALRL LERMLAFEPK DRPTA----- -EK------- ----------
             PNVDPLALRL LERMLAFDPK DRPTA----- -EE------- ----------
             PGVDPLALRL LERLLAFDPK DRPSA----- -EEIRFKFLG WILLLLCLLI
             PNADPLALNL LERMLAFDPK DRPSA----- -EE------- ----------
             PNADPLAMRL LERMLAFDPK DRPSA----- -EE------- ----------
             PNADPLALRL LERMLSFEPK DRPNA----- -EE------- ----------
             PKVDPLAANL LERLLAFDPK DRPTA----- -EQ------- ----------
             KNIDPLARNL LQKMLAFDPK DRPSA----- -TE------- ----------
             PNVDPLALRL LERLLAFDPK DRPSA----- -EE------- ----------
             PGVDPMALDL LERLLAFDPK DRPTA----- -AE------- ----------
             PGADPMALHL LERLLAFDPK DRPTA----- -AE------- ----------
             PGVDPMALHL LERLLAFDPK DRPSA----- -EE------- ----------
             PNVDPLALRL LGRLLAFDPK DRPSA----- -EE------- ----------
             RNTDPLALRL LERLLAFDPK DRSSA----- -EE------- ----------
             PNADPLAVRL LERLLAFDPK NRPSA----- -EE------- ----------
             HNADPLALRL LERLLAFDPK DRPTA----- -EE------- ----------
             PNADPLSLKL LERLLAFDPK DRPTA----- -EE------- ----------
             PNADPLALDL LQRLLAFDPK DRPTA----- -GE------- ----------
             PKADPLALQL LRRLLAFDPK DRPSA----- -EE------- ----------
             LKADPLALQL LRKLLAFDPK DRPSA----- -QE------- ----------
             PKADPAALKL LQRLLAFDPK DRPTA----- -EE------- ----------
             PKADPAALKL LQRLLAFDPK DRPTA----- -EE------- ----------
             PNVDPLALKL LQRLLAFDPK DRPTA----- -EE------- ----------
             PNADPSALKL LERLLAFDPK DRPTA----- -EE------- ----------
             PNADPLALRL LERLLAFDPM DRPTA----- -EE------- ----------
             ANSDPLALNL LQKLLSFDPK DRPTA----- -EQ------- ----------
             PNADPLALRL LQRLLSFDPK DRPTA----- -EQ------- ----------
             PNADPLGLRL LQRLLSFDPK DRPTA----- -EE------- ----------
             PNADPLALRL LERLLAFDPK DRPTA----- -EE------- ----------
             PNADPLGLKL LEKLLAFDPK DRPTA----- -EE------- ----------
             SKADPLALRL LQRLLAFDPK DRPTP----- -AE------- ----------
             PNADPLALRL LQRLLAFDPK DRPTA----- -AE------- ----------
             PNRDPLALRL LEKLLAFDPK DRPSA----- -EE------- ----------
             TNGDPLALRL LEKLLAFDPK DRPSA----- -EA------- ----------
             PNADPLALSL LEKLLAFDPK DRPSA----- -EE------- ----------
             VGADHLALKL LERLLAFDPK DRPTA----- -EE------- ----------
             PNIDPVALKL LQRLIAFDPK DRPSA----- -EE------- ----------
             PKADPLALKL LQRLLAFDPK DRPTA----- -GE------- ----------
             PKADPLALQL LERLLAFDPK DRPTA----- -EE------- ----------
             PNVHPAAVRL LQRLLAFDAK DRPTA----- -EE------- ----------
             PHVDPLAVEL LRKLLAFDAK DRPTA----- -EE------- ----------
             PHVDPMAVRL LKRLLEFDPK DRLTA----- -QE------- ----------
             PNLDPLAVKL LQKLLAFDPR DH-------- ---------- ----------
             PRADRGALRL LRRLLAFDPA ERPTA----- -EE------- ----------
             PGVDSKALNL LEKLLAFDPD DRPTA----- -AQ------- ----------
             ---NPLALRL LERMLAFDPK DRPTT----- -EE------- ----------
             PAADPLALDL LGHLLAFDPA DRPTA----- -AE------- ----------
             PTASPEAEDL LRRLLHFNPH KRLTA----- -EQ------- ----------
             PTASPEAEDL LRRLLHFNPH KRLTA----- -EQ------- ----------
             PKASSEAEDL LRKLLHFNPF KRITA----- -EN------- ----------
             PTASPNAEDL LHRLLHFNPI KRLTA----- -EE------- ----------
             PNASPQAEDL IKKLLQFNPQ KRLTA----- -EQ------- ----------
             PHASPDAADL LRKLLVFNPH KRLTA----- -EQ------- ----------
             DVADRSAVDL LERMLVFNPR KRISM----- -AD------- ----------
             NVADKSAVDL LERMLVFNPR KRISI----- -ED------- ----------
             SVADKTAINL IERMLVFNPR KRISI----- -AD------- ----------
             PNAAPEAIDL INRLCSWDPL KRPTA----- -DE------- ----------
             PNASLEATDL IMQLCSWDPL GRPTA----- -EQ------- ----------
             PSASEDAISL ITSLCSWDPC KRPTA----- -LE------- ----------
             PTASEEAIDL MASLLSWDPA KRPTA----- -AE------- ----------
             PTASAEAIDL MSAMCSWDPN KRPTA----- -AQ------- ----------
             TNACPEAIDL MTQLCHWDPN KRPTA----- -VQ------- ----------
             PNLSPTGLDL ISKMLQCDPA KRISA----- -KA------- ----------
             PGLSAVGLDL LAKMLVFEPS KRISA----- -KA------- ----------
             PDLEPSGLDL LSEMLVYEPS KRISA----- -KK------- ----------
             PRVERSGVDL LDRLLQYNPA NRISA----- -KE------- ----------
             PTLSEAGFDL LNRLLTYDPN KRISS----- -ED------- ----------
             PLLSENGMDL LNRLLTYDPL KRITA----- -EE------- ----------
             SMAGEDALDL LSKMFTYDPK KRITA----- -EQ------- ----------
             GCVDEEALDL LSRMLAFDPA RRCTA----- -EE------- ----------

             ------A-LQ HPYMAPLYDP ---------- ---------- ----------
             ------A-LQ HPYMAPLYDP ---------- ---------- ----------
             ---------- ---------- ---------- ---------- ----------
             ------A-LQ HPYMSALYDP ---------- ---------- ----------
             ------A-LQ HPYMSALYDP ---------- ---------- ----------
             ------A-LM HPYMAPLYDP ---------- ---------- ----------
             ------A-LE HPYMSPLYDP ---------- ---------- ----------
             ------A-LE HPYMSPLYDP ---------- ---------- ----------
             ------A-LE HPYMSPLYDP ---------- ---------- ----------
             ------A-LL HPYMAGLFDP ---------- ---------- ----------
             ------A-LL HPYMEGLLEP ---------- ---------- ----------
             ------A-LE HPYFSALHDP ---------- ---------- ----------
             ------A-LE HPYFSALHDP ---------- ---------- ----------
             ------A-LN HPYLAMLHDE ---------- ---------- ----------
             ------A-LN HPYLAMLHDE ---------- ---------- ----------
             ------A-LE HPYLAMLHDE ---------- ---------- ----------
             ------A-LE HPYFSLLHDV ---------- ---------- ----------
             ------A-LE HPYLSMLHDA ---------- ---------- ----------
             ------A-LE HPYLSMLHDA ---------- ---------- ----------
             ------A-LE HPYLSMLHDT ---------- ---------- ----------
             ------A-LE HPYLSMLHDA ---------- ---------- ----------
             ------A-LE HPYLSMLYDA ---------- ---------- ----------
             ------A-LE HPYLSMLHDV ---------- ---------- ----------
             ------A-LD HPYFNLVHDN HAG------- ---------- ----------
             ------A-LQ HPYLSNLYDP ---------- ---------- ----------
             ---------- ---------- ---------- ---------- ----------
             ------A-LK HPWLAQLHEE ---------- ---------- ----------
             ------A-LN HQYLAKLHDP ---------- ---------- ----------
             ------A-LS HPYLARLHDI ---------- ---------- ----------
             ------A-LS HPYLARLHDI ---------- ---------- ----------
             ------A-LA HPYLSRLHDT ---------- ---------- ----------
             ------A-LA HPYLNSLHDI ---------- ---------- ----------
             ------A-LA HPYLNSLHDI ---------- ---------- ----------
             ------A-LA HPYLNSLHDI ---------- ---------- ----------
             ------A-LA HPYLTSLHDI ---------- ---------- ----------
             ------A-LA HPYLASLHDI ---------- ---------- ----------
             ------A-LA HPYLASLHDI ---------- ---------- ----------
             ------A-LA HPYLANLHDI ---------- ---------- ----------
             ------A-LA HPYLASLHDI ---------- ---------- ----------
             ------A-LE HPYLERLHDI ---------- ---------- ----------
             ------A-LD HPYLERLHDI ---------- ---------- ----------
             ------A-LA HPYLASLHDE ---------- ---------- ----------
             ------S--- ---------- ---------- ---------- ----------
             ------A-LN HPYLANLHDE ---------- ---------- ----------
             ------A-LC HPYLAPLHDI ---------- ---------- ----------
             ------A-LC HPYLAPLHEY ---------- ---------- ----------
             ------A-LC HPYLSSLHNI ---------- ---------- ----------
             ------A-LC HPYLSSLHDI ---------- ---------- ----------
             ------A-LC HPYLSSLHDI ---------- ---------- ----------
             ------A-LS HPYLAPLHDI ---------- ---------- ----------
             ------A-LC HPYLSSLHDI ---------- ---------- ----------
             ------A-LC HPYLAPLHDI ---------- ---------- ----------
             ------A-LC HPYLASLHEI ---------- ---------- ----------
             ------A-LC HPYLASLHEI ---------- ---------- ----------
             ------A-LH HPYLASLHDI ---------- ---------- ----------
             ------A-LH HPYLASLHDI ---------- ---------- ----------
             ------A-LN HPYLASLHEI ---------- ---------- ----------
             ------A-LN HPYLLSLHEI ---------- ---------- ----------
             ------A-LN HPFLLPLHEI ---------- ---------- ----------
             ------A-LR HPFLSSLHEI ---------- ---------- ----------
             ------A-LS HPYLASLHDI ---------- ---------- ----------
             ------A-LS HPYLASLHDI ---------- ---------- ----------
             ---------- ---------- ---------- ---------- ----------
             ------A-LA HPYLTNLHDV ---------- ---------- ----------
             ------A-LS HPYLATLHDI ---------- ---------- ----------
             ------A-LS HPYLATLHDI ---------- ---------- ----------
             ------A-LA HPYLATLHDI ---------- ---------- ----------
             ------A-LS HPYLASLHDI ---------- ---------- ----------
             ------A-LS HPYLASLHDI ---------- ---------- ----------
             ------A-LS HPYLASLHDI ---------- ---------- ----------
             ------A-LS HPYLASLHDI ---------- ---------- ----------
             ------A-LS HPYLAGLHDT ---------- ---------- ----------
             ------A-LS HRYLASLHGI ---------- ---------- ----------
             ------A-LS HRYLASLHGI ---------- ---------- ----------
             ------A-LK QPYLASLHEI ---------- ---------- ----------
             ------A-LA HPYLASLHDI ---------- ---------- ----------
             ------A-LA HPYLACLHDV ---------- ---------- ----------
             ------A-LC YPYLSALHDL ---------- ---------- ----------
             ------A-LG HAYLSPHHDV ---------- ---------- ----------
             ------A-LA HPYLASLHDI ---------- ---------- ----------
             ------A-LA HPYLSSFHDI ---------- ---------- ----------
             ------A-LE HPYLAKLHDE ---------- ---------- ----------
             ------A-LA HPYLSSLHDI ---------- ---------- ----------
             ------A-LA HPYLSSFHDV ---------- ---------- ----------
             ------A-LA HPYLSSLHDI ---------- ---------- ----------
             ------A-LA HPYLASMHDV ---------- ---------- ----------
             ------A-LA HPYLSSLHDV ---------- ---------- ----------
             ------A-LA HPYFSALHDI ---------- ---------- ----------
             ------A-LE HPYLSAMHDP ---------- ---------- ----------
             ------A-LA HPFLSAMHDE ---------- ---------- ----------
             ------A-LE HPYLASLHDV ---------- ---------- ----------
             ------A-LA HPYLESLHDE ---------- ---------- ----------
             ------A-LA HPYLASLHDV ---------- ---------- ----------
             ------A-LD HAYLSSLHDP ---------- ---------- ----------
             ------A-LD HPYLSALHDP ---------- ---------- ----------
             ------A-LA HPYLSALHDP ---------- ---------- ----------
             ------A-LA HPYLSALHDP ---------- ---------- ----------
             ------A-LA HPYLSALHDV ---------- ---------- ----------
             ------A-LA HPYLAALHDL ---------- ---------- ----------
             ------A-LE HPYLQTYHDP ---------- ---------- ----------
             ------A-LA DPYFSGLSNS ---------- ---------- ----------
             ------A-LA DPYFNGLSSK ---------- ---------- ----------
             ------A-LA DPYFYGLANV ---------- ---------- ----------
             ------A-LA DVYFKGLAKV ---------- ---------- ----------
             ------A-LA DPYFKGLANV ---------- ---------- ----------
             ---------- ---------- ---------- ---------- ----------
             ------A-LA DPYFKGLAKV ---------- ---------- ----------
             ------A-LA DPYFKGLAKV ---------- ---------- ----------
             ------A-LA DPYFKGLAKV ---------- ---------- ----------
             ------A-LA DPYFKGLAKV ---------- ---------- ----------
             ------A-LA DPYFDGLANV ---------- ---------- ----------
             ------S-LA DPYFKGLAKV ---------- ---------- ----------
             ---------- ---------- ---------- ---------- ----------
             ------A-LA DPYFRGLSKV ---------- ---------- ----------
             ------A-LA DPYFRGLAKV ---------- ---------- ----------
             ------A-LA DPYFKGLAKV ---------- ---------- ----------
             ------A-LA DPYFKGLAKV ---------- ---------- ----------
             ------A-LA DPYFKGLAKV ---------- ---------- ----------
             ------A-LA DPYFKGLAKV ---------- ---------- ----------
             ------A-LA DPYFKGLAKV ---------- ---------- ----------
             ------A-LA DPYFRGLARV ---------- ---------- ----------
             ------A-LA DPYFNGLAKV ---------- ---------- ----------
             LVLQLQA-LA DPYFHGLANV ---------- ---------- ----------
             ------A-LA DPYFKNIASV ---------- ---------- ----------
             ------A-LA DPYFKNIANV ---------- ---------- ----------
             ------A-LA DPYFRNIANV ---------- ---------- ----------
             ------A-LA DPYFNGLAKI ---------- ---------- ----------
             ------A-LA DPYFQSMSHL ---------- ---------- ----------
             ------A-LT DPYFYGLSNA ---------- ---------- ----------
             ------A-LA DPYFTGLANS ---------- ---------- ----------
             ------A-LT DPYFTGLANS ---------- ---------- ----------
             ------A-LT DPYFNGLANS ---------- ---------- ----------
             ------A-LA DPYFAVLANV ---------- ---------- ----------
             ------A-LA DPYFASLANV ---------- ---------- ----------
             ------IRFT DPYFHGLANA ---------- ---------- ----------
             ------A-LA DPYFRGISKL ---------- ---------- ----------
             ------A-LA DPYFKGLAKV ---------- ---------- ----------
             ------A-LS HPYFKGLAKV ---------- ---------- ----------
             ------A-LA DPYFNGLAKV ---------- ---------- ----------
             ------A-LA DPYFNGLAKV ---------- ---------- ----------
             ------A-LA DPYFKGLGKV ---------- ---------- ----------
             ------A-LA DPYFKGLAKA ---------- ---------- ----------
             ------A-LA DPYFKGLAKV ---------- ---------- ----------
             ------A-LA HPYFKRLARV ---------- ---------- ----------
             ------A-LA DPYFKGLAKV ---------- ---------- ----------
             ------A-LA DPYFKGLSRV ---------- ---------- ----------
             ------A-LA DPYFKGLSRV ---------- ---------- ----------
             ------A-LA DPYFKGLARM ---------- ---------- ----------
             ------A-LA DPYFKGLAKV ---------- ---------- ----------
             ------A-LT DPYFKSLSKP ---------- ---------- ----------
             ------A-LA DPYFKGLSKI ---------- ---------- ----------
             ------A-LA DPYFKCLAKV ---------- ---------- ----------
             ------A-LA DPYFKGLAKV ---------- ---------- ----------
             ------A-LA DPYFKGIARI ---------- ---------- ----------
             ------A-LA DPYFKGLAKV ---------- ---------- ----------
             ------A-LA DPYFRGLAKV ---------- ---------- ----------
             ------A-LA DPYFQGLANV ---------- ---------- ----------
             ------A-LS DPYFRGMSKI ---------- ---------- ----------
             ------A-LS HPYFKGLSRT ---------- ---------- ----------
             ------A-LA DPFFKRLAKL ---------- ---------- ----------
             ------A-LA DPYFKNIAKL ---------- ---------- ----------
             ------A-LA HPYFKGLANI ---------- ---------- ----------
             ---------- -AYFKGLAKV ---------- ---------- ----------
             ------A-LA DPYFAGLHCV ---------- ---------- ----------
             ------A-LA DPYFEGLADV ---------- ---------- ----------
             ------A-LA DPYFNGWQTF ---------- ---------- ----------
             ------A-LA HPYFAGLPSA ---------- ---------- ----------
             ------A-LQ HPYLAQFHSP ---------- ---------- ----------
             ------A-LQ HPYLAQFHNP ---------- ---------- ----------
             ------A-LR HPYLAQFHNP ---------- ---------- ----------
             ------A-LR HPYLAQFHNA ---------- ---------- ----------
             ------A-LQ HPYVAQFHNA ---------- ---------- ----------
             ------A-LR HPYVAQFHNL ---------- ---------- ----------
             ------A-LQ HEYMAEITVD VLA------- ---------- ----------
             ------A-LQ HEYMAEITVD VLA------- ---------- ----------
             ------A-LQ HEYMADITVD VLA------- ---------- ----------
             ------A-LN HPFFSMATQA SYPIHDLELR LDNM------ -----AALPN
             ------A-LK HPFFHVGKWV PHPLPDPFQM KQND------ -----TAKPN
             ------A-LQ HPFFQSCFYV PPSLRPRTAV TRT--PPSGE TKGALDQKSG
             ------S-LR HPFFQACFYV PPSLRMREAV LKNQ-SPGQV GKGAFGNKSD
             ------A-LQ HPFFQVGMPI PSSIPNRREL LKTLVPPTHE VKSEAKSYSE
             ------A-LQ HPYFAVGVRP ALPVSNSPMS IDR--PNSHG VTNPGKDIAV
             ------A-MN HPYFDDLDKS ---------- ---------- ----------
             ------A-LS HTYFADVDKT ---------- ---------- ----------
             ------A-LE HPYFDDLDKS ---------- ---------- ----------
             ------A-LV HPYFDSLDKS ---------- ---------- ----------
             ------A-LN HEWFRELPLP KSK------- ---------- ----------
             ------A-LQ HNWFQEVPLP KMK------- ---------- ----------
             ------A-LE HRYFSIEPMP TKP------- ---------- ----------
             ------A-LA HTYFKSLKQP ---------- ---------- ----------

             ---------- ---------- ----NANP-P A--------- ----------
             ---------- ---------- ----SANP-P A--------- ----------
             ---------- ---------- ---------- A--------- ----------
             ---------- ---------- ----RANP-P A--------- ----------
             ---------- ---------- ----RANP-P A--------- ----------
             ---------- ---------- ----SKEP-L A--------- ----------
             ---------- ---------- ----SANP-P A--------- ----------
             ---------- ---------- ----SANP-P A--------- ----------
             ---------- ---------- ----SANP-P A--------- ----------
             ---------- ---------- ----GSNP-P A--------- ----------
             ---------- ---------- ----ECNP-S E--------- ----------
             ---------- ---------- ----RLEP-S A--------- ----------
             ---------- ---------- ----SLEP-S A--------- ----------
             ---------- ---------- ----NLEP-I A--------- ----------
             ---------- ---------- ----NLEP-T A--------- ----------
             ---------- ---------- ----NLEP-V A--------- ----------
             ---------- ---------- ----TMEP-S A--------- ----------
             ---------- ---------- ----ALEP-S A--------- ----------
             ---------- ---------- ----SVEP-S A--------- ----------
             ---------- ---------- ----SVEP-S A--------- ----------
             ---------- ---------- ----TVEP-S A--------- ----------
             ---------- ---------- ----SQEL-S A--------- ----------
             ---------- ---------- ----TVEP-S A--------- ----------
             ---------- ---DVY---- ----QFRP-D N--------- ----------
             ---------- ---------- ----SCNP-S A--------- ----------
             ---------- ---------- ---------- ---------- ----------
             ---------- ---------- ----AAEP-A A--------- ----------
             ---------- ---------- ----NDEP-I C--------- ----------
             ---------- ---------- ----SDEP-V C--------- ----------
             ---------- ---------- ----ADEP-V C--------- ----------
             ---------- ---------- ----ADEP-V C--------- ----------
             ---------- ---------- ----SDEP-E C--------- ----------
             ---------- ---------- ----SDEP-V C--------- ----------
             ---------- ---------- ----SDEP-I C--------- ----------
             ---------- ---------- ----SDEP-I C--------- ----------
             ---------- ---------- ----SDEP-V C--------- ----------
             ---------- ---------- ----SDEP-V C--------- ----------
             ---------- ---------- ----SDEP-I C--------- ----------
             ---------- ---------- ----SDEP-V C--------- ----------
             ---------- ---------- ----ADEP-I C--------- ----------
             ---------- ---------- ----ADEP-I C--------- ----------
             ---------- ---------- ----GDEP-T C--------- ----------
             ---------- ---------- ---------- ---------- ----------
             ---------- ---------- ----ADEP-T C--------- ----------
             ---------- ---------- ----NEEP-V C--------- ----------
             ---------- ---------- ----NEEP-V C--------- ----------
             ---------- ---------- ----HEEP-I C--------- ----------
             ---------- ---------- ----NDEP-I C--------- ----------
             ---------- ---------- ----NDEP-I C--------- ----------
             ---------- ---------- ----NEEP-V C--------- ----------
             ---------- ---------- ----NDEP-V C--------- ----------
             ---------- ---------- ----NEEP-I C--------- ----------
             ---------- ---------- ----NDEP-V C--------- ----------
             ---------- ---------- ----YDEP-V C--------- ----------
             ---------- ---------- ----NEEP-T C--------- ----------
             ---------- ---------- ----NEEP-T C--------- ----------
             ---------- ---------- ----NEEP-T C--------- ----------
             ---------- ---------- ----NEEP-T C--------- ----------
             ---------- ---------- ----NEEP-I C--------- ----------
             ---------- ---------- ----NEEP-I C--------- ----------
             ---------- ---------- ----NDEP-S C--------- ----------
             ---------- ---------- ----NDEP-S C--------- ----------
             ---------- ---------- ---------- ---------- ----------
             ---------- ---------- ----NDEP-S C--------- ----------
             ---------- ---------- ----NDEP-A S--------- ----------
             ---------- ---------- ----NDEP-A S--------- ----------
             ---------- ---------- ----NDEP-I C--------- ----------
             ---------- ---------- ----NDEP-A C--------- ----------
             ---------- ---------- ----NDEP-S C--------- ----------
             ---------- ---------- ----NDEP-S C--------- ----------
             ---------- ---------- ----NDEP-S C--------- ----------
             ---------- ---------- ----SDEP-E C--------- ----------
             ---------- ---------- ----NEEP-R C--------- ----------
             ---------- ---------- ----NEEP-G C--------- ----------
             ---------- ---------- ----NEEP-T C--------- ----------
             ---------- ---------- ----DDEP-V C--------- ----------
             ---------- ---------- ----DDEP-V C--------- ----------
             ---------- ---------- ----NDEP-V C--------- ----------
             ---------- ---------- ----AKEP-V C--------- ----------
             ---------- ---------- ----NDEP-A S--------- ----------
             ---------- ---------- ----TDEP-E C--------- ----------
             ---------- ---------- ----SDEP-T C--------- ----------
             ---------- ---------- ----CDEP-I C--------- ----------
             ---------- ---------- ----SDEP-I C--------- ----------
             ---------- ---------- ----SDEP-I C--------- ----------
             ---------- ---------- ----THEP-I C--------- ----------
             ---------- ---------- ----TDEP-V C--------- ----------
             ---------- ---------- ----TDEP-V C--------- ----------
             ---------- ---------- ----TDEP-K C--------- ----------
             ---------- ---------- ----TDEP-S C--------- ----------
             ---------- ---------- ----SDEP-V C--------- ----------
             ---------- ---------- ----VDEP-C A--------- ----------
             ---------- ---------- ----SAEP-R Y--------- ----------
             ---------- ---------- ----SDEP-T C--------- ----------
             ---------- ---------- ----SDEP-T Y--------- ----------
             ---------- ---------- ----SDEP-N C--------- ----------
             ---------- ---------- ----SDEP-N C--------- ----------
             ---------- ---------- ----SDEP-T C--------- ----------
             ---------- ---------- ----SDEP-T C--------- ----------
             ---------- ---------- ----NDEP-E G--------- -EP-------
             ---------- ---------- ----EREP-T T--------- -QP-------
             ---------- ---------- ----VREP-S T--------- -QP-------
             ---------- ---------- ----DREP-S T--------- -QP-------
             ---------- ---------- ----EREP-S A--------- -QP-------
             ---------- ---------- ----EREP-S A--------- -RT-------
             ---------- ---------- ---------- ---------- ----------
             ---------- ---------- ----EREP-S A--------- -QP-------
             ---------- ---------- ----EREP-S A--------- -QP-------
             ---------- ---------- ----EREP-S A--------- -QP-------
             ---------- ---------- ----EREP-S A--------- -QP-------
             ---------- ---------- ----DREP-S T--------- -QP-------
             ---------- ---------- ----EREP-S A--------- -QP-------
             ---------- ---------- ---------- ---------- ----------
             ---------- ---------- ----DREP-S A--------- -LP-------
             ---------- ---------- ----EREP-S A--------- -QP-------
             ---------- ---------- ----DREP-S A--------- -QP-------
             ---------- ---------- ----DREP-S A--------- -QP-------
             ---------- ---------- ----DREP-S A--------- -QP-------
             ---------- ---------- ----DREP-S A--------- -QP-------
             ---------- ---------- ----EREP-S A--------- -QP-------
             ---------- ---------- ----DREH-S T--------- -QP-------
             ---------- ---------- ----EREP-S T--------- -QP-------
             ---------- ---------- ----EREP-S T--------- -QP-------
             ---------- ---------- ----DREP-S A--------- -QP-------
             ---------- ---------- ----DREP-S A--------- -QP-------
             ---------- ---------- ----DREP-S A--------- -QP-------
             ---------- ---------- ----DREP-S A--------- -QP-------
             ---------- ---------- ----QREP-A A--------- -NP-------
             ---------- ---------- ----DREPCS S--------- -SP-------
             ---------- ---------- ----DREP-T T--------- -QP-------
             ---------- ---------- ----EREP-I A--------- -QP-------
             ---------- ---------- ----EREP-I A--------- -QP-------
             ---------- ---------- ----EREP-S R--------- -NP-------
             ---------- ---------- ----EREP-S R--------- -HP-------
             ---------- ---------- ----DYEP-C T--------- -QP-------
             ---------- ---------- ----SREP-S R--------- -LP-------
             ---------- ---------- ----EREP-S C--------- -QP-------
             ---------- ---------- ----EREP-S C--------- -QP-------
             ---------- ---------- ----EREP-S C--------- -QP-------
             ---------- ---------- ----EREP-S C--------- -QP-------
             ---------- ---------- ----EREP-S C--------- -QP-------
             ---------- ---------- ----EREP-S C--------- -QP-------
             ---------- ---------- ----EREP-S C--------- -QP-------
             ---------- ---------- ----EREP-S CQ-------- -QP-------
             ---------- ---------- ----EREP-S C--------- -QS-------
             ---------- ---------- ----EREP-A C--------- -QL-------
             ---------- ---------- ----EREP-A C--------- -LP-------
             ---------- ---------- ----EREP-A C--------- -HP-------
             ---------- ---------- ----EREP-S C--------- -QP-------
             ---------- ---------- ----DREP-S C--------- -QP-------
             ---------- ---------- ----EREP-S S--------- -QQ-------
             ---------- ---------- ----EREP-S C--------- -QP-------
             ---------- ---------- ----EREP-A A--------- -QP-------
             ---------- ---------- ----EREP-A A--------- -QP-------
             ---------- ---------- ----EREP-S A--------- -QP-------
             ---------- ---------- ----AREP-V A--------- -QP-------
             ---------- ---------- ----DYEP-S R--------- -QP-------
             ---------- ---------- ----EREP-S A--------- -QP-------
             ---------- ---------- ----EREP-L A--------- -QP-------
             ---------- ---------- ----EREP-S S--------- -DP-------
             ---------- ---------- ----DREP-S S--------- -DP-------
             ---------- ---------- ----EQEP-S S--------- -LP-------
             ---------- ---------- ----EREP-T S--------- -KP-------
             ---------- ---------- ----AREP-V A--------- -QP-------
             ---------- ---------- ----SREP-S R--------- -HP-------
             ---------- ---------- ----SRDY-I S--------- -RDFRVSSSD
             ---------- ---------- ----VNQE-S V--------- ----------
             ---------- ---------- ----MEEP-V C--------- ----------
             ---------- ---------- ----SDEP-L C--------- ----------
             ---------- ---------- ----IDEP-I C--------- ----------
             ---------- ---------- ----AEES-I C--------- ----------
             ---------- ---------- ----RDEP-V C--------- ----------
             ---------- ---------- ----ADEP-V C--------- ----------
             ---------- ---REL---- ----NLKP-- --------YE VEKLK-----
             ---------- ---RKL---- ----NLKP-- --------YE VEKLR-----
             ---------- ---GEL---- ----DLQP-- --------AE VEKLN-----
             LELN------ ---------- LWDFNREPEE CFLGL--TLA VKP-------
             LELN------ ---------- LWDFGREPDD CFLGL--TLA VKP-------
             RRYS------ ---------- RATSNSKPTS NY------SS AKP-------
             NQNF------ ---------- DPPSYAKAY- ---------N SVP-------
             KEMH------ ---------- ERSSEEKPFL DD------LN AMP-------
             LEDRNGMRGP KTWAETAPPL RQADQQNPDQ NKGGA--GTA AAP-------
             ---------- ---------- ---------- ---------- ----------
             ---------- ---------- ---------- ---------- ----------
             ---------- ---------- ---------- ---------- ----------
             ---------- ---------- ---------- ---------- ----------
             ---------- ---------- ----EFMP-T C--------- ----------
             ---------- ---------- ----ELMP-T F--------- ----------
             ---------- ---------- ----QLLP-R P--------- ----------
             ---------- ---------- ----QDVPPI TFENAPSVLP EDPLWAITNP

             ---------- ------QVPI -D-------- --LDV--DE- -D--------
             ---------- ------QVPI -D-------- --LDVDEDE- -D--------
             ---------- ------QVPI -D-------- --LDI--DE- -D--------
             ---------- ------QFPI -D-------- --LEI--DE- -D--------
             ---------- ------QFPI -D-------- --LEI--DE- -D--------
             ---------- ------QVPI -D-------- --LDI--DE- -D--------
             ---------- ------QVPI -D-------- --LDI--DE- -N--------
             ---------- ------QVPI -D-------- --LDI--DE- -N--------
             ---------- ------QVPI -D-------- --LDI--DE- -N--------
             ---------- ------HVPI -S-------- --LDI--DE- -N--------
             ---------- ------NVPV SS-------- --LEI--DE- -N--------
             ---------- ------TAPF -E-------- --LDM-PDE- -E--------
             ---------- ------TAPF -D-------- --LDM-PDE- -E--------
             ---------- ------PARF -D-------- --SSF-EDD- -D--------
             ---------- ------PTRF -D-------- --SSF-EDD- -D--------
             ---------- ------PSPF -T-------- --SNF-EDE- -D--------
             ---------- ------PATF -D-------- --FEF-EDV- -D--------
             ---------- ------SAAF -E-------- --FDF-EDE- -E--------
             ---------- ------PAPF -E-------- --FDF-EDE- -D--------
             ---------- ------PVPF -E-------- --FDF-EDE- -D--------
             ---------- ------PAPF -E-------- --FDF-EDE- -D--------
             ---------- ------PAPF -D-------- --FDF-EDE- -D--------
             ---------- ------PAPF -E-------- --FDF-EDE- -D--------
             ---------- ------IIPP -D-------- --V-M-EDQ- -M--------
             ---------- ------QVSI -N-------- --LDI--DE- -N--------
             ---------- ---------- ---------- ---------- ----------
             ---------- ------AGEF -V-------- --LDF-DEM- -T--------
             ---------- ------QKPF -S-------- --FEF-EQQ- -P--------
             ---------- ------QETF -S-------- --FEF-EKQ- -A--------
             ---------- ------QETF -S-------- --FEF-ELQ- -A--------
             ---------- ------PEPF -S-------- --FEF-EQQ- -A--------
             ---------- ------TIPF -N-------- --FDF-ENH- -A--------
             ---------- ------MTPF -S-------- --FDF-EQH- -A--------
             ---------- ------MTPF -S-------- --FDF-EQH- -A--------
             ---------- ------TTPF -S-------- --FDF-EQH- -A--------
             ---------- ------TMPF -S-------- --FDF-EQH- -A--------
             ---------- ------SSPF -S-------- --FDF-EQH- -A--------
             ---------- ------AMPF -S-------- --FDF-EQH- -T--------
             ---------- ------PTPF -S-------- --FEF-EQH- -A--------
             ---------- ------TDPF -S-------- --FDF-EQH- -P--------
             ---------- ------LEPF -S-------- --FDF-EQK- -A--------
             ---------- ------PEPF -S-------- --VEL-EQQ- -A--------
             ---------- ---------- ---------- ------KTY- -S--------
             ---------- ------PIPF -N-------- --FEF-EEH- -A--------
             ---------- ------VRPF -N-------- --FDF-EQP- -T--------
             ---------- ------VRPF -H-------- --FDF-EQP- -S--------
             ---------- ------PAPF -R-------- --IEF-EQS- -S--------
             ---------- ------PAPF -R-------- --FDF-EQS- -S--------
             ---------- ------SAPF -R-------- --VDF-EQT- -S--------
             ---------- ------PRPF -V-------- --FDF-EQP- -S--------
             ---------- ------PSPF -S-------- --FDF-EQS- -S--------
             ---------- ------QQPF -S-------- --FDF-EQP- -S--------
             ---------- ------PAPF -S-------- --FDF-EQP- -S--------
             ---------- ------PAPF -S-------- --FDF-EQP- -S--------
             ---------- ------PAPF -S-------- --FDF-EQP- -S--------
             ---------- ------PAPF -S-------- --FDF-EQP- -S--------
             ---------- ------SKPF -Q-------- --FDF-EQS- -S--------
             ---------- ------PKPF -Q-------- --FDF-EQS- -S--------
             ---------- ------PSPF -I-------- --FDF-EQS- -S--------
             ---------- ------SSPF -N-------- --FDF-EQA- -S--------
             ---------- ------PTPF -N-------- --FDF-EQP- -S--------
             ---------- ------PTPF -N-------- --FDF-EQP- -S--------
             ---------- ---------- ---------- ---------- ----------
             ---------- ------HGPF -D-------- --FDF-EQP- -T--------
             ---------- ------QAPF -E-------- --FDF-EQP- -S--------
             ---------- ------QAPF -E-------- --FDF-EQP- -S--------
             ---------- ------HSPF -E-------- --FDF-EQP- -S--------
             ---------- ------HAPF -E-------- --FDF-EQP- -S--------
             ---------- ------HAPF -N-------- --FDF-EQP- -S--------
             ---------- ------HSPF -N-------- --FDF-EQH- -S--------
             ---------- ------EMPF -N-------- --FDF-EQP- -S--------
             ---------- ------HAPF -N-------- --FDF-EQP- -S--------
             ---------- ------PAPF -N-------- --FDF-EQG- -T--------
             ---------- ------PIPF -N-------- --FDF-EQG- -S--------
             ---------- ------PTPF -S-------- --FDF-EET- -A--------
             ---------- ------HSPS -N-------- ---------- ----------
             ---------- ------HSPF -N-------- --YDF-EQP- -S--------
             ---------- ------SNHF -S-------- --FHF-EDP- -S--------
             ---------- ------STPF -S-------- --FDF-EHP- -S--------
             ---------- ------VSPF -E-------- --FDF-EEP- -S--------
             ---------- ------SEPF -N-------- --FDL-DEH- -P--------
             ---------- ------PEPF -V-------- --VEV-DEL- -S--------
             ---------- ------HSPF -V-------- --FDF-DED- -N--------
             ---------- ------HSPF -T-------- --FEF-DEH- -S--------
             ---------- ------ESPF -T-------- --FDF-DEQ- -N--------
             ---------- ------PAPF -S-------- --FDV-DES- -T--------
             ---------- ------PTVF -N-------- --FDM-EEQ- -S--------
             ---------- ------PSTF -D-------- --FAV-EEQ- -S--------
             ---------- ------PAPF -N-------- --FDI-DEQ- -S--------
             ---------- ------PTHF -T-------- --FDI-DEQ- -S--------
             ---------- ------PTPF -T-------- --FDF-DSE- -H--------
             ---------- ------ETPF -T-------- --FNF-EED- -G--------
             ---------- ------AADP -SDLHH---- DPLDD-PDV- -H--------
             ---------- ------PNSF -D-------- --YDC-YNS- -S--------
             ---------- ------EGNF -G-------- --LDD-AYP- -N--------
             ---------- ------YLTF -D-------- --FDT-YLP- -N--------
             ---------- ------HLTF -D-------- --FDS-YLP- -N--------
             ---------- ------HLLF -D-------- --FDA-YLP- -N--------
             ---------- ------HLMF -D-------- --FDA-YLP- -S--------
             ---------- ----IPPSFF -E-------- --FDH-YKE- -A--------
             ---------- ------ISKL -E-------- --FDF-ERK- -K--------
             ---------- ------ISKL -E-------- --FEF-ERK- -K--------
             ---------- ------IPKL -E-------- --FEF-ERR- -K--------
             ---------- ------VTKL -E-------- --FEF-ERR- -R--------
             ---------- ------ISKM -E-------- --FEF-ERR- -R--------
             ---------- ---------- ---------- ---------- ----------
             ---------- ------VTKM -E-------- --FEF-ERR- -R--------
             ---------- ------VTKM -E-------- --FEF-ERR- -R--------
             ---------- ------VTKM -E-------- --FEF-ERR- -R--------
             ---------- ------VTKL -E-------- --FEF-ERR- -R--------
             ---------- ------ISKL -E-------- --FEF-ERR- -K--------
             ---------- ------ISKM -E-------- --FEF-ERR- -R--------
             ---------- ---------- ---------- ---------- ----------
             ---------- ------ISKL -E-------- --FEF-ERR- -R--------
             ---------- ------ITKM -E-------- --FEF-ERR- -R--------
             ---------- ------ITKM -E-------- --FEF-ERR- -R--------
             ---------- ------ITKM -E-------- --FEF-ERR- -R--------
             ---------- ------ITKM -E-------- --FEF-ERR- -R--------
             ---------- ------ITKM -E-------- --FEF-ERR- -R--------
             ---------- ------ITKM -E-------- --FEF-ERR- -R--------
             ---------- ------LTKM -E-------- --FEF-ERR- -R--------
             ---------- ------ISKL -E-------- --FEF-ERR- -R--------
             ---------- ------ISKL -E-------- --FEF-ERR- -K--------
             ---------- ------ITKL -E-------- --FEF-ERR- -R--------
             ---------- ------ITKL -E-------- --FEF-ERR- -R--------
             ---------- ------VTKL -E-------- --FEF-ERR- -R--------
             ---------- ------ISKL -E-------- --FEF-ERR- -R--------
             ---------- ------ISRM -E-------- --FEF-ERR- -R--------
             ---------- ------ISKL -E-------- --FEF-ERR- -K--------
             ---------- ------ISKL -E-------- --FEF-ERR- -K--------
             ---------- ------ISKL -E-------- --FEF-ERR- -K--------
             ---------- ------ISKL -E-------- --FEF-EKR- -K--------
             ---------- ------ISKL -E-------- --FEF-ERR- -K--------
             ---------- ------ISKL -E-------- --FEF-ERR- -K--------
             ---------- ------ISKF -L-------- --FEF-ERR- -R--------
             ---------- ------VSKF -E-------- --FEF-ERR- -K--------
             ---------- ------ITKM -E-------- --FEF-ERR- -K--------
             ---------- ------ITKM -E-------- --FEF-ERR- -R--------
             ---------- ------IPKI -E-------- --FEF-EGR- -R--------
             ---------- ------IPKM -E-------- --FEF-ERR- -R--------
             ---------- ------ITKM -E-------- --FEF-ERK- -N--------
             ---------- ------ITKM -E-------- --FEF-ERR- -K--------
             ---------- ------ISKM -E-------- --FEF-ERR- -K--------
             ---------- ------ISKT -E-------- --FEF-ERR- -K--------
             ---------- ------ISKL -E-------- --FDF-ERR- -R--------
             ---------- ------ISKL -E-------- --FEF-ERR- -R--------
             ---------- ------ISKL -E-------- --FEF-ERR- -R--------
             ---------- ------ISKL -E-------- --FEF-ERR- -R--------
             ---------- ------ITKM -E-------- --FEF-ERR- -R--------
             ---------- ------IRKV -E-------- --FDF-EHR- -R--------
             ---------- ------ISKM -E-------- --FEF-ERR- -R--------
             ---------- ------ISKM -E-------- --FEF-ERR- -R--------
             ---------- ------ISKL -E-------- --FEF-ERR- -R--------
             ---------- ------ISKV -E-------- --FEF-ERR- -R--------
             ---------- ------ISKL -E-------- --FEF-ERR- -R--------
             ---------- ------ITKM -E-------- --FEF-ERR- -R--------
             ---------- ------ISKL -E-------- --FEF-ERR- -K--------
             ---------- ------LGKL -E-------- --FEF-ERR- -K--------
             ---------- ------LSKL -E-------- --FDF-ERQ- -K--------
             ---------- ------VPKS -D-------- --FEF-EKK- -H--------
             ---------- ------VPKS -D-------- --FEF-EKK- -H--------
             ---------- ------AAKA -D-------- --FDF-ERK- -R--------
             ---------- ------ASKE -D-------- --FNF-ERK- -R--------
             ---------- ------ISKL -A-------- --FEF-DRR- -K--------
             ---------- ------LPKS -V-------- --FAW-DQR- -K--------
             ATGVSMWCQQ CHLYVSKSSL -E-------- --MEF-FTRY GE--------
             ---------- ------RIAD -D-------- --FQF-ESC- -R--------
             ---------- ------SRLI -R-------- --IPIDDNT- -K--------
             ---------- ------KRVI -R-------- --IPIDDNT- -K--------
             ---------- ------SRII -R-------- --IPIDDNT- -K--------
             ---------- ------TRIV -R-------- --IPIDDNT- -K--------
             ---------- ------NRII -R-------- --IPIDDNT- -K--------
             ---------- ------NRII -V-------- --LPISDNT- -K--------
             ---------- ---DSTPPRI -E-------- --MFI-ESP- SQ--------
             ---------- ---DSTPPRI -E-------- --MFA-QDP- SE--------
             ---------- ---DVNPPCI -E-------- --MNV-EIP- SQ--------
             ---------- -----SAPKL -EMLRNVSQD MSENF----- ----------
             ---------- -----SVSNL -EMVHKVSQG TGEDI----- ----------
             ---------- -----HAAFV -TGVQRKLEM NNQDV-YKN- -DKS------
             ---------- ---------- ---------- ----F-RKR- -DGS------
             ---------- -----AAEKY -N-----VFL GATAL-PKA- -NGSKLAPEV
             ---------- -----AAGSL -S-------- -SMGL-QLN- -LGNALGNPL
             ---------- ---------- -Q-------- ---------- ----------
             ---------- ---------- -A-------- ---------- ----------
             ---------- ---------- -Q-------- ---------- ----------
             ---------- ---------- -Q-------- ---------- ----------
             ---------- ------PPLN -E-------- --HDR-QSR- -RFLK-SPD-
             ---------- ------PVRN -D-------- --HDR-RLK- -RLMK-SPD-
             ---------- ------PPKV -EGMN----- ------KPP- -ELA--SPDG
             ---------- ---AMALGLL -E-------- --REL-ENS- ----------

             ---L-REEMI REM------- ---------- ---------- ----------
             ---L-GAEMI REL------- ---------- ---------- ----------
             ---L-GEEMI REM------- ---------- ---------- ----------
             ---L-DEEMI RES------- ---------- ---------- ----------
             ---L-DEDMI RET------- ---------- ---------- ----------
             ---L-EEEMI REM------- ---------- ---------- ----------
             ---L-GVEMI REM------- ---------- ---------- ----------
             ---L-GVDMI REM------- ---------- ---------- ----------
             ---I-SADMI REM------- ---------- ---------- ----------
             ---M-EEPVI REM------- ---------- ---------- ----------
             ---M-EGDMI REM------- ---------- ---------- ----------
             ---L-RVQEL REM------- ---------- ---------- ----------
             ---L-KEEEL RDM------- ---------- ---------- ----------
             ---L-KEHDL REK------- ---------- ---------- ----------
             ---L-KENEL REK------- ---------- ---------- ----------
             ---L-SEHEL REK------- ---------- ---------- ----------
             ---L-KEADV REM------- ---------- ---------- ----------
             ---L-REDAL REK------- ---------- ---------- ----------
             ---L-KEDAL RER------- ---------- ---------- ----------
             ---L-KEDAL RER------- ---------- ---------- ----------
             ---L-KEDAL RER------- ---------- ---------- ----------
             ---L-KEDAL RER------- ---------- ---------- ----------
             ---L-KEDAL REK------- ---------- ---------- ----------
             ---VDTSSNL REY------- ---------- ---------- ----------
             ---L-QVRMI REM------- ---------- ---------- ----------
             ---------- ---------- ---------- ---------- ----------
             ---L-NETGV RQM------- ---------- ---------- ----------
             ---L-DEEQI KEM------- ---------- ---------- ----------
             ---L-GEEEM KEM------- ---------- ---------- ----------
             ---L-GEEEM KEM------- ---------- ---------- ----------
             ---L-VEEQM KDM------- ---------- ---------- ----------
             ---L-SEEQM KEL------- ---------- ---------- ----------
             ---L-SEEQM REL------- ---------- ---------- ----------
             ---L-SEEQM REL------- ---------- ---------- ----------
             ---L-SEEQM KEL------- ---------- ---------- ----------
             ---L-SEEQM KDL------- ---------- ---------- ----------
             ---L-SEEQM KDL------- ---------- ---------- ----------
             ---L-TEDQM KEL------- ---------- ---------- ----------
             ---L-TEDQM KEL------- ---------- ---------- ----------
             ---L-TEDQM KQL------- ---------- ---------- ----------
             ---L-NEDQM KQL------- ---------- ---------- ----------
             ---V-DEQQI KEL------- ---------- ---------- ----------
             ---F-SQKYL DGL------- ---------- ---------- ----------
             ---L-TEEQM REL------- ---------- ---------- ----------
             ---L-TEENI KEL------- ---------- ---------- ----------
             ---L-TEENI KEL------- ---------- ---------- ----------
             ---L-TEENV KEL------- ---------- ---------- ----------
             ---L-TEENV KEL------- ---------- ---------- ----------
             ---L-TEENV KEL------- ---------- ---------- ----------
             ---F-TEENI KEL------- ---------- ---------- ----------
             ---I-TEENI KEL------- ---------- ---------- ----------
             ---F-TEENI KEL------- ---------- ---------- ----------
             ---F-TEEDI KEL------- ---------- ---------- ----------
             ---L-TEEDI KEI------- ---------- ---------- ----------
             ---F-TEEHM KEL------- ---------- ---------- ----------
             ---F-TEEHI KEL------- ---------- ---------- ----------
             ---L-DEEDI KDL------- ---------- ---------- ----------
             ---L-DEEDI KEL------- ---------- ---------- ----------
             ---L-SEDDI KEL------- ---------- ---------- ----------
             ---F-TEEDI KEL------- ---------- ---------- ----------
             ---F-TEEHI KEL------- ---------- ---------- ----------
             ---F-TEEHI KEL------- ---------- ---------- ----------
             ---------- ---------- ---------- ---------- ----------
             ---F-SEDNI KEL------- ---------- ---------- ----------
             ---F-TEEHI KEL------- ---------- ---------- ----------
             ---F-TEEHI KEL------- ---------- ---------- ----------
             ---F-TEEHI KEL------- ---------- ---------- ----------
             ---F-TEEHI KEL------- ---------- ---------- ----------
             ---F-TEDHI KEL------- ---------- ---------- ----------
             ---F-TEDNI KDL------- ---------- ---------- ----------
             ---F-TEDHI KEL------- ---------- ---------- ----------
             ---F-TEEHI KDL------- ---------- ---------- ----------
             ---F-TEEHI KEL------- ---------- ---------- ----------
             ---F-TEEHI KEL------- ---------- ---------- ----------
             ---L-DEQDI KEL------- ---------- ---------- ----------
             ---------- ---------- ---------- ---------- ----------
             ---I-TEENI KDL------- ---------- ---------- ----------
             ---S-TEEEI KEL------- ---------- ---------- ----------
             ---C-TEEHI KEL------- ---------- ---------- ----------
             ---I-SEEHI KDL------- ---------- ---------- ----------
             ---F-SEEQF REL------- ---------- ---------- ----------
             ---L-SEKDM KDI------- ---------- ---------- ----------
             ---L-TLKEL RTL------- ---------- ---------- ----------
             ---L-TKEEI RQL------- ---------- ---------- ----------
             ---L-SQEEL RTL------- ---------- ---------- ----------
             ---L-TVNQI REL------- ---------- ---------- ----------
             ---L-SEEDI RTL------- ---------- ---------- ----------
             ---L-TVEDI RDL------- ---------- ---------- ----------
             ---L-SEDDI RKL------- ---------- ---------- ----------
             ---L-SEDNI REL------- ---------- ---------- ----------
             ---L-TPDVV REV------- ---------- ---------- ----------
             -RYL-TGTDI REL------- ---------- ---------- ----------
             ---V-PDEHL RDA------- ---------- ---------- ----------
             ---L-TVEEI QDM------- ---------- ---------- ----------
             ---L-SVDEI RSM------- ---------- ---------- ----------
             ---L-TVEHV KHL------- ---------- ---------- ----------
             ---L-KVEHV KHL------- ---------- ---------- ----------
             ---L-SVDHV KTL------- ---------- ---------- ----------
             ---L-TVEHV KTL------- ---------- ---------- ----------
             ---L-TTKDL KKL------- ---------- ---------- ----------
             ---L-VKDDV REL------- ---------- ---------- ----------
             ---L-TKDDI REL------- ---------- ---------- ----------
             ---I-TKEDV REL------- ---------- ---------- ----------
             ---I-TKEDV REL------- ---------- ---------- ----------
             ---V-TKEDV RGL------- ---------- ---------- ----------
             ---------- ---------- ---------- ---------- ----------
             ---V-TKEDV REL------- ---------- ---------- ----------
             ---V-TKEDV REL------- ---------- ---------- ----------
             ---M-TKEDV REL------- ---------- ---------- ----------
             ---I-TKEDV RDL------- ---------- ---------- ----------
             ---L-TKDDV REL------- ---------- ---------- ----------
             ---V-TKEDV REL------- ---------- ---------- ----------
             ---------- ---------- ---------- ---------- ----------
             ---I-TKDDV REL------- ---------- ---------- ----------
             ---I-SKDDV REL------- ---------- ---------- ----------
             ---I-NKEDV REL------- ---------- ---------- ----------
             ---I-NKEDV REL------- ---------- ---------- ----------
             ---I-NKEDV REL------- ---------- ---------- ----------
             ---I-NKEDV REL------- ---------- ---------- ----------
             ---I-NKDDV REL------- ---------- ---------- ----------
             ---L-TKEDI REL------- ---------- ---------- ----------
             ---L-TKDDV REL------- ---------- ---------- ----------
             ---L-TKDDV REL------- ---------- ---------- ----------
             ---I-TKDDI REL------- ---------- ---------- ----------
             ---I-TKEDI REL------- ---------- ---------- ----------
             ---I-TKEDI REL------- ---------- ---------- ----------
             ---L-TKEDV RQL------- ---------- ---------- ----------
             ---L-TREDV REL------- ---------- ---------- ----------
             ---L-AKDDV REL------- ---------- ---------- ----------
             ---L-ARDDV REL------- ---------- ---------- ----------
             ---L-AKDDV REL------- ---------- ---------- ----------
             ---L-AKDDV REL------- ---------- ---------- ----------
             ---V-TKDDV REL------- ---------- ---------- ----------
             ---L-TKDDV REL------- ---------- ---------- ----------
             ---M-TKEDV REL------- ---------- ---------- ----------
             ---L-TKDDV REM------- ---------- ---------- ----------
             ---V-TKEDI REL------- ---------- ---------- ----------
             ---A-TKEDI REL------- ---------- ---------- ----------
             ---V-TKEDI KEL------- ---------- ---------- ----------
             ---A-TKEDI KEL------- ---------- ---------- ----------
             ---V-TKADV KEL------- ---------- ---------- ----------
             ---V-TKEDV KEL------- ---------- ---------- ----------
             ---V-TKDDI KEL------- ---------- ---------- ----------
             ---F-TKEDV KEL------- ---------- ---------- ----------
             ---V-TKEDV KEL------- ---------- ---------- ----------
             ---V-TKDDV REL------- ---------- ---------- ----------
             ---V-TKEDV RDL------- ---------- ---------- ----------
             ---V-TKEDV REL------- ---------- ---------- ----------
             ---V-TKEDI REL------- ---------- ---------- ----------
             ---M-SKDDI REL------- ---------- ---------- ----------
             ---L-TKDDI REL------- ---------- ---------- ----------
             ---L-TKDDI REL------- ---------- ---------- ----------
             ---V-SKEDV REL------- ---------- ---------- ----------
             ---V-SKDDV REL------- ---------- ---------- ----------
             ---V-SKEDV RGL------- ---------- ---------- ----------
             ---V-TKDDV REL------- ---------- ---------- ----------
             ---L-TRDDV REL------- ---------- ---------- ----------
             ---V-SKDDM KEL------- ---------- ---------- ----------
             ---I-SKEDV REL------- ---------- ---------- ----------
             ---L-TKDDV RGL------- ---------- ---------- ----------
             ---L-TKDDV RGL------- ---------- ---------- ----------
             ---L-TEDDL RGL------- ---------- ---------- ----------
             ---L-TKHDL REM------- ---------- ---------- ----------
             ---L-TLEDV REL------- ---------- ---------- ----------
             ---L-SREEV REL------- ---------- ---------- ----------
             ---A-NRYQI QEVVGKG-SY GVVSSTIDTH TGEKVVIMKI NDVFEHVSDA
             ---L-SEGDV RHL------- ---------- ---------- ----------
             ---F-TIQEY RER------- ---------- ---------- ----------
             ---F-TIQEY RER------- ---------- ---------- ----------
             ---L-TISEY RER------- ---------- ---------- ----------
             ---F-TISEY RER------- ---------- ---------- ----------
             ---F-TIHEY RER------- ---------- ---------- ----------
             ---Y-TVSEY RER------- ---------- ---------- ----------
             ---S-TKKEL RSI------- ---------- ---------- ----------
             ---L-TKEDL WKT------- ---------- ---------- ----------
             ---S-TKKDC RKI------- ---------- ---------- ----------
             ---L-FCPGV NNDREPS--- ---------- ---------- ----------
             ---L-FCSGF QDSSGKS--- ---------- ---------- ----------
             -----LKSSP KQPRYRPPAR N--------- ---------- ----------
             -----LNPNV PQ---KG--- -VMEKQ---- ---------- ----------
             SPSLYLGSNV RQARYRP--- -MPSPQ---- ---------- ----------
             SSLLPRGNSF GQGAGLP--- NLPNGASGM- ---------- --G-------
             ---F------ ---------- ---------- ---------- ----------
             ---T------ ---------- ---------- ---------- ----------
             ---F------ ---------- ---------- ---------- ----------
             ---F------ ---------- ---------- ---------- ----------
             --PL-EGQRR REL------- ---------- ---------- ----------
             --PL-EEQRK REL------- ---------- ---------- ----------
             PVVLSPPAKA RRI------- ---------- ---------- ----------
             ---MTQPDGG RQT------- ---------- ---------- ---LEWL---

             --MWNEML-- ---HYHP--- -QASTLNTEL ---------- ----------
             --MWKEMI-- ---HYHP--- -EAATINNNE VSEF------ ----------
             --MWKEML-- ---HYHP--- -EAVTSNGEA -SQ------- ----------
             --MWKEIM-- ---HYHP--- -EAVNANMDV -CV------- ----------
             --MWQEIM-- ---HYHP--- -EAVNPNMDV -CG------- ----------
             --MWKEML-- ---HYHP--- -DAEASSSLM FA-------- ----------
             --LWQEML-- ---QYHP--- -EAARMVNM- ---------- ----------
             --MWQEML-- ---HYHP--- -EVVAGVNM- ---------- ----------
             --MWHEML-- ---HYHP--- -EVVAAMSAR ---------- ----------
             --MWNEML-- ---YYHP--- -EAEISNA-- ---------- ----------
             --MWEEML-- ---HYLP--- -RA------- ---------- ----------
             --VWNEML-- ---YYHP--- -EAANIL--- ---------- ----------
             --FINEVL-- ---YYHP--- -EAANTL--- ---------- ----------
             --VWGEML-- ---FYHP--- -EASVGLC-- ---------- ----------
             --VWEEML-- ---FYHP--- -DAATGMCEK LV-------- ----------
             --VWSEML-- ---HYHP--- -EASLGLCGR ---------- ----------
             --VWKEMC-- ---HYHP--- -EAINEF--- ---------- ----------
             --VWNEMC-- ---YYHP--- -EATNEYS-- ---------- ----------
             --VWNEML-- ---HYHP--- -EAANETS-- ---------- ----------
             --VWNEML-- ---YYHP--- -EAADEMS-- ---------- ----------
             --VWNEML-- ---FYHP--- -EAAAET--- ---------- ----------
             --VWNEML-- ---MYHP--- -EAASEM--- ---------- ----------
             --VWNEML-- ---FYHP--- -EAANEAV-- ---------- ----------
             --VWREMC-- ---YYHP--- -QAINEM--- ---------- ----------
             --MWREML-- ---HYHP--- -EAVSCILWV LLVELLQSPA NFN-------
             ---------- ---------- ---------- ---------- ----------
             --IYDEAV-- ---NHYG--- -HK------- ---------- ----------
             --IYQEAI-- ---ALNP--- -TYG------ ---------- ----------
             --IYQEAL-- ---ALNP--- -SYA------ ---------- ----------
             --IYQEAL-- ---ALNP--- -CYA------ ---------- ----------
             --IYQEAL-- ---FFNP--- -GYA------ ---------- ----------
             --IYREAL-- ---AFNP--- -EYQQ----- ---------- ----------
             --IYREAL-- ---AFNP--- -EFHQA---- ---------- ----------
             --IYREAL-- ---AFNP--- -EFHPE---- ---------- ----------
             --IYREAL-- ---AFNP--- -EYQNY---- ---------- ----------
             --IHQEAL-- ---AFNP--- -DYQ------ ---------- ----------
             --IYQEGL-- ---AFNP--- -DYQ------ ---------- ----------
             --IYREAL-- ---VFNP--- -EYAQ----- ---------- ----------
             --IYRESL-- ---AFNP--- -EYTYLENV- ---------- ----------
             --IFNEAL-- ---ELNP--- -NFRY----- ---------- ----------
             --IFNEAI-- ---EMNP--- -NIRY----- ---------- ----------
             --IHREAL-- ---AFNP--- -EYARF---- ---------- ----------
             --LYFPHI-- ---IFGRWSL -DNLFTAI-- ---------- ----------
             --IYREAL-- ---EFNP--- --------A- ---------- ----------
             --IYRETV-- ---KFNP--- -QDSV----- ---------- ----------
             --IYRESV-- ---KFNP--- ---------- ---------- ----------
             --IWKESV-- ---KFNP--- -DPAH----- ---------- ----------
             --IWKESV-- ---KFNP--- -DPAH----- ---------- ----------
             --IWKESV-- ---KFNP--- -DPAH----- ---------- ----------
             --IWRESV-- ---KFNP--- -DPPVH---- ---------- ----------
             --IWRESV-- ---KFNP--- -DPTH----- ---------- ----------
             --IWRESV-- ---LFNP--- -DPPTY---- ---------- ----------
             --IWRESV-- ---KFNP--- -EPIH----- ---------- ----------
             --IWREAL-- ---KFNP--- -EPIH----- ---------- ----------
             --IWRETL-- ---AFNP--- -DPPY----- ---------- ----------
             --IWRESL-- ---AFNP--- -DPPY----- ---------- ----------
             --IWREAL-- ---KFNP--- -DKMIE---- ---------- ----------
             --IWREAL-- ---KFNP--- -R-------- ---------- ----------
             --IWNESL-- ---NFNP--- -DEMLE---- ---------- ----------
             --IYRESL-- ---SFNP--- -DMK------ ---------- ----------
             --IWRESL-- ---NFNP--- -DMMQ----- ---------- ----------
             --IWRETL-- ---NFNP--- -DMMQ----- ---------- ----------
             ---------- ---------- ---------- ---------- ----------
             --IYEESL-- ---TFTT--- -ADMVTE--- ---------- ----------
             --ILMESL-- ---AFNP--L PDMMQ----- ---------- ----------
             --ILMEAL-- ---AFNP--L PDMMQ----- ---------- ----------
             --IMMEAI-- ---AFNPGNV GDMMS----- ---------- ----------
             --IMMEAL-- ---AFNP--L PDMMQ----- ---------- ----------
             --IWQEAV-- ---SYNT--- -QNMME---- ---------- ----------
             --ILREAF-- ---SFNT--- -DNMIE---- ---------- ----------
             --IWQEAL-- ---CIHY--- -ETS------ ---------- ----------
             --IWQEAL-- ---SFST--- -DNMAE---- ---------- ----------
             --IWRESL-- ---NFNP--- -DMME----- ---------- ----------
             --IWRESL-- ---NFNP--- -EMMQ----- ---------- ----------
             --VWRESL-- ---HFKN--M ---------- ---------- ----------
             ---------- ---------- ---------- ---------- ----------
             --IWGESL-- ---KFYP--- -DPKK----- ---------- ----------
             --VWLESV-- ---KFNP--- -LPSI----- ---------- ----------
             --IYKESV-- ---KFNP--- -DH------- ---------- ----------
             --IWREAL-- -DCSLGP--- -DDMVQ---- ---------- ----------
             --IYCEAL-- ---AFNP--- -ETSND---- ---------- ----------
             --IYEESM-- ---RFNP--- -DLRT----- ---------- ----------
             --IYKEAV-- ---QFHP--- -HLPHNQ--- ---------- ----------
             --IYNETL-- ---HFNP--- -PYIT----- ---------- ----------
             --IYKEAL-- ---HFNK--- -DYHE----- ---------- ----------
             --IYKEAL-- ---LFNP--- -MF------- ---------- ----------
             --IYEEACIH MRRQYHP--- -HLRN----- ---------- ----------
             --IYEEAC-- ---MYSR--- -RRYNSDIQL IQ-------- ----------
             --IYQEAL-- ---AYHD--- -HHHMR---- ---------- ----------
             --IYQEAF-- ---MTCS--- -HPNHLIMQQ ---------- ----------
             --ILQDMA-- ---ELHT--- ---------- ---------- ----------
             --IYTELC-- ---SLSD--- -EFEVKMQQL ---------- ----------
             --LRNQML-- ---AVKA--- -ANW------ ---------- ----------
             --IWKEAV-- ---SMYS--- -EKPN----- ---------- ----------
             --IWREAS-- ---AFNP--- -HLTF----- ---------- ----------
             --IWQEAV-- ---AINS--- -S-------- ---------- ----------
             --IWREAV-- ---AMNS--- -S-------- ---------- ----------
             --IWREAT-- ---LINA--- -Q-------- ---------- ----------
             --IWREAT-- ---LINV--- -Q-------- ---------- ----------
             --IWNEIF-- ---S------ ---------- ---------- ----------
             --IYREIL-- ---EYHP--- -QMLEEYLRG --------GD QLS-------
             --IYREIL-- ---EYHP--- -QMLEEYLRG --------GN QLS-------
             --IYREIL-- ---EYHP--- -QMLQEYLRG --------GE QTS-------
             --IYRESL-- ---EYHP--- -KMLKEYLDG --------SE PTN-------
             --IYREIL-- ---EYHP--- -QMLKEYLQG --------AD STN-------
             ---------- ---------- ---------- ---------- ----------
             --IYRETL-- ---EYHP--- -K-------- ---------- ----------
             --IYREIL-- ---EYHP--- -KMLKEFLDG --------SE PTS-------
             --IYREIL-- ---EYHP--- -KMLKEFLDG --------SE PTS-------
             --IYREIL-- ---EYHP--- -KMLKEYLEG --------TE PTS-------
             --IYREIL-- ---EYHP--- -QMLQEYLRG --------GD QTS-------
             --IFREIL-- ---EYHP--- -QMLKEYLNG --------TD RSN-------
             ---------- ---------- ---------- ---------- ----------
             --IYREVN-- ---------- ---------- ---------- ----------
             --IYREIL-- ---EYHP--- -QMLEEYLNG --------TD HAN-------
             --IYREIL-- ---EYHP--- -QMLKEYLSG --------TD QAN-------
             --IYREIL-- ---EYHP--- -QMLKEYLSG --------TD QAN-------
             --IYREIL-- ---EYHP--- -QMLKEYLNG --------SD NAT-------
             --IYREIL-- ---EYHP--- -QMLKEYLNG --------SD NAT-------
             --IYREIL-- ---EYHP--- -QMLKEYLNG --------TD HAN-------
             --IYREIL-- ---EYHP--- -KMLKEFLDG --------TD STG-------
             --IYREIL-- ---EYHP--- -QMLQEYLCG --------AN NAT-------
             --IYREIL-- ---EYHP--- -QMLQEYLRG --------SD QTG-------
             --IYREIL-- ---EYHP--- -NMLREFLEG --------AE PTG-------
             --IYREIL-- ---EYHP--- -KMLREFLEG --------TE STG-------
             --IYRDIL-- ---EYHP--- -NMLREYLEG --------TE SAG-------
             --IYREIL-- ---EYHP--- -QMLKEYVDG --------TE HTN-------
             --IYREIL-- ---EYHP--- -QMKMEYVNG --------ND QAN-------
             --IYREIL-- ---EYHP--- -QMLQEYLCG --------QE QTS-------
             --IYREIL-- ---EYHP--- -QMLHEYHHG --------GD QAN-------
             --IYREIL-- ---EYHP--- -QMMQKYLRG --------GD QSN-------
             --IYREIL-- ---EYHP--- -HMLQEYLRG --------GD QMS-------
             --IYREIL-- ---EYHP--- -QMLQEYMQG --------GE QLS-------
             --IYREIL-- ---EYHP--- -QMLQEYMKG --------GE QIS-------
             --IYREIL-- ---EYHP--- -QMLQEYLQG --------TD LTS-------
             --IYREIL-- ---EYHP--- -QMLQEYIRG --------GE QIS-------
             --ISREIL-- ---EYHP--- -QLLKDHMNG --------AD KAS-------
             --IFREIL-- ---EYHP--- -QLLKDYING --------TE RTT-------
             --IFEEIL-- ---EYHP--- -QLLKEHIIG --------KE RPN-------
             --IFQEIL-- ---EYHP--- -QLLKEHISG --------TE RPN-------
             --IFREIL-- ---EYHP--- -QLLKDYMNG --------TE KTN-------
             --IFREIL-- ---EYHP--- -QLLKDYMNG --------TE KTN-------
             --IFREIL-- ---EYHP--- -QLLKDYMNG --------SE NTS-------
             --IFREIL-- ---EYHP--- -KLLKDYMNG --------SE KTS-------
             --IFREIL-- ---EYHP--- -QLLKDYINR --------TE ETN-------
             --IYREIL-- ---EYHP--- -QMLKDYLNG --------NE GSN-------
             --IYREIL-- ---EYHP--- -QLLKDYLNG --------NE GSN-------
             --IYREIL-- ---EYHP--- -QLLKDYMNG --------NE GSN-------
             --IFREIL-- ---EYHP--- -QLLKDYVNG --------TE RTN-------
             --IFQEIL-- ---EYHP--- -QLLKNYIDG --------TE KTT-------
             --IYREIL-- ---EYHP--- -QLLKDYMSG --------SE GSN-------
             --IYREIL-- ---EYHP--- -QLLKDYMN- --------SE GSS-------
             --IYREIL-- ---EYHP--- -HMLKDYLSG --------GD RPN-------
             --IYREIL-- ---EYHP--- -IMLKEYLSG --------EG KTN-------
             --IYREIL-- ---EYHP--- -QKLKEYLNG --------SD RSN-------
             --IYREIL-- ---EYHP--- -QIMKEYLNG --------TD RTN-------
             --MYREIL-- ---EYHP--- -QMLQEYLQG --------EE NIN-------
             --IYREIL-- ---EYHP--- -EILKEYLHG --------RG SGR-------
             --IYREIL-- ---EYHP--- -EMLKEYLCG --------RG SGR-------
             --IYREIL-- ---EYHP--- -EMLKSHLNI --------KE QSR-------
             --IYREIL-- ---EYHP--- -EMLKSHLNI --------KE QSR-------
             --IYREIL-- ---EYHP--- -QMLKQYLSN H------SSD QSR-------
             --IYQEIL-- ---EYHP--- -QIRQQTSNN N------RNE LLR-------
             --IYREIL-- ---EYHP--- -QMLKDYLAG --------AA RAN-------
             --LYEEIL-- ---HYHP--- -QAKREYDGS --------EK KSG-------
             TRILREIKLL -RLLRHP--- -DIVE----- ---------- ---IK-----
             --IYREAL-- ---QYHP--- -HVMCAYTAQ --------VA ALQ-------
             --LYAEIV-- ---SRKK--- -EIRRKMREK ---------- ----------
             --LYSEIV-- ---RRKK--- -EIRR-MRER ---------- ----------
             --LYAEIV-- ---HRKK--- -EIRKKLREK ---------- ----------
             --LYQEIV-- ---QRKK--- -EIRKKLREK ---------- ----------
             --LYAEIV-- ---NRRK--- -ELRRKSRER ---------- ----------
             --LYGEIL-- ---KKKK--- -EVVRQMRER ---------- ----------
             --LFESCV-- ---NPQV--- ---------- ---------- ----------
             --LLDSCV-- ---NCRA--- ---------- ---------- ----------
             --VFDAIA-- ---NIQA--- ---------- ---------- ----------
             --VFWSLL-- -----SP--- ---------- ---------D ENGLH-----
             --VFWSVL-- -----SP--- ---------- ---------D RNGID-----
             ---------- ---S--P--- ---------- ---------- ----------
             --ILSMTV-- ---T------ ---------- ---------- ----------
             --ALPALV-- ---S--P--- ---------- ---------G PSPTA-----
[truncated: 194,237 more chars]
