# Supplementary material for: A phylogenetic study of the members of the MAPK and MEK families across Viridiplantae
Source: PLoS One. 2021 Apr 23;16(4):e0250584. doi: 10.1371/journal.pone.0250584 (PMC8064577; doi:10.1371/journal.pone.0250584)
Supplement: S2 File — (TXT) [file pone.0250584.s016.txt]

 99 1880
AtMEK1       ---------- ---------- ---------- ---------- ----------
AtMEK2       ---------- ---------- ---------- ---------- ----------
AhMEK2       ---------- ---------- ---------- ---------- ----------
BvMEK2       ---------- ---------- ---------- ---------- ----------
VvMEK2       ---------- ---------- ---------- ---------- ----------
AmtrMEK2     ---------- ---------- ---------- ---------- ----------
PtMEK6a      ---------- ---------- ---------- ---------- ----------
AfMEK6a      ---------- ---------- ---------- ---------- ----------
ScMEK6       ---------- ---------- ---------- ---------- ----------
AfMEK6b      ---------- ---------- ---------- ---------- ----------
SmMEK6       ---------- ---------- ---------- ---------- ----------
SfMEK6a      M--------- ---------- ---------- ---------- ----------
SfMEK6b      M--------- ---------- ---------- ---------- ----------
PpMEK1a      ---------- ---------- ---------- ---------- ----------
MpMEK6       ---------- ---------- ---------- ---------- ----------
AtMEK6       M--------- ---------- ---------- ---------- ----------
AhMEK6       ---------- ---------- ---------- ---------- ----------
BvMEK6       ---------- ---------- ---------- ---------- ----------
VvMEK6       ---------- ---------- ---------- ---------- ----------
AmtrMEK6     ---------- ---------- ---------- ---------- ----------
BdMEK6       ---------- ---------- ---------- ---------- ----------
OsMEK6       ---------- ---------- ---------- ---------- ----------
BdMEK2       ---------- ---------- ---------- ---------- ----------
OsMEK2       ---------- ---------- ---------- ---------- ----------
PpMEK1b      ---------- ---------- ---------- ---------- ----------
PpMEK1c      ---------- ---------- ---------- ---------- ----------
PtMEK6b      ---------- ---------- ---------- ---------- ----------
IeMEK        ---------- ---------- ---------- ---------- ----------
PaMEK6b      ---------- ---------- ---------- ---------- ----------
PaMEK6a      ---------- ---------- ---------- ---------- ----------
ScMEK2       ---------- ---------- ---------- ---------- ----------
AtMEK3       ---------- ---------- ---------- ---------- ----------
AhMEK3       ---------- ---------- ---------- ---------- ----------
BvMEK3       ---------- ---------- ---------- ---------- ----------
VvMEK3       ---------- ---------- ---------- ---------- ----------
AmtrMEK3     ---------- ---------- ---------- ---------- ----------
BdMEK3a      ---------- ---------- ---------- ---------- ----------
BdMEK3b      ---------- ---------- ---------- ---------- ----------
OsMEK3       ---------- ---------- ---------- ---------- ----------
AfMEK3       ---------- ---------- ---------- ---------- ----------
ScMEK3       ---------- ---------- ---------- ---------- ----------
SmMEK3       ---------- ---------- ---------- ---------- ----------
MpMEK3       ---------- ---------- ---------- ---------- ----------
SfMEK3       ---------- ---------- ---------- ---------- ----------
PpMEK3b      ---------- ---------- ---------- ---------- ----------
PpMEK3a      ---------- ---------- ---------- ---------- ----------
PaMEK3       ---------- ---------- ---------- ---------- ----------
BdMEK3c      MDGGWDGMGQ RKRRHRAGIP IPTYPGLAAS LEFCFVTAGA CHTAPGPGSK
AtMEK4       ---------- ---------- ---------- ---------- ----------
AtMEK5       ---------- ---------- ---------- ---------- ----------
AhMEK5       ---------- ---------- ---------- ---------- ----------
BvMEK5       ---------- ---------- ---------- ---------- ----------
BdMEK4       ---------- ---------- ---------- ---------- ----------
BdMEK5       ---------- ---------- ---------- ---------- ----------
OsMEK5       ---------- ---------- ---------- ---------- ----------
OsMEK4       ---------- ---------- ---------- ---------- ----------
AtMEK7       ---------- ---------- ---------- ---------- ----------
AtMEK9       ---------- ---------- ---------- ---------- ----------
AhMEK9       ---------- ---------- ---------- ---------- ----------
BvMEK9       M--------- ---------- ---------- ---------- ----------
VvMEK9       ---------- ---------- ---------- ---------- ----------
AmtrMEK9     ---------- ---------- ---------- ---------- ----------
AtMEK8       ---------- ---------- ---------- ---------- ----------
PtMEK4       ---------- ---------- ---------- ---------- ----------
PaMEK4a      ---------- ---------- ---------- ---------- ----------
PaMEK7       ---------- ---------- ---------- ---------- ----------
PaMEK4b      ---------- ---------- ---------- ---------- ----------
AmtrMEK7     ---------- ---------- ---------- ---------- ----------
PaMEK9       ---------- ---------- ---------- ---------- ----------
SfMEK7a      ---------- ---------- ---------- ---------- ----------
SfMEK7b      ---------- ---------- ---------- ---------- ----------
SfMEK9       ---------- ---------- ---------- ---------- ----------
PpMEK7a      ---------- ---------- ---------- ---------- ----------
PpMEK7b      ---------- ---------- ---------- ---------- ----------
MpMEK9       ---------- ---------- ---------- ---------- ----------
SmMEK9       ---------- ---------- ---------- ---------- ----------
AfMEK7a      ---------- ---------- ---------- ---------- ----------
ScMEK7       ---------- ---------- ---------- ---------- ----------
AfMEK9       ---------- ---------- ---------- ---------- ----------
AfMEK7b      ---------- ---------- ---------- ---------- ----------
VvMEK5       M--------- ---------- ---------- ---------L CALSPPPA--
AmtrMEK4     ---------- ---------- ---------- ---------- ----------
AmtrMEK5     ---------- ---------- ---------- ---------- ----------
BdMEK7a      ---------- ---------- ---------- ---------- ----------
BdMEK7b      ---------- ---------- ---------- ---------- ----------
OsMEK7       ---------- ---------- ---------- ---------- ----------
BdMEK9a      ---------- ---------- ---------- ---------- ----------
BdMEK9b      ---------- ---------- ---------- ---------- ----------
BdMEK9c      ---------- ---------- ---------- ---------- ----------
OsMEK9       ---------- ---------- ---------- ---------- ----------
OsMEK8       ---------- ---------- ---------- ---------- ----------
AtMEK10      ---------- ---------- ---------- ---------- ----------
OsMEK10      ---------- ---------- ---------- ---------- ----------
Ste7         ---------- ---------- ---------- ---------- ----------
CrMEK6       ---------- ---------- ---------- ---------- ----------
OtMEK2       ---------- ---------- ---------- ---------- ----------
IeMEK10a     ---------- ---------- ---------- ---------- ----------
IeMEK10b     ---------- ---------- ---------- ---------- ----------
IeMEK10c     ---------- ---------- ---------- ---------- ----------

             ---------- ---------- ---------- ---------- ----------
             ---------- ---------- ---------- ---------- ----------
             ---------- ---------- ---------- ---------- ----------
             ---------- ---------- ---------- ---------- ----------
             ---------- ---------- ---------- ---------- ----------
             ---------- ---------- ---------- ---------- ----------
             ---------- ---------- ---------- ---------- ----------
             ---------- ---------- ---------- ---------- ----------
             ---------- ---------- ---------- ---------- ----------
             ---------- ---------- ---------- ---------- ----------
             ---------- ---------- ---------- ---------- ----------
             ---------- ---------- ---------- ---------- ----------
             ---------- ---------- ---------- ---------- ----------
             ---------- ---------- ---------- ---------- ----------
             ---------- ---------- ---------- ---------- ----------
             ---------- ---------- ---------- ---------- ----------
             ---------- ---------- ---------- ---------- ----------
             ---------- ---------- ---------- ---------- ----------
             ---------- ---------- ---------- ---------- ----------
             ---------- ---------- ---------- ---------- ----------
             ---------- ---------- ---------- ---------- ----------
             ---------- ---------- ---------- ---------- ----------
             ---------- ---------- ---------- ---------- ----------
             ---------- ---------- ---------- ---------- ----------
             ---------- ---------- ---------- ---------- ----------
             ---------- ---------- ---------- ---------- ----------
             ---------- ---------- ---------- ---------- ----------
             ---------- ---------- ---------- ---------- ----------
             ---------- ---------- ---------- ---------- ----------
             ---------- ---------- ---------- ---------- ----------
             ---------- ---------- ---------- ---------- ----------
             ---------- ---------- ---------- ---------- ----------
             ---------- ---------- ---------- ---------- ----------
             ---------- ---------- ---------- ---------- ----------
             ---------- ---------- ---------- ---------- ----------
             ---------- ---------- ---------- ---------- ----------
             ---------- ---------- ---------- ---------- ----------
             ---------- ---------- ---------- ---------- ----------
             ---------- ---------- ---------- ---------- ----------
             ---------- ---------- ---------- ---------- ----------
             ---------- ---------- ---------- ---------- ----------
             ---------- ---------- ---------- ---------- ----------
             ---------- ---------- ---------- ---------- ----------
             ---------- ---------- ---------- ---------- ----------
             ---------- ---------- ---------- ---------- ----------
             ---------- ---------- ---------- ---------- ----------
             ---------- ---------- ---------- ---------- ----------
             IAASLFAALL FQRPPASTSR AIFFCFVI-- ---------- ----------
             ---------- ---------- ---------- ---------- ----------
             ---------- ---------- ---------- ---------- ----------
             ---------- ---------- ---------- ---------- ----------
             ---------- ---------- ---------- ---------- ----------
             ---------- ---------- ---------- ---------- ----------
             ---------- ---------- ---------- ---------- ----------
             ---------- ---------- ---------- ---------- ----------
             ---------- ---------- ---------- ---------- ----------
             ---------- ---------- ---------- ---------- ----------
             ---------- ---------- ---------- ---------- ----------
             ---------- ---------- ---------- ---------- ----------
             ---------F SKHF------ ----SFLT-- ---------- ----------
             ---------- ---------- ---------- ---------- ----------
             ---------- ---------- ---------- ---------- ----------
             ---------- ---------- ---------- ---------- ----------
             ---------- ---------- ---------- ---------- ----------
             ---------- ---------- ---------- ---------- ----------
             ---------- ---------- ---------- ---------- ----------
             ---------- ---------- ---------- ---------- ----------
             ---------- ---------- ---------- ---------- ----------
             ---------- ---------- ---------- ---------- ----------
             ---------- ---------- ---------- ---------- ----------
             ---------- ---------- ---------- ---------- ----------
             ---------- ---------- ---------- ---------- ----------
             ---------- ---------- ---------- ---------- ----------
             ---------- ---------- ---------- ---------- ----------
             ---------- ---------- ---------- ---------- ----------
             ---------- ---------- ---------- ---------- ----------
             ---------- ---------- ---------- ---------- ----------
             ---------- ---------- ---------- ---------- ----------
             ---------- ---------- ---------- ---------- ----------
             ---------- ---------- ---------- ---------- ----------
             ------LALF TNQTVLSSSK NLLSSFLSLE RLFPWMISSR RSSNARTPSS
             ---------- ---------- ---------- ---------- ----------
             ---------- ---------- ---------- ---------- ----------
             ---------- ---------- ---------- ---------- ----------
             ---------- ---------- ---------- ---------- ----------
             ---------- ---------- ---------- ---------- ----------
             ---------- ---------- ---------- ---------- ----------
             ---------- ---------- ---------- ---------- ----------
             ---------- ---------- ---------- ---------- ----------
             ---------- ---------- ---------- ---------- ----------
             ---------- ---------- ---------- ---------- ----------
             ---------- ---------- ---------- ---------- ----------
             ---------- ---------- ---------- ---------- ----------
             ---------- ---------- ---------- ---------- ----------
             ---------- ---------- ---------- ---------- ----------
             ---------- ---------- ---------- ---------- ----------
             ---------- ---------- ---------- ---------- ----------
             ---------- ---------- ---------- ---------- ----------
             ---------- ---------- ---------- ---------- ----------

             ---------- ---------- MN-------- ---------- ---RG---SL
             ---------- ---------- MK-------- ---------- ---KGG--FS
             ---------- ---------- ---------- ---------- ---MPN-KGG
             ---------- ---------- ---------- ---------- ---MPN-KGG
             ---------- ---------- MR-------- ---------- ---RGP-LNP
             ---------- ---------- MK-------- ---------- ---KAP-LNK
             ---------- ---------- ---------- ---------- ----------
             ---------- ---------- MR-------- ---------- ---KRD--TP
             ---------- ---------- MR-------- ---------- ---KRD--TP
             ---------- ---------- MK-------- ---------- ---KRD--TP
             ---------- ---------- MR-------- ---------- ---GFA-SNR
             ---------- ---KPS---- MR-------- ---------- ---G-K-EVK
             ---------- ---------- MR-------- ---------- ---GNK-EVK
             ---------- ---------- MRRARG---- ---------- ---KFK-GGN
             ---------- ---------- MT-------- ---------- ---KNP----
             ---------- ---------- VK-------- ---------- ---IKS--NL
             ---------- ---------- MK-------- ---------- ---TKT--PL
             ---------- ---------- MK-------- ---------- ---TKT--PL
             ---------- ---------- MK-------- ---------- ---SKK--PL
             ---------- ---------- MR-------- ---------- ---SKK--DL
             ---------- ---------- MR-------- ---------- ---GKK--PL
             ---------- ---------- MR-------- ---------- ---GKK--PH
             ---------- ---------- MR-------- ---------- ----------
             ---------- ---------- MG-------- ---------- ----------
             ---------- ---------- MS-------- ---------- ---RRH--RT
             ---------- ---------- MS-------- ---------- ---RRV--RR
             ---------- ---------- MP-------- ---------- -------QSH
             ---------- ---------- ---------- ---------- ----------
             ---------- ---------- ---------- ---------- ----------
             ---------- ---------- MC-------- ---------- ---GCS-PIG
             ---------- ---------- MS-------- ---------- ---RRK-GGP
             ---------- ---------- MA-------- ---------- ---ALE-ELK
             ---------- ---------- MA-------- ---------- ---ALE-ELK
             ---------- ---------- MA-------- ---------- ---ALE-ELK
             ---------- ---------- MA-------- ---------- ---GLE-ELK
             ---------- ---------- MA-------- ---------- ---GLK-ELK
             ---------- ---------- MA-------- ---------- ---GLE-ELK
             ---------- ---------- MA-------- ---------- ---GLE-ELK
             ---------- ---------- MA-------- ---------- ---GLE-ELK
             ---------- ---------- MA-------- ---------- ---GLE-QIR
             ---------- ---------- MA-------- ---------- ---GLE-QIR
             ---------- ---------- ---------- ---------- ----MD-QMK
             ---------- ---------- MA-------- ---------- ---GLE-QLK
             ---------- ---------- MA-------- ---------- ---GLE-QLK
             ---------- ---------- MA-------- ---------- ---GVE-QMK
             ---------- ---------- ---------- ---------- ----------
             ---------- ---------- ---------- ---------- ----------
             ---------- ---------M AA-------- ---------- ---GLE-DLR
             ---------- ---------- MRPIQ--SPP G-------VS VPVKSR-PRR
             ---------- ---------- MKPIQ--SPS G-------VA SPMKNR-LRK
             ---------- ---------- MN-------P N-------SD QNRPNR-PRR
             ---------- ---------- MN------PP P-------PS SERANR-PRR
             ---------- ---------- MRPAG--SLP S-------PQ PGTPGR-PRR
             ---------- ---------- MRPGGPPNAR P-------QQ PGTPGR-ARR
             ---------- ---------- MRPGGPPSLR AGLQQQQQQQ PGTPGR-SRR
             ---------- ---------- MRAGD----- ---------- --MPGRGARR
             ---------- ---------- MA-------- ---------- ---LVR-KRR
             ---------- ---------- MA-------- ---------- ---LVR-ERR
             ---------- ---------- MA-------- ---------- ---VVR-ERR
             ---------- -FLKPKKKHQ MA-------- ---------- ---LVR-ERR
             ---------- ---------- MA-------- ---------- ---VVR-DRR
             ---------- ---------- ---------- ---------- ---MLA-ERR
             ---------- ---------- MV-------- ---------- ---MVR-DNQ
             ---------- ---------- ML-------- ---------- ---PIP-PRP
             ---------- ---------- ME-------- ---------- ----------
             ---------- ---------- MP-------- ---------- -GSKLR-AKT
             ---------- ---------- ---------- ---------- ----------
             ---------- ---------- MSSAAP---- --------AQ QVAIQK-EKR
             ---------- ---------- MS-------- ---------- ----SR-ERK
             ---------- ---------- MA-------- ---------- ---AAN-ERK
             ---------- ---------- MA-------- ---------- ---AAN-ESR
             ---------- ---------- MA-------- ---------- ---AAN-ESR
             ---------- ---------- MA-------- ---------- ---AAN-DRR
             ---------- ---------- MA-------- ---------- ---AAN-DRR
             ---------- ---------- MA-------- ---------- ---FAN-EKR
             ---------- ---------- ---------- ---------- ----VE-DAR
             ---------- ---------- MS-------- ---------- ----TK-ERR
             ---------- ---------- MA-------- ---------- ----TK-ERR
             ---------- ---------- MA-------- ---------- ---TGV-ERR
             ---------- ---------- ---------- ---------- ---MAD-HRR
             SSKTRKGKET QLSRP----L MKPNQPPTAA AS-----SSA ANTRIR-PRR
             ---------- ---------- MS-------- ---------- ---QPE-EIK
             ---------- -MEAP----- MR-------- ---------- ---QPE-EIR
             ---------- ---------- MA-------- ---------- --LTVR-QRR
             ---------- ---------- MA-------- ---------- ---SAK-ERR
             ---------- ---------- MA-------- ---------- ---LIR-EKR
             ---------- ---------- MA-------- ---------- ---LLR-EKR
             ---------- ---------- MA-------- ---------- ---LLR-EKR
             ---------- ---------- MA-------- ---------- ---LVR-QRR
             ---------- ---------- MA-------- ---------- ---LVR-QRR
             ---------- ---------- MA-------- ---------- ---TVA-AAA
             ---------- ---------- MT-------- ---------- ---LVR-ERR
             ---------- ---------- MA-------- ---------- ---KLR-ERR
             ---------- ---------- MF-------- ---------- -QRKTL-QRR
             ---------- ---------- M--------- ---------- -------QRR
             ---------- ---------- ---------- ---------- ----------
             ---------- ---------- ---------- ---------- ----------
             ---------- ---------- ME-------- ---------- ----------
             ---------- ---------- ME-------- ---------- ----------

             C--------- ---------- -PNP----IC -LP------- ----------
             N--------- ---------- -NLK----LA -IP------- ----------
             F--------- ---------- -SLR----LD -VP------- ----------
             F--------- ---------- -NLK----LD -VP------- ----------
             S--------- ---------- -NLK----LT -LP------- ----------
             L--------- ---------- -PLT----LS -LP------- ----------
             ---------- ---------- ---------- -MPK------ ----------
             R--------- ---------- -GLK----LT -VP------- ----------
             R--------- ---------- -SLK----LT -VP------- ----------
             R--------- ---------- -GLK----LT -VP------- ----------
             R--------- ---------- -ALR----VA -VP------- ----------
             R--------- ---------- -GLR----VT -VP------- ----------
             R--------- ---------- -CLR----VT -VP------- ----------
             S--------- ---------- -ALR----VN -VPK------ ----------
             ---------- ---------- -KLR----VT -VP------- ----------
             K--------- ---------- -QLK----LS -VP------- ----------
             K--------- ---------- -QLK----LS -LP------- ----------
             K--------- ---------- -QLK----LS -LP------- ----------
             K--------- ---------- -QLK----LS -VP------- ----------
             K--------- ---------- -QLK----LA -LP------- ----------
             K--------- ---------- -ELK----LS -VP------- ----------
             K--------- ---------- -ELK----LS -VP------- ----------
             K--------- ---------- -PGK----LA -LP------- ----------
             K--------- ---------- -PGK----LA -LP------- ----------
             G--------- ---------- -GLR----VA -VP------- ----------
             G--------- ---------- -GLR----VA -VP------- ----------
             S--------- ---------- -IVD----VT -EP------- --------FH
             ---------- ---------- ---------- ---------- ----------
             ---------- ---------- ---------- ---------- ----------
             K--------- ---------- -ELE----EA --PCV----- --------GN
             S--------- ---------- -KLK----LN -VQ------- ----------
             K--------- ---------- -KLS----PL -F-------- ----------
             K--------- ---------- -KLT----PL -F-------- ----------
             K--------- ---------- -KLT----PL -F-------- ----------
             K--------- ---------- -KLS----PL -F-------- ----------
             K--------- ---------- -KLG----NL -F-------- ----------
             K--------- ---------- -KLQ----PL -MFN------ ----------
             K--------- ---------- -KLQ----PL -LFD------ ----------
             K--------- ---------- -KLQ----PL -LFD------ ----------
             K--------- ---------- -KLL----PL -L-------- ----------
             K--------- ---------- -KLL----PL -I-------- ----------
             K--------- ---------- -KLM----PL -I-------- ----------
             K--------- ---------- -KLS----PL -L-------- ----------
             K--------- ---------- -RLL----PL -M-------- ----------
             K--------- ---------- -KLL----PL -L-------- ----------
             ---------- ---------- ---------- ---------- ----------
             ---------- ---------- ---------- ---------- ----------
             R--------- ---------- -RVQ----PI -FF------- ----------
             R--------- ---------- PDLT----LP -LP------- ----------
             R--------- ---------- PDLS----LP -LP------- ----------
             R--------- ---------- PDLT----LP -LP------- ----------
             R--------- ---------- PDLT----LP -LP------- ----------
             R--------- ---------- PDLT----LP -MP------- ----------
             R--------- ---------- PDLT----LP -LP------- ----------
             R--------- ---------- PDLT----LP -LP------- ----------
             R--------- ---------- PDLT----LP -MP------- ----------
             Q--------- ---------- INLR----LP -VPP------ ---------L
             Q--------- ---------- LNLR----LP -LPP------ ---------I
             Q--------- ---------- LNLR----LP -LPD------ ---------K
             Q--------- ---------- LNLR----LP -LPD------ ---------K
             Q--------- ---------- LNLR----LP -LPE------ ---------I
             R--------- ---------- ANLR----LP -LPKTG---- --------GF
             F--------- ---------- LNLK----LS --P------- -------IQA
             A--------- ------LSAR FAVP----LP -LPP------ --------PS
             ---------- ---------- ---------- ---------- ----------
             I--------- ---------- PDLQ------ -AP------- ----------
             ---------- ---------- ---------- -MP------- ----------
             K--------- -------PRA AALK----LP IIP------- ----------
             A--------- ---------K VGLK----LP -IP------- ----------
             ---------- ---------S RGLS----LS -LP------- ----------
             R--------- ---------S RGLS----LS -LP------- ----------
             R--------- -------ICR PVLS----LS -LP------- ----------
             G--------- -------SRG LGLS----LN -LP------- ----------
             G--------- -------SRG LGLS----LN -LP------- ----------
             P--------- ---------- -RLK----LP -IP------- ----------
             AVFDRIPEP- --EPSARNLR PSLK----LP -IP------- ----------
             L--------- ---------- KGLK----LP LIP------- ----------
             P--------- ---------- KGLK----LP LIP------- ----------
             M--------- ---------K CTLK----LP LIP------- ----------
             QGGNHNPHSN NDNNTSRSIG GGGG----LP HLSG------ ---------I
             R--------- ---------- PDLT----LP -LP------- ----------
             K--------- --------RK PKARPVSCVS -IP------- ----------
             K--------- --------RK LKARPVPCIA -IP------- ----------
             L--------- --------PQ LHIS----LD -LP------- ----------
             L--------- --------PQ LHLK----LD -VP------- ----------
             F--------- --------SQ MNLS----LH -VP------- ----------
             ---------- ---------- LQLS----LH -VP------- ----------
             ---------- ---------- LQLS----LH -VP------- ----------
             Q--------- ---------L PHLT----LP -LDH------ ---------F
             H--------- ---------L PHLT----LP -LDH------ ---------F
             S-----P--- ---------- --------FA -APH------ --------EM
             H--------- ---------Q EPLT----LS -IP------- ----------
             Q--------- ---------- --LR----LS -VP------- ----------
             N--------- ---------L KGLN----LN LHPDVGNNGQ LQEKTETHQG
             L----RPEP- ---------- --------IA -VPE------ ----------
             ---------- ---------- ---------- ---------- ----------
             ---------- ---------- ---------- ---------- ----------
             ---------- ---------- ---------- ---------- ----------
             ---------- ---------- ---------- ---------- ----------

             -PL------- ---------- ---------- ---------- ----------
             VAG------- ---------- ---------- ---------- ----------
             -PD------- ---------- ---------- ---------- ----------
             -PD------- ---------- ---------- ---------- ----------
             -PD------- ---------- ---------- ---------- ----------
             -TP------- ---------- ---------- ---------- ----------
             ---------- ---------- ---------- ---------- ----------
             -EQ------- ---------- ---------- ---------- ----------
             -EQ------- ---------- ---------- ---------- ----------
             -EQ------- ---------- ---------- ---------- ----------
             -RQ------- ---------- ---------- ---------- ----------
             -KQ------- ---------- ---------- ---------- ----------
             -KQ------- ---------- ---------- ---------- ----------
             ---------- ---------- ---------- ---------- ----------
             -RQ------- ---------- ---------- ---------- ----------
             -AQ------- ---------- ---------- ---------- ----------
             -AQ------- ---------- ---------- ---------- ----------
             -AQ------- ---------- ---------- ---------- ----------
             -AQ------- ---------- ---------- ---------- ----------
             -PQ------- ---------- ---------- ---------- ----------
             -AQ------- ---------- ---------- ---------- ----------
             -AQ------- ---------- ---------- ---------- ----------
             -SH------- ---------- ---------- ---------- ----------
             -SH------- ---------- ---------- ---------- ----------
             -KQ------- ---------- ---------- ---------- ----------
             -KQ------- ---------- ---------- ---------- ----------
             SPR------- ---------- ---------- ---------- ----------
             ---------- ---------- ---------- ---------- ----------
             ---------- ---------- ---------- ---------- ----------
             TKG------- ---------- ---------- ---------- ----------
             -PQ------- ---------- ---------- ---------- ----------
             DAE------- -------K-G F------SSS SSL------- ----------
             DAE------- -------K-G F------SPN NTF------- ----------
             DAE------- -------K-G F------SSG NTL------- ----------
             DPD------- -------K-G L------SAG STL------- ----------
             DAD------- -------S-G F------HHG IDL------- ----------
             DPD------- -------KDG F------STR VPF------- ----------
             DPD------- -------KDG I------STR VPF------- ----------
             DPD------- -------KGG V------SSR VPL------- ----------
             STE------- -----NNN-S L------CPD MFI------- ----------
             STD------- -------N-S L------CPD MSI------- ----------
             NMR------- ---------- --------PD MSI------- ----------
             DMN------- -------Q-S L------RPD LSI------- ----------
             NMD------- -------P-G V------GPG MSV------- ----------
             NMD------- -------S-S L------APG MSI------- ----------
             ---------- ---------- ---------- ---------- ----------
             ---------- ---------- ---------- ---------- ----------
             DAD------- -------G-N V------MPA PDD------- ----------
             -QR------- ---------- ---------- ---------- ----------
             -HR------- ---------- ---------- ---------- ----------
             -KR------- ---------- ---------- ---------- ----------
             -KR------- ---------- ---------- ---------- ----------
             -QR------- ---------- ---------- ---------- ----------
             -QR------- ---------- ---------- ---------- ----------
             -QR------- ---------- ---------- ---------- ----------
             -QR------- ---------- ---------- ---------- ----------
             SVH------- ---------- ---------- ---------- ----------
             SDR------- ---------- ---------- ---------- ----------
             SVR------- ---------- ---------- ---------- ----------
             SLR------- ---------- ---------- ---------- ----------
             SER------- ---------- ---------- ---------- ----------
             SPR------- ---------- ---------- ---------- ----------
             PTT------- ---------- ---------- ---------- ----------
             GSF------- -------AIP LPL---PPPP ASFAIPLPLP LPPPQGSLPP
             ---------- ---------- ---------- ---------- ----------
             -ST------- ---------- ---------- ---------- ----------
             ---------- ---------- ---------- ---------- ----------
             -AR------- ---------- ---------- ---------- ----------
             -VR------- ---------- ---------- ---------- ----------
             -RR------- ---------- ---------- ---------- ----------
             -RR------- ---------- ---------- ---------- ----------
             -RR------- ---------- ---------- ---------- ----------
             -SR------- ---------- ---------- ---------- ----------
             -SR------- ---------- ---------- ---------- ----------
             -TR------- ---------- ---------- ---------- ----------
             -AR------- ---------- ---------- ---------- ----------
             -PR------- ---------- ---------- ---------- ----------
             -AR------- ---------- ---------- ---------- ----------
             -PR------- ---------- ---------- ---------- ----------
             ARR------- ---------- ---------- ---------- ----------
             -QR------- ---------- ---------- ---------- ----------
             -PR------- ---------- ---------- ---------- ----------
             -TR------- ---------- ---------- ---------- ----------
             -SC------- ---------- -------S-- ---------- ----------
             -TC------- ---------- -------A-- ---------- ----------
             -SR------- ---------- -------VP- ---------- ----------
             -TR------- ---------- -------A-- ---------- ----------
             -TR------- ---------- -------A-- ---------- ----------
             ALR------- ---------- ---------- ---------- ----------
             ALR------- ---------- ---------- ---------- ----------
             MAR------- ---------- ---------- ---------- ----------
             ---------- ---------- ---------- ---------- ----------
             -AS------- ---------- ---------- ---------- ----------
             QSRIEGHVMS NINAIQNNSN LFLRRGIKKK LTL------- ----------
             ---------- ---------- ---------- ---------- ----------
             ---------- ---------- ---------- ---------- ----------
             ---------- ---------- ---------- ---------- ----------
             ---------- ---------- ---------- ---------- ----------
             ---------- ---------- ---------- ---------- ----------

             ---------- ---------- ---------- ---------- ----------
             ---------- ---------- ---------- ---------- ----------
             ---------- ---------- ---------- ---------- ----------
             ---------- ---------- ---------- ---------- ----------
             ---------- ---------- ---------- ---------- ----------
             ---------- ---------- ---------- ---------- ----------
             ---------- ---------- ---------- ---------- ----------
             ---------- ---------- ---------- ---------- ----------
             ---------- ---------- ---------- ---------- ----------
             ---------- ---------- ---------- ---------- ----------
             ---------- ---------- ---------- ---------- ----------
             ---------- ---------- ---------- ---------- ----------
             ---------- ---------- ---------- ---------- ----------
             ---------- ---------- ---------- ---------- ----------
             ---------- ---------- ---------- ---------- ----------
             ---------- ---------- ---------- ---------- ----------
             ---------- ---------- ---------- ---------- ----------
             ---------- ---------- ---------- ---------- ----------
             ---------- ---------- ---------- ---------- ----------
             ---------- ---------- ---------- ---------- ----------
             ---------- ---------- ---------- ---------- ----------
             ---------- ---------- ---------- ---------- ----------
             ---------- ---------- ---------- ---------- ----------
             ---------- ---------- ---------- ---------- ----------
             ---------- ---------- ---------- ---------- ----------
             ---------- ---------- ---------- ---------- ----------
             ---------- ---------- ---------- ---------- ----------
             ---------- ---------- ---------- ---------- ----------
             ---------- ---------- ---------- ---------- ----------
             ---------- ---------- ---------- ---------- ----------
             ---------- ---------- ---------- ---------- ----------
             ---------- ---------- ---------- ---------- ----------
             ---------- ---------- ---------- ---------- ----------
             ---------- ---------- ---------- ---------- ----------
             ---------- ---------- ---------- ---------- ----------
             ---------- ---------- ---------- ---------- ----------
             ---------- ---------- ---------- ---------- ----------
             ---------- ---------- ---------- ---------- ----------
             ---------- ---------- ---------- ---------- ----------
             ---------- ---------- ---------- ---------- ----------
             ---------- ---------- ---------- ---------- ----------
             ---------- ---------- ---------- ---------- ----------
             ---------- ---------- ---------- ---------- ----------
             ---------- ---------- ---------- ---------- ----------
             ---------- ---------- ---------- ---------- ----------
             ---------- ---------- ---------- ---------- ----------
             ---------- ---------- ---------- ---------- ----------
             ---------- ---------- ---------- ---------- ----------
             ---------- ---------- ---------- ---------- ----------
             ---------- ---------- ---------- ---------- ----------
             ---------- ---------- ---------- ---------- ----------
             ---------- ---------- ---------- ---------- ----------
             ---------- ---------- ---------- ---------- ----------
             ---------- ---------- ---------- ---------- ----------
             ---------- ---------- ---------- ---------- ----------
             ---------- ---------- ---------- ---------- ----------
             ---------- ---------- ---------- ---------- ----------
             ---------- ---------- ---------- ---------- ----------
             ---------- ---------- ---------- ---------- ----------
             ---------- ---------- ---------- ---------- ----------
             ---------- ---------- ---------- ---------- ----------
             ---------- ---FSPEFF- ---------- ---------- ----------
             ---------- ---------- ---------- ---------- ----------
             PPRTLAVART VDEFNPSELE KLEILGYGSG GKVYKVRHKR TQFLYALKIV
             ---------- ---------- ---------- ---------- ----------
             ---------- ---------- ---------- ---------- ----------
             ---------- ---------- ---------- ---------- ----------
             ---------- ---------- ---------- ---------- ----------
             ---------- ---------- ---------- ---------- ----------
             ---------- ---------- ---------- ---------- ----------
             ---------- ---------- ---------- ---------- ----------
             ---------- ---------- ---------- ---------- ----------
             ---------- ---------- ---------- ---------- ----------
             ---------- ---------- ---------- ---------- ----------
             ---------- ---------- ---------- ---------- ----------
             ---------- ---------- ---------- ---------- ----------
             ---------- ---------- ---------- ---------- ----------
             ---------- ---------- ---------- ---------- ----------
             ---------- ---------- ---------- ---------- ----------
             ---------- ---------- ---------- ---------- ----------
             ---------- ---------- ---------- ---------- ----------
             ---------- ---------- ---------- ---------- ----------
             ---------- ---------- ---------- ---------- ----------
             ---------- ---------- ---------- ---------- ----------
             ---------- ---------- ---------- ---------- ----------
             ---------- ---F------ ---------- ---------- ----------
             ---------- ---------- ---------- ---------- ----------
             ---------- ---------- ---------- ---------- ----------
             ---------- ---------- ---------- ---------- ----------
             ---------- ---------- ---------- ---------- ----------
             ---------- ---------- ---------- ---------- ----------
             ---------- ---------- ---------- ---------- ----------
             ---------- ---------- ---------- ---------- ----------
             ---------- ---------- ---------- ---------- ----------
             ---------- ---------- ---------- ---------- ----------
             ---------- ---------- ---------- ---------- ----------
             ---------- ---------- ---------- ---------- ----------
             ---------- ---------- ---------- ---------- ----------
             ---------- ---------- ---------- ---------- ----------

             ---------- ---------- ---------- ---------- --------EQ
             ---------- ---------- ---------- ---------- --------EQ
             ---------- ---------- ---------- ---------- --------EV
             ---------- ---------- ---------- ---------- --------EV
             ---------- ---------- ---------- ---------- --------ED
             ---------- ---------- ---------- ---------- --------EV
             ---------- ---------- ---------- ---------- ----------
             ---------- ---------- ---------- ---------- --------QT
             ---------- ---------- ---------- ---------- --------QT
             ---------- ---------- ---------- ---------- --------QT
             ---------- ---------- ---------- ---------- --------DT
             ---------- ---------- ---------- ---------- --------ET
             ---------- ---------- ---------- ---------- --------E-
             ---------- ---------- ---------- ---------- --------EN
             ---------- ---------- ---------- ---------- --------ET
             ---------- ---------- ---------- ---------- --------ES
             ---------- ---------- ---------- ---------- --------ET
             ---------- ---------- ---------- ---------- --------ET
             ---------- ---------- ---------- ---------- --------ET
             ---------- ---------- ---------- ---------- --------EA
             ---------- ---------- ---------- ---------- --------ET
             ---------- ---------- ---------- ---------- --------ET
             ---------- ---------- ---------- ---------- --------ES
             ---------- ---------- ---------- ---------- --------ES
             ---------- ---------- ---------- ---------- --------EN
             ---------- ---------- ---------- ---------- --------ET
             ---------- ---------- ---------- ---------- --------RH
             ---------- ---------- ---------- ---------- ----------
             ---------- ---------- ---------- ---------- ----------
             ---------- ---------- ---------- ---------- --------TN
             ---------- ---------- ---------- ---------- --------EP
             ---------- ---------- ---------- ---------- --------DP
             ---------- ---------- ---------- ---------- --------EC
             ---------- ---------- ---------- ---------- --------EC
             ---------- ---------- ---------- ---------- --------DP
             ---------- ---------- ---------- ---------- --------DS
             ---------- ---------- ---------- ---------- ------PEDT
             ---------- ---------- ---------- ---------- ------LEDN
             ---------- ---------- ---------- ---------- ------PEDT
             ---------- ---------- ---------- ---------- --------DA
             ---------- ---------- ---------- ---------- --------DA
             ---------- ---------- ---------- ---------- --------DA
             ---------- ---------- ---------- ---------- --------DC
             ---------- ---------- ---------- ---------- --------DA
             ---------- ---------- ---------- ---------- --------DA
             ---------- ---------- ---------- ---------- ----------
             ---------- ---------- ---------- ---------- ----------
             ---------- ---------- ---------- ---------- --------DS
             ---------- ---------- ---------- ---------- --------DV
             ---------- ---------- ---------- ---------- --------DV
             ---------- ---------- ---------- ---------- --------DP
             ---------- ---------- ---------- ---------- --------DP
             ---PDV---- ---------- ---------- ---------- --------SS
             ----D----- ---------- ---------- ---------- --------LT
             ----D----- ---------- ---------- ---------- --------LT
             ----DA---- ---------- ---------- ---------- --------PT
             ---------- ---------- ---------- ---------- ----------
             ---------- ---------- ---------- ---------- --------R-
             ---------- ---------- ---------- ---------- --------RP
             ---------- ---------- ---------- ---------- --------RP
             ---------- ---------- ---------- ---------- --------RP
             ----DNL--- ---------- ---------- ---------- ------PRSE
             ---------- ---------- ---------- ---------- ----------
             QGDHDILTRS HVVREMEILR RTDSPYVVKC HGVYDRAGEI QFVLEYMDGG
             ---------- ---------- ---------- ---------- --------LG
             ---------- ---------- ---------- ---------- --------EA
             ---------- ---------- ---------- ---------- ----------
             ---------- ---------- ---------- ---------- --------ED
             ---------- ---------- ---------- ---------- --------ED
             ---------- ---------- ---------- ---------- --------D-
             ---------- ---------- ---------- ---------- --------D-
             ---------- ---------- ---------- ---------- --------D-
             ---------- ---------- ---------- ---------- --------QS
             ---------- ---------- ---------- ---------- --------QS
             ---------- ---------- ---------- ---------- --------DP
             ---------- ---------- ---------- ---------- --------DA
             ---------- ---------- ---------- ---------- --------EE
             ---------- ---------- ---------- ---------- --------DE
             ---------- ---------- ---------- ---------- --------ET
             ---------- ---------- ---------- ---------- --------PD
             ---------- ---------- ---------- ---------- --------DP
             ---------- ---------- ---------- ---------- --------AF
             ---------- ---------- ---------- ---------- --------AF
             ---------- ---------- ---------- ---------- ----------
             ---------- ---------- ---------- ---------- ----------
             ---------- ---------- ---------- ---------- --------QD
             ---------- ---------- ---------- ---------- --------AE
             ---------- ---------- ---------- ---------- --------AD
             ---------- ---------- ---------- ---------- ----------
             ---------- ---------- ---------- ---------- ----------
             ---------- ---------- ---------- ---------- ----------
             ---------- ---------- ---------- ---------- ----------
             ---------- ---------- ---------- ---------- ----------
             ----DAF--- ---------- ---------- ---------- ------GDDQ
             ---------- ---------- ---------- ---------- --------EK
             ---------- ---------- ---------- ---------- ----------
             ---------- ---------- ---------- ---------- ----------
             ---------- ---------- ---------- ---------- ----------
             ---------- ---------- ---------- ---------- ----------

             SISKF----- ---------- ---------- ---------- ----------
             SITKF----- ---------- ---------- ---------- ----------
             SLAKF----- ---------- ---------- ---------- ----------
             SLAKF----- ---------- ---------- ---------- ----------
             SLTKF----- ---------- ---------- ---------- ----------
             SYSKF----- ---------- ---------- ---------- ----------
             ---------- ---------- ---------- ---------- ----------
             PISDF----- ---------- ---------- ---------- ----------
             PISDF----- ---------- ---------- ---------- ----------
             PISDF----- ---------- ---------- ---------- ----------
             NISDF----- ---------- ---------- ---------- ----------
             TISDF----- ---------- ---------- ---------- ----------
             TLSDF----- ---------- ---------- ---------- ----------
             AISDY----- ---------- ---------- ---------- ----------
             QISDF----- ---------- ---------- ---------- ----------
             PISSF----- ---------- ---------- ---------- ----------
             PITSF----- ---------- ---------- ---------- ----------
             PISSF----- ---------- ---------- ---------- ----------
             PITSF----- ---------- ---------- ---------- ----------
             PITDF----- ---------- ---------- ---------- ----------
             SVDKF----- ---------- ---------- ---------- ----------
             PVDKF----- ---------- ---------- ---------- ----------
             TIGKF----- ---------- ---------- ---------- ----------
             TIGKF----- ---------- ---------- ---------- ----------
             SIHRF----- ---------- ---------- ---------- ----------
             PVSKF----- ---------- ---------- ---------- ----------
             TLTEK----- ---------- ---------- ---------- ----------
             ---------- ---------- ---------- ---------- ----------
             ---------- ---------- ---------- ---------- ----------
             SQAPY----- ---------- ---------- ---------- ----------
             TMSNF----- ---------- ---------- ---------- ----------
             NDSYL----- ---------- ---------- ---------- ----------
             SDSDL----- ---------- ---------- ---------- ----------
             GDSDM----- ---------- ---------- ---------- ----------
             CDSYM----- ---------- ---------- ---------- ----------
             CESYK----- ---------- ---------- ---------- ----------
             CDSYV----- ---------- ---------- ---------- ----------
             CDSYV----- ---------- ---------- ---------- ----------
             CDSYV----- ---------- ---------- ---------- ----------
             SASYK----- ---------- ---------- ---------- ----------
             TASYK----- ---------- ---------- ---------- ----------
             SASYK----- ---------- ---------- ---------- ----------
             SASYK----- ---------- ---------- ---------- ----------
             SASYK----- ---------- ---------- ---------- ----------
             SASYK----- ---------- ---------- ---------- ----------
             ---------- ---------- ---------- ---------- ----------
             ---------- ---------- ---------- ---------- ----------
             ----E----- ---------- ---------- ---------- ----------
             SLA------- ---------- ---------- ---------- ----------
             ALA------- ---------- ---------- ---------- ----------
             SLA------- ---------- ---------- ---------- ----------
             SLA------- ---------- ---------- ---------- ----------
             SLA------- ---------- ---------- ---------- ----------
             SLA------- ---------- ---------- ---------- ----------
             SLA------- ---------- ---------- ---------- ----------
             SLA------- ---------- ---------- ---------- ----------
             ---------- ---------- ---------- ---------- ----------
             ---------- ---------- ---------- ---------- ----------
             T--------- ---------- ---------- ---------- ----------
             S--------- ---------- ---------- ---------- ----------
             R--------- ---------- ---------- ---------- ----------
             PISSGEKCPR NSFSG----- ---------- ------DNKP KKPISGENRV
             ---------- ---------- ---------- ---------- ----------
             SLDKCGQRLS EPFLAAVARQ VLHGLKYLHA NKIVHRDIKP SNLLLNSRRQ
             SLSAW----- ---------- ---------- ---------- ----------
             PNS------- ---------- ---------- ---------- ----------
             ---------- ---------- ---------- ---------- ----------
             PFAPNNH--- ---------- ---------- ---------- ----------
             AFS------- ---------- ---------- ---------- ----------
             ---------- ---------- ---------- ---------- ----------
             ---------- ---------- ---------- ---------- ----------
             ---------- ---------- ---------- ---------- ----------
             PRPP------ ---------- ---------- ---------- ----------
             PRPP------ ---------- ---------- ---------- ----------
             TMFTRNY--- ---------- ---------- ---------- ----------
             GFAKP----- ---------- ---------- ---------- ----------
             SIP------- ---------- ---------- ---------- ----------
             PL-------- ---------- ---------- ---------- ----------
             PAC------- ---------- ---------- ---------- ----------
             HDAKPEDR-- ---------- ---------- ---------- ----------
             SLA------- ---------- ---------- ---------- ----------
             PLP------- ---------- ---------- ---------- ----------
             PLP------- ---------- ---------- ---------- ----------
             ------FR-- ---------- ---------- ---------- ----------
             ------FR-- ---------- ---------- ---------- ----------
             AAAAARRQ-- ---------- ---------- ---------- ----------
             ALDA-VHR-- ---------- ---------- ---------- ----------
             AQEAGLHR-- ---------- ---------- ---------- ----------
             ---------- ---------- ---------- ---------- ----------
             ---------- ---------- ---------- ---------- ----------
             ---------- ---------- ---------- ---------- ----------
             ---------- ---------- ---------- ---------- ----------
             ---------- ---------- ---------- ---------- ----------
             AISKPNTV-- ---------- ---------- ---------- ----------
             KASYV----- ---------- ---------- ---------- ----------
             ---------- ---------- ---------- ---------- ----------
             ---------- ---------- ---------- ---------- ----------
             ---------- ---------- ---------- ---------- ----------
             ---------- ---------- ---------- ---------- ----------

             ---------- ---------- ---------- ---------- ----------
             ---------- ---------- ---------- ---------- ----------
             ---------- ---------- ---------- ---------- ----------
             ---------- ---------- ---------- ---------- ----------
             ---------- ---------- ---------- ---------- ----------
             ---------- ---------- ---------- ---------- ----------
             ---------- ---------- ---------- ---------- ----------
             ---------- ---------- ---------- ---------- ----------
             ---------- ---------- ---------- ---------- ----------
             ---------- ---------- ---------- ---------- ----------
             ---------- ---------- ---------- ---------- ----------
             ---------- ---------- ---------- ---------- ----------
             ---------- ---------- ---------- ---------- ----------
             ---------- ---------- ---------- ---------- ----------
             ---------- ---------- ---------- ---------- ----------
             ---------- ---------- ---------- ---------- ----------
             ---------- ---------- ---------- ---------- ----------
             ---------- ---------- ---------- ---------- ----------
             ---------- ---------- ---------- ---------- ----------
             ---------- ---------- ---------- ---------- ----------
             ---------- ---------- ---------- ---------- ----------
             ---------- ---------- ---------- ---------- ----------
             ---------- ---------- ---------- ---------- ----------
             ---------- ---------- ---------- ---------- ----------
             ---------- ---------- ---------- ---------- ----------
             ---------- ---------- ---------- ---------- ----------
             ---------- ---------- ---------- ---------- ----------
             ---------- ---------- ---------- ---------- ----------
             ---------- ---------- ---------- ---------- ----------
             ---------- ---------- ---------- ---------- ----------
             ---------- ---------- ---------- ---------- ----------
             ---------- ---------- ---------- ---------- ----------
             ---------- ---------- ---------- ---------- ----------
             ---------- ---------- ---------- ---------- ----------
             ---------- ---------- ---------- ---------- ----------
             ---------- ---------- ---------- ---------- ----------
             ---------- ---------- ---------- ---------- ----------
             ---------- ---------- ---------- ---------- ----------
             ---------- ---------- ---------- ---------- ----------
             ---------- ---------- ---------- ---------- ----------
             ---------- ---------- ---------- ---------- ----------
             ---------- ---------- ---------- ---------- ----------
             ---------- ---------- ---------- ---------- ----------
             ---------- ---------- ---------- ---------- ----------
             ---------- ---------- ---------- ---------- ----------
             ---------- ---------- ---------- ---------- ----------
             ---------- ---------- ---------- ---------- ----------
             ---------- ---------- ---------- ---------- ----------
             ---------- ---------- ---------- ---------- ----------
             ---------- ---------- ---------- ---------- ----------
             ---------- ---------- ---------- ---------- ----------
             ---------- ---------- ---------- ---------- ----------
             ---------- ---------- ---------- ---------- ----------
             ---------- ---------- ---------- ---------- ----------
             ---------- ---------- ---------- ---------- ----------
             ---------- ---------- ---------- ---------- ----------
             ---------- ---------- ---------- ---------- ----------
             ---------- ---------- ---------- ---------- ----------
             ---------- ---------- ---------- ---------- ----------
             ---------- ---------- ---------- ---------- ----------
             ---------- ---------- ---------- ---------- ----------
             QNQAISGENR V--------- ---------- EEVLDSGING VKNPSYSGEI
             ---------- ---------- ---------- ---------- ----------
             VKIADFGVSR ILSKSLDPCN SCVGTFAYMS PERIDPDMND GRYDGYAGD-
             ---------- --------C- ---------- ---------- ----------
             ---------- ---------- ---------- ---------- ----------
             ---------- ---------- ---------- ---------- ----------
             ---------- ---------- ---------- ---------- ----------
             ---------- ---------- ---------- ---------- ----------
             ---------- ---------- ---------- ---------- ----------
             ---------- ---------- ---------- ---------- ----------
             ---------- ---------- ---------- ---------- ----------
             ---------- ---------- ---------- ---------- ----------
             ---------- ---------- ---------- ---------- ----------
             ---------- ---------- ---------- ---------- ----------
             ---------- ---------- ---------- ---------- ----------
             ---------- ---------- ---------- ---------- ----------
             ---------- ---------- ---------- ---------- ----------
             ---------- ---------- ---------- ---------- ----------
             ---------- ---------- ---------- ---------- ------SG--
             ---------- ---------- ---------- ---------- ----------
             ---------- ---------- ---------- ---------- ----------
             ---------- ---------- ---------- ---------- ----------
             ---------- ---------- ---------- ---------- ----------
             ---------- ---------- ---------- ---------- ----------
             ---------- ---------- ---------- ---------- ----------
             ---------- ---------- ---------- ---------- ----------
             ---------- ---------- ---------- ---------- ----------
             ---------- ---------- ---------- ---------- ----------
             ---------- ---------- ---------- ---------- ----------
             ---------- ---------- ---------- ---------- ----------
             ---------- ---------- ---------- ---------- ----------
             ---------- ---------- ---------- ---------- ----------
             ---------- ---------- ---------- ---------- ----------
             ---------- ---------- ---------- ---------- ----------
             ---------- ---------- ---------- ---------- ----------
             ---------- ---------- ---------- ---------- ----------
             ---------- ---------- ---------- ---------- ----------
             ---------- ---------- ---------- ---------- ----------

             ---------- ---------- ---------- --L------- ----------
             ---------- ---------- ---------- --LRKGFG-- ---------S
             ---------- ---------- ---------- --L------- ----------
             ---------- ---------- ---------- --L------- ----------
             ---------- ---------- ---------- --L------- ----------
             ---------- ---------- ---------- --L------- ----------
             ---------- ---------- ---------- --L------- ----------
             ---------- ---------- ---------- --L------- ----------
             ---------- ---------- ---------- --L------- ----------
             ---------- ---------- ---------- --L------- ----------
             ---------- ---------- ---------- --L------- ----------
             ---------- ---------- ---------- --L------- ----------
             ---------- ---------- ---------- --L------- ----------
             ---------- ---------- ---------- --V------- ----------
             ---------- ---------- ---------- --L------- ----------
             ---------- ---------- ---------- --L------- ----------
             ---------- ---------- ---------- --L------- ----------
             ---------- ---------- ---------- --L------- ----------
             ---------- ---------- ---------- --L------- ----------
             ---------- ---------- ---------- --L------- ----------
             ---------- ---------- ---------- --L------- ----------
             ---------- ---------- ---------- --L------- ----------
             ---------- ---------- ---------- --L------- ----------
             ---------- ---------- ---------- --L------- ----------
             ---------- ---------- ---------- --L------- ----------
             ---------- ---------- ---------- --L------- ----------
             ---------- ---------- ---------- ---------- ----------
             ---------- ---------- ---------- ---------- ----------
             ---------- ---------- ---------- ---------- ----------
             ---------- ---------- ---------- --I--G---- ----------
             ---------- ---------- ---------- --L------- ----------
             ---------- ---------- ---------- --L------- ----------
             ---------- ---------- ---------- --L------- ----------
             ---------- ---------- ---------- --L------- ----------
             ---------- ---------- ---------- --L------- ----------
             ---------- ---------- ---------- --V------- ----------
             ---------- ---------- ---------- --V------- ----------
             ---------- ---------- ---------- --V------- ----------
             ---------- ---------- ---------- --V------- ----------
             ---------- ---------- ---------- --V------- ----------
             ---------- ---------- ---------- --M------- ----------
             ---------- ---------- ---------- --V------- ----------
             ---------- ---------- ---------- --V------- ----------
             ---------- ---------- ---------- --V------- ----------
             ---------- ---------- ---------- --V------- ----------
             ---------- ---------- ---------- ---------- ----------
             ---------- ---------- ---------- ---------- ----------
             ---------- ---------- ---------- --V------- ----------
             ---------- ---------- ----VP---- --L------- ----------
             ---------- ---------- ----VP---- --L------- ----------
             ---------- ---------- ----VP---- --L------- ----------
             ---------- ---------- ----VP---- --L------- ----------
             ---------- ---------- ----VP---- --L------- ----------
             ---------- ---------- ----VP---- --L------- ----------
             ---------- ---------- ----VP---- --L------- ----------
             ---------- ---------- ----VP---- --L------- ----------
             ---------- ---------- ---------- --L------- ----------
             ---------- ---------- ----F----- ---------- ----------
             ---------- ---------- ----FP---- --L------- ----------
             ---------- ---------- ----FP---- --L------- ----------
             ---------- ---------- ----FP---- --L------- ----------
             RLRNVQPSD- ------FSGE TRRGFP---- --L------- ----------
             ---------- ---------- ----IPP-C- -RF------- ----------
             -----IWSLG LSLLECYVG- ---RLPF--- --LPPGVHPD WPTLMCLIRY
             ---------- ---------- ---------- --L------- ----------
             ---------- ---------- ----TP---- ---------- ----------
             ---------- ---------- ---------- ---------- ----------
             --HKGQPRA- ---------- ----MP---- --L------- ----------
             ---KPMPLP- ---------- ----MP---- --L------- ----------
             ------PVP- ---------- ----QP---- --L------- ----------
             ------SVP- ---------- ----QP---- --L------- ----------
             ------PVP- ---------- ----QP---- --L------- ----------
             ------PVP- ---------- ----QP---- --L------- ----------
             ------PVP- ---------- ----QP---- --L------- ----------
             --PTDFPAP- ---------- ----MP---- --L------- ----------
             --------P- ---------- ----LP---- --L------- ----------
             ---LPLPLP- ---------- ----LP---- --L------- ----------
             ----PVPLP- ---------- ----LP---- --L------- ----------
             ----PIPQP- ---------- ----RPRTF- -LL------- ----------
             -QLNRFERP- ---------- ----AP---- --L------- ----------
             ---------- ---------- ----VP---- --L------- ----------
             ---------- ---------- ----IPLP-- --V------- ----------
             ---------- ---------- ----VPPPL- -AV------- ----------
             ---------- ---------- ----CP---- ---------- ----------
             ---------- ---------- ----CA---- ---------- ----------
             ---------- ---------- ----CP---- ---------- ----------
             ---------- ---------- ----RP---- ---------- ----------
             ---------- ---------- ----RP---- ---------- ----------
             ---------- ---------- -----P---- ---------- ----------
             ---------- ---------- -----P---- ---------- ----------
             ---------- ---------- ---------- ---------- ----------
             ---------- ---------- ---------- ---------- ----------
             ------PPP- ---------- ----FPH--- --L------- ----------
             --VIQQPQN- ---------- ----EPVLVL SSL------- ----------
             ---------- ---------- ---------- --L------- ----------
             ---------- ---------- ---------- ---------- ----------
             ---------- ---------- ---------- ---------- ----------
             ---------- ---------- ---------- ---------- ----------
             ---------- ---------- ---------- ---------- ----------

             ---------- -TQSGTFK-- ---------- ---DGDLRVN KDGIQTVSLS
             L--------C RTQSGTFK-- ---------- ---DGDLRVN KDGVRIISQL
             ---------- -TQSGTFR-- ---------- ---HGDLLVN MDGIRIVSQN
             ---------- -TQSGTFR-- ---------- ---DGDLLVN LDGIRIVSQI
             ---------- -TQSGTFM-- ---------- ---DGDLLVN RDGVRIVSKS
             ---------- -TASGTFR-- ---------- ---DGDLFVN KDGLRIVPQD
             ---------- ---------- ---------- ---------- ----------
             ---------- -TASGTFQ-- ---------- ---DGDLLLN KHGLRVISKD
             ---------- -TASGTFR-- ---------- ---DGDLLLN KHGLRVISKD
             ---------- -TASGTFQ-- ---------- ---DGDLLLN KHGLRVVSEG
             ---------- -TASGTFQ-- ---------- ---DGDILLN RDGLRVVTQE
             ---------- -TASGTFQ-- ---------- ---DGDILLN KEGLRVVSQE
             ---------- -TASGTFQ-- ---------- ---DGDILLN QEGLRVISQE
             ---------- -TASGTFQ-- ---------- ---DGDIMLN KEGIRVVSQT
             ---------- -TASGTFQ-- ---------- ---DGDILLN RSGLRLANPS
             ---------- -TASGTFH-- ---------- ---DGDFLLN QKGLRLTSDE
             ---------- -SASGTFQ-- ---------- ---DGDLLLN QKGLLLKSGD
             ---------- -SASGTFQ-- ---------- ---DGDLLLN QKGLRLKSED
             ---------- -TASGTFQ-- ---------- ---DGDLLLN QKGLRLISEE
             ---------- -TASGTFQ-- ---------- ---DGDLLLN QKGLRLISEG
             ---------- -TASGTFK-- ---------- ---DGELRLN QRGLRLISEE
             ---------- -TASGTFK-- ---------- ---DGELRLN QRGLQLISEE
             ---------- -TQSGTFK-- ---------- ---DGDLLVN KDGLRIVHNS
             ---------- -TQSGTFK-- ---------- ---DGDLLVN KDGLRIVSQS
             ---------- -TANGVFH-- ---------- ---DDDIQLD HMGLRVVSSE
             ---------- -TASGTFQ-- ---------- ---DDDIKLN HTGLRVVSSE
             ---PTG---- -IGNGNCR-- ---------- ---EIGILPY LVNFLRRADT
             ---------- ---------- ---------- ---------- ----------
             ---------- --MCGPFR-- ---------- -------LYH TCGLLYGP--
             ---------- -NAKGTHS-- ---------- ---QAPYIGN AKGTHSQAPI
             ---------- -TASGTFK-- ---------- ---DGDIVVN RDGLRVLSQE
             ---------- -SDGGTVNLL SR-------- --SYGVYNFN ELGLQKCTSS
             ---------- -SNSGTINLL SR-------- --SYGMYNFN ESGLQKCTSS
             ---------- -SDGGTINLL SR-------- --SYGVYNFN ELGLQKCTSS
             ---------- -SDGGTVNLL SK-------- --SCGVYNIN ELGLLKCSSS
             ---------- -SDGGTLNLL SR-------- --SCGVYNIN ELGLQKKTGL
             ---------- -SDGGTINLL SR-------- --SFGEYNIN EHGFHKRSAG
             ---------- -SDGGTINLL SR-------- --SFGEYNIN EHGFHKRSTG
             ---------- -SDGGTVNLL SR-------- --SLGEYNIN EHGFHKRSTG
             ---------- -TAGGTLNLL SR-------- --SCGEYNIN ELGFHKRSSS
             ---------- -TAGGTLNLL SR-------- --SYGEYNIN ELGLHKRIST
             ---------- -TDGGTLNLL SR-------- --SCGEYNIN QLGLQKKSSA
             ---------- -TEAGCLNLL SR-------- --SCAEYNIN ELGLQKRSSL
             ---------- -TDGGSLNLL SR-------- --SCAEYNIN ELGLQKRRSA
             ---------- -TDGGSMKLL SR-------- --SCAEYNIN ELGLQKRKST
             ---------- ------MSLR RQ-------- --ESCQINI- ----------
             ---------- ---------- ---------- ---------- ----------
             ---------- -LDGGTINLL SR-------- --SSDEYNIN ERGFHKRTIR
             ---PLP---P TSGGSG---- ---------- ---------- --------GS
             ---PLP---P PSSSS----- ---------- ---------- ----------
             ---PLP---P TNSAPSSTT- ---------- ---------- ----------
             ---PLP---P SSTSTSTSN- ---------- ---------- ----------
             ---PLP---P PS-------- ---------- ---------- --------SL
             ---PLP---P PPSSAPSSA- ---------- ---------- --------SS
             ---PLP---L PPSSAPSST- ---------- ---------- --------SS
             ---PLP---P AA-------- ---------- ---------- --------TT
             ---PWF---- SFASSTAPV- ---------- ---------- ----------
             ---------- STSSSSATT- ---------- ---------- ----------
             ---PLP---P SSTSSNSSA- ---------- ---------- ----------
             ---PLP---P SHSTTTNSV- ---------- ---------- ----------
             ---PLP---P TNLP------ ---------- ---------- ----------
             ---PLP---P GRKF------ ---------- ---------- ----------
             ---PII---P ATKVSATVS- ---------- ---------- ----------
             GDPPTP---P PSASQEFQSF IRCCLQKDAR LRWTASQLLS HPFVSQAGAS
             ---------- ---------- ---------- ---------- ----------
             --PPVI---- ---------- ---------- ---------- --------ST
             ---------- ---------- ---------- ---------- ----------
             ---PLP---P S--------- ---------- ---------- ----------
             ---PLPLPKP PNMNGA---- ---------- ---------- --------C-
             ---PLP---P PSADNNNNN- ---------- -----NSLLH RF--------
             ---PLP---P PSADS----- ---------- -------SLH RF--------
             ---PLP---P PFADS----- ---------- -----SSVIR NF--------
             ---PLP---P PTLDSRYNN- ---------- -SSNYSNNNN NY------NN
             ---PLP---P PSLDSRYSN- ---------- ---------- ----------
             ---PLP---P PFAGQQYPE- --------P- ---------- --------Q-
             ---PLP---- ---------- ---------- ---------- --------QQ
             ---PLP---L PLPHPLSTT- ---------- ---------- ----------
             ---PLP---A PSPSSVTTT- ---------- ------TICS R-------S-
             ---PLP---P PPPPTAPPS- ---------- ---APGAAID K-------S-
             ---PLP---P NPARQRNAT- ---------- ---------N --------R-
             ---PLP---P TSAQSS---- ---------- ---------- ----------
             ---PLP--PP PSSSASAS-- ---------- ---------- --------SS
             ---PLP--PP PSASAS-S-- ---------- ---------- --------SS
             -NPPVA---A ---------- ---------- ---------- ----------
             --APAP---A PATAAT---- ---------- ---------- ----------
             --PPVA---A ASTSST---- ---------- ---------- ----------
             --NPVA---A TLAASTP--- ---------- ---------- ----------
             --NPAA---A LPLAATT--- ---------- ---------- ----------
             --PPAP---- ---------- ---------- ---------- ----------
             --PPAP---- ---------- ---------- ---------- --------QQ
             ---PAA---- ---------- ---------- ---------- ----------
             ---PLI---- -YHGTAFSV- ---------- ---------- ------ASSS
             -DHPFA---- ---------- ---------- ---------- ----------
             SQSPCV---- -SSSSSLSTP ---------- --CIIDAYSN NFGLSPS-ST
             ---------- -TNKGKFV-- ---------- ---EGDLTIS REGLQINSPA
             ---------- ---------- ---------- ---------- ----------
             ---------- ---------- ---------- ---------- ----------
             ---------- ---------- ---------- ---------- ----------
             ---------- ---------- ---------- ---------- ----------

             E---P-G-AP PP-------- ---------- ---------- ----------
             E---P-E-VL SP-------- ---------- ---------- ----------
             T---SDA-PP PP-------- ---------- ---------- ----------
             D---SDA-PP PP-------- ---------- ---------- ----------
             E---A-E-VP PL-------- ---------- ---------- ----------
             E---N-D-HP PP-------- ---------- ---------- ----------
             ------Y-KP SP-------- ---------- ---------- ----------
             S-------SP AV-------- ---------- ---------- ----------
             S-------SP AV-------- ---------- ---------- ----------
             S-------SP AV-------- ---------- ---------- ----------
             P---T----- ---------- ---------- ---------- ----------
             T-------TP T--------- ---------- ---------- ----------
             T-------TL T--------- ---------- ---------- ----------
             Q---T-S-TP A--------- ---------- ---------- ----------
             A---A-A-EP TP-------- ---------- ---------- ----------
             K---Q-S-RQ SD-------- ---------- ---------- ----------
             K---E-P-RL SD-------- ---------- ---------- ----------
             K---E-P-RQ SD-------- ---------- ---------- ----------
             K---E-P-RP SE-------- ---------- ---------- ----------
             K---E-TQQT SE-------- ---------- ---------- ----------
             ENGDE-H-QS TN-------- ---------- ---------- ----------
             T-ADE-P-QS TN-------- ---------- ---------- ----------
             E---E-G-EA PP-------- ---------- ---------- ----------
             E---E-G-EA PP-------- ---------- ---------- ----------
             --------ST AY-------- ---------- ---------- ----------
             P---NLP-TQ TQ-------- ---------- ---------- ----------
             P---K-L-QP SD-------- ---------- ---------- ----------
             ---------- ---------- ---------- ---------- ----------
             ----H----- ---------- ---------- ---------- ----------
             S---M-S--- ---------- ---------- ---------- ----------
             --------IQ PA-------- ---------- ---------- ----------
             H-----V-DE SE-------- ---------- ---------- ----------
             P-----V-DE NS-------- ---------- ---------- ----------
             P-----V-DE NS-------- ---------- ---------- ----------
             P-----V-DE AD-------- ---------- ---------- ----------
             ------V-DE TD-------- ---------- ---------- ----------
             A-------DE SD-------- ---------- ---------- ----------
             A-------DE SD-------- ---------- ---------- ----------
             P-------EE SD-------- ---------- ---------- ----------
             S-------SA SSISTD---- --DHGGMDDE VGDGGRHD-- ------ALKG
             A-----N-DG EGCSVD---- --GH------ ---------- ----------
             G-----G-DD KD-------- ---------- ---------- ----------
             S-----M-DD KD-------- ---------- ---------- ----------
             S-----L-DD KD-------- ---------- ---------- ----------
             T-----F-DA QG-------- ---------- ---------- ----------
             ---------- ---------- ---------- ---------- ----------
             ---------- ---------- ---------- ---------- ----------
             S-----D-DE Y--------- ---------- ---------- ----------
             SG------SA PSSGGS---- ---------- ---------- ----------
             --------SA PAS-SS---- ---------- ---------- ----------
             ---------- ---------- ---------- ---------- ----------
             ---------- ---------- ---------- ---------- ----------
             GL------AQ P--------- ---------- ---------- ----------
             SG------SS LSSMGA---- ---------- ---------- ----------
             SG------SS -SLGGV---- ---------- ---------- ----------
             TT------SA PPAGGA---- ---------- ---------- ----------
             ---------- ---------- ---------- ---------- ----------
             ---------- ---------- ---------- ---------- ----------
             ---------- ---------- ---------- ---------- ----------
             ---------- ---------- ---------- ---------- ----------
             ---------- ---------- ---------- ---------- ----------
             ---------- ---------- ---------- ---------- ----------
             ---------- ---------- ---------- ---------- ----------
             S-----A-YT PKGSL----- ---------- ---------- ---------P
             --------KT P--------- ---------- ---------- ----------
             L-------CR PA-------- ---------- ---------- ----------
             --------QT P--------- ---------- ---------- ----------
             ---------- ---------- ---------- ---------- ----------
             --------KL P--------- ---------- ---------- ----------
             --------RL P--------- ---------- ---------- ----------
             --------RL P--------- ---------- ---------- ----------
             --------KL PTT------- ---------- ---------- ----------
             S-------NN PSS------- ---------- ---------- ----------
             ---------- -SS------- ---------- ---------- ----------
             --------RL P--------- ---------- ---------- ----------
             --------SN P--------- ---------- ---------- ----------
             ---------- ---------- ---------- ---------- ----------
             --------SS P--------- ---------- ---------- ----------
             --------RH PS-------- ---------- ---------- ----------
             --------ST PTSARKII-- ---------- ---------- SSSMATSNQS
             ---------- ---------- ---------- ---------- ----------
             S-------SL PLS------- ---------- ---------- ----------
             P-------SL PL-------- ---------- ---------- ----------
             ---------- ---------- ---------- ---------- ----------
             ---------- ---------- ---------- ---------- ----------
             ---------- ---------- ---------- ---------- ----------
             ---------- ---------- ---------- ---------- ----------
             ---------- ---------- ---------- ---------- ----------
             ---------A PT-------- ---------- ---------- ----------
             Q-------QQ PA-------- ---------- ---------- ----------
             --------AA PE-------- ---------- ---------- ----------
             S-------SS PE-------- ---------- ---------- ----------
             --------AL PS-------- ---------- ---------- ----------
             N-------ST PS-------- ---------- ---------- ------TIQG
             S---TLG-AA PRPGSASSLQ PNKRPLPPEE DSASSRQGPG EASTSGTAAG
             ---------- ---------- ---------- ---------- ----------
             ---------- ---------- ---------- ---------- ----------
             ---------- ---------- ---------- ---------- ----------
             ---------- ---------- ---------- ---------- ----------

             ------IEP- ---------- ---------- --------LD -----N---Q
             ------IKP- ---------- ---------- --------AD -----D---Q
             ------IKP- ---------- ---------- --------ID -----N---Q
             ------IKP- ---------- ---------- --------LD -----N---Q
             ------IKP- ---------- ---------- --------SD -----N---Q
             ------IQP- ---------- ---------- --------LD -----N---Q
             ------IEP- ---------- ---------- --------LD -----N---Q
             ------AQP- ---------- ---------- --------AD -----S---S
             ------AQP- ---------- ---------- --------VD -----T---S
             ------AQT- ---------- ---------- --------AD -----S---S
             ------TSP- ---------- ---------- --------VD -----G---Q
             ------VQPA ---------- ---------- --------AE -----S---Q
             ------VQPA ---------- ---------- --------AE -----E---Q
             ---------- ---------- ---------- --------AN -----G---N
             ------TAA- ---------- ---------- --------SD -----G---Q
             ------SKE- ---------- ---------- --------LD -----F---E
             ------VKE- ---------- ---------- --------LD -----F---Q
             ------AKD- ---------- ---------- --------LD -----F---Q
             ------AKE- ---------- ---------- --------LD -----V---Q
             ------GQE- ---------- ---------- --------ID -----F---Q
             ------MKV- ---------- ---------- --------ED -----V---Q
             ------LKV- ---------- ---------- --------ED -----V---Q
             ------IVPL ---------- ---------- --------DD -----H---Q
             ------IEPL ---------- ---------- --------DH -----N---Q
             ------ANP- ---------- ---------- --------PD -----A---Q
             ------SSS- ---------- ---------- --------PD -----G---Q
             ------AQG- ---------- ---------- --------ED -----N---Q
             ---------- ---------- ---------- ---------- ----------
             ---------- ---------- ---------- ---------- ----------
             ---------- ---------- ---------- --------LK -----F---P
             ------AQA- ---------- ---------- --------QD -----A---A
             ------SSE- ---------- ---------- --------TT -----Y---Q
             ------PSE- ---------- ---------- --------KT -----Y---R
             ------PSE- ---------- ---------- --------KT -----Y---R
             ------YKE- ---------- ---------- --------RT -----Y---R
             ------RSE- ---------- ---------- --------RT -----Y---R
             ------FGE- ---------- ---------- --------KA -----Y---R
             ------FGE- ---------- ---------- --------KA -----Y---R
             ------SGE- ---------- ---------- --------KA -----Y---R
             GGGSGSGLE- ---------- ---------- --------RT -----Y---R
             GDGTEGGWE- ---------- ---------- --------RT -----Y---R
             ------DKE- ---------- ---------- --------RT -----Y---Q
             ---GEGARE- ---------- ---------- --------KT -----Y---Q
             ----AGDQE- ---------- ---------- --------KT -----Y---Q
             ---DAGDQE- ---------- ---------- --------KT -----Y---Q
             ---------- ---------- ---------- ---------- ----------
             ---------- ---------- ---------- ---------- ----------
             ------SSE- ---------- ---------- --------KA -----F---R
             ------ASST ---------- --NTNS---- --------SI -----E---A
             ------AIST ---------- --NISA---- ---------- ---------A
             ------AIST ---------- --NSTN---- --------ST -----N---P
             ------SNSN ---------- --SNSNPNSN P-------TS ---NPT---T
             --------PA ---------- --AAAA---- --------AA ---APP---P
             ------PTPP ---------- --NSAG---- --------SA ---PPP---P
             ------PTPP ---------- --NSVG---- --------SA ---PPA---P
             ------MHPL ---------- --ASAG---- --------AA -----P---P
             ---------- ---------- ---------- --------IN -----N---G
             ------TTVA ---------- ---------- --------GC -----N---G
             ------AIKA ---------- ---------- --------AA -----A---D
             ------AS-- ---------- ---------- --------TT -----A---S
             ---------- ---------- ---------- -------FSS -----G---A
             ---------- ---------- ---------- ---------- -----E---V
             ------SC-- ---------- ---------- --------AS -----N---T
             PPPRTLAVAR ---------- ---------- --------TV -----D---E
             ------VAAR ---------- ---------- --------TV -----D---E
             ------ALAT ---------- ---------- --------AA ----PD----
             ------LVAI ---------- ---------- --------IV -----D---E
             ---------- ---------- ---------- ---------- -----S---E
             ------CVPL ---------- ---------- ---------- -----E---E
             ------LIPA ---------- ---------- --------QG -----R---I
             ------SIPA ---------- ---------- --------QV -----R---N
             ------SIPA AL-------- ---------- --------QG -----RK-EE
             --RGVEGGGA QL-------- --THVT---- --------HV -----K---N
             --RGLGSGYA ---------- ---------- --------QG -----R---G
             ------PAPQ QF-------- LPSPAN---- --------HN -----Q---D
             ------LGSA ---------- ---------- --------TS -----R---D
             ---------- ---------- ---------- --------EH -----E---E
             ---------- ---------- ---------- ---------S -----E---E
             ------AAPL LS-------- ---------- --------HE -----D---N
             EASSAAAASM ST-------- --KTPT---- --------MV -----E---E
             ---------- ---------- ---------- ---------- ----------
             ------SSPL SSL------S LSAIAN---- --------DN -----N---T
             ------SSSL SSF------P LSAIAN---- --------DN -----N---T
             ------TAS- ---------- ---------- --------TS -----G---E
             ------PAT- ---------- ---------- --------SA SRPPHG---E
             ------PAS- ---------- ---------- --------RA -----S---Q
             ------AAA- ---------- ---------- --------RS -----S---Q
             ------PAA- ---------- ---------- --------RS -----S---Q
             ------VAAS ---------- ---------- --------TS -----SEAAG
             ------VAPS ---------- ---------- --------TS -----S---D
             ------ATMM D--------- ---------- --------LG -----Q---L
             ------TSP- ---------- ---------- ---------- ---------I
             ------TPP- ---------- ---------- ---------- -----G---S
             LSNI--ATPV ENEHSISLPP LEESLSPAAA DLKDTLSGTS NG---N---Y
             AAAGAGSSPR ---------P RIASAGPGGG AAGS----AT -----E---G
             ---------- ---------- ---------- ---------- ----------
             ---------- ---------- ---------- ---------- ----------
             ---------- ---------- ---------- ---------- ----------
             ---------- ---------- ---------- ---------- ----------

             LSLA--DLEV IKVIGKGSSG NVQLVKHKL- -----TQQFF ALKVIQLN--
             LSLS--DLDM VKVIGKGSSG VVQLVQHKW- -----TGQFF ALKVIQLN--
             ISLA--DVDT IKVIGKGSGG LVQLVQHKW- -----TNQFF ALKVIQMN--
             ISLA--DVDT IKVIGKGSGG LVQLVQHKW- -----TNQFF ALKVIQMN--
             LSLA--DIDT IKVIGKGAGG TVQLVQHKW- -----TGQFF ALKVIQMN--
             LTLA--DLDT IKVIGKGSGG IVQLVRHKW- -----TGQFF ALKIIQMN--
             FTLA--DLET VSVIGKGSGG VVQLVRHKW- -----TGQFF ALKAIQMS--
             FTLE--DMET VRVVGKGSGG VVQLVRHKW- -----TGQFF ALKVIQMN--
             FSLE--DMET VKVIGKGSGG VVQLVRHKW- -----TGQFF ALKVIQMN--
             FSLE--DMET VRVIGKGSGG VVQLVRHKW- -----TGQFF ALKVIQMN--
             IALT--DLEA VKVIGKGSSG VVQLVRHKW- -----TGQVF ALKAIQMN--
             LSLA--DLET VKVIGKGSGG VVQLVRHKF- -----SNNMY ALKVIQMN--
             MSLA--DLET IKVIGKGSGG VVQLVRHKF- -----SNNMY ALKVIQMN--
             ISLS--DLET VKVLGKGSGG VVQLVRHKW- -----TNETY ALKVIHMN--
             MLLE--DLET VKVIGKGSSG VVQLVRHKW- -----TNQIF ALKIIQMN--
             ITAE--DLET VKVIGKGSGG VVQLVRHKW- -----VGKFF AMKVIQMN--
             VSPE--DLES IKVIGKGSGG VVQLVRHKW- -----NGKLF ALKVIQMN--
             VTLE--DLET VKVIGKGSGG VVQLVRHKW- -----VGKLF ALKVIQMN--
             FSLE--DLET IKVIGKGSGG VVQLVRHKW- -----VGTLF ALKVIQMN--
             FNLE--DLET IKVIGKGSGG VVQLVRHKW- -----EGKFF ALKAIQMN--
             LSMD--DLEM IQVIGKGSGG VVQLVQHKW- -----VGTFY ALKGIQMN--
             LSMD--DLEM IQVIGKGSGG IVQLVRHKW- -----VGTLY ALKGIQMN--
             LSLD--DLDA IKVIGKGSSG IVQLVRHKW- -----TDQFF ALKVIQLN--
             LSLD--DLDA IKVIGKGSSG IVQLVRHKW- -----TGQFF ALKVIQLN--
             LSLA--DLEA VRVLGKGAGG SVQLVRHKW- -----TNDIY ALKGIQMN--
             LSIA--DLEL VRFLGKGAGG TVQLVRHKW- -----TNVNY ALKAIQMN--
             LTLA--DLET VRVIGKGSGG IVQLVRHKW- -----TNRVF ALKVIQMN--
             ---------- ---------- ---------- ---------- ----------
             --VW--SLPQ VQPILFGCSS P----PHVWP --LSSSAAAF FTHVASFP--
             KCSQ--DPRA IPIESRMFHT RSQPPRNMRT RFRDTASGSH ATRVIQMN--
             FTLE--DLET VKVLGKGNSG VVQLARHKW- -----TGQFF AVKVIQMN--
             CASH--EMRV FGAIGSGASS VVQRAIHIP- -----NHRIL ALKKINI---
             IASR--EMRV FGAIGSGASS IVQRAIHIP- -----THRII ALKKINI---
             IASR--EMRV FGVIGSGASS IVQRAIHIP- -----THRIL ALKKINI---
             CASH--EMRI FGAIGSGASS VVQRAIHIP- -----THRII ALKKINI---
             CASH--EMHI FGAIGCGASS VVQRAIHIP- -----VHRIL ALKKINI---
             CASQ--DMHI FGPIGNGASS VVQRAIFIP- -----VHRIL ALKKINI---
             CASH--DMHI FGPIGNGASS VVQRAIFIP- -----VHRIL ALKKINI---
             CASH--DMHI FGPIGNGASS VVQRAVFIP- -----VHRIL ALKKINI---
             CASH--EMCI FGAIGWGASS VVRKAIHIP- -----SHRII ALKKINI---
             CASH--EMCV FGAIGWGASS VVRKAIHIP- -----THRII ALKKINI---
             CASN--EMCV FGAIGWGASS VVRKAIHIP- -----THRIL ALKKINV---
             CASH--EMCA FGAIGWGASS VVRKAIHIP- -----THRIL ALKKINV---
             CASS--EMCV FGAIGWGASS VVRKAIHIP- -----THRIL ALKKINV---
             CASS--EMCV FGAIGWGASS VVRKAIHIP- -----THRIL ALKKINV---
             ---------- -------ASA SLRAL----- -----SHRFH SC--------
             ---------- ---------- ---------- ---------- ----------
             CSCH--DMHI FDSVGNGASS VVHRAIYVP- -----VHRVL ALKKINI---
             KNYS--DLVR GNRIGSGAGG TVYKVIHRP- -----SSRLY ALKVIYGN--
             KSLS--ELER VNRIGSGAGG TVYKVIHTP- -----TSRPF ALKVIYGN--
             LTFP--ELEK KNRIGSGAGG TVYQVIHRP- -----TSRIY ALKVIYGN--
             LSFS--ELER KNRVGSGAGG TVYQVIHRP- -----TSRIY ALKVIYGN--
             PPLG--ELER VRRVGSGAGG TVWMVRHRP- -----TGRCY ALKQLYGN--
             PPLA--ELER VRRIGSGAGG TVWMVRHRP- -----TGRPY ALKVLYGN--
             PPLS--ELER VRRIGSGAGG TVWMVRHRP- -----TGRPY ALKVLYGN--
             PPLE--ELER VRRVGSGAGG TVWMVRHRG- -----TGKEY ALKVLYGN--
             ISAS--DVEK LHVLGRGSSG IVYKVHHKT- -----TGEIY ALKSVNGD--
             ISAC--DLEK LNVLGCGNGG IVYKVRHKT- -----TSEIY ALKTVNGD--
             DSLS--DYSK HSVLGSGNGG TVYKVIHKV- -----NGSVY ALKLISSD--
             FSLS--DFTK LAVLGSGNGG TVYKVSHKQ- -----NNTIY ALKLISSD--
             TTAA--DLEK IEVIGHGNGG TVYKVQHKR- -----TAANY ALKVVHGD--
             ERLS--DLER LGVLGHGNGG TVYKARHKR- -----TGTIY ALKVLHSE--
             FSVA--NLDR ISVLGSGNGG TVFKVKDKT- -----TSEIY ALKKVKEN--
             FNPS--ELEK LEILGYGSGG KVYKVRHKR- -----TQFLY ALKIVQGD--
             FHPL--ELEK LEILGYGSGG KVYKVRHRR- -----NQSLY ALKVVHGD--
             ---------- --TRGSQNSR RVPPVGARE- -----TG--- ----------
             FHPS--ELEK LEILGYGSGG KVYKVRHRR- -----TQSLY TLKVMNDD--
             VALE--ELEK VCRLGSGSSG KVYKARHVH- -----TGAIY ALKIIQEK--
             VTLE--DLQK ISTLGCGSSG KVYKVKHVK- -----TGKIY ALKIIQEK--
             VSLDDLDLDR KSLLGAGSGG KVYKVVHRW- -----TGRIY ALKIIQEK--
             LSLDDLDLDR KTLLGAGSGG KVYRVAHRR- -----TGRIY ALKVIQEK--
             VCLDELDLDS KCLLGAGSGG KVYRVVHRR- -----TGRIY ALKIIQEKQQ
             VVLS--DLEK VSLLGAGSGG KVYKVRHRW- -----TGKEY ALKIIQAK--
             VELS--DLEK MNLLGAGSGG KVYKVRHRW- -----TGKEY ALKIIQEK--
             VLLE--DLER IGILGSGSGG KVYKARHKR- -----SGKIY ALKCIQDK--
             VLLE--DLER LEILGHGSGG KVYKARHRI- -----TGTLY ALKIIQEK--
             IAPE--DTVK LQLLGHGSSG KVFKVQHKR- -----TGCIY ALKVIQEK--
             VDPH--DTIR LHPLGHGSSG KVYKVKHKH- -----TGKIY ALKVIQEK--
             IDPA--DTIK LCLLGHGSSG KVYKVRHKH- -----TGKIY ALKVIQEK--
             IDPD--DTIP IRLLGHGSSG KVYKVQHKR- -----TGKLY ALKIIQEK--
             ---------- INRIGSGSGG T--------- ---------- ----------
             PRHS--DLVR LHFLGSGASG NVYLVRHIP- -----SSQLF ALKTLPLSL-
             PRHS--DLVR LRFLGSGASG NVHLVRHLP- -----SSQLF ALKTLPLSL-
             FRAS--DFER LAVLGRGNGG TVYKVAHRR- -----TSAQY ALKVLHGG--
             FRLN--DFDR LSVLGRGNGG SVYKVSHRR- -----TSALY ALKIIHGAH-
             FRLA--DFER VAVLGRGNGG TVYKVRHRE- -----TCALY ALKVQHSA--
             FRLA--DFDK LTVLGRGNGG TVYKVRHRE- -----TCELY ALKVQHCN--
             FRVA--DFEK LAVLGRGNGG TVYKVRHRE- -----TCELY ALKVQHCN--
             LRLS--DFER ISLLGQGNGG TVYKARHRR- --AA-AQPPV ALKLFVAG--
             VRLS--DFER ISVLGHGNGG TVYKARHRR- --GCPAQQPL ALKLFAAG--
             LRLT--DFDK IANLGDGASG VVAKVLLRG- ---CGSSAVF ALKTAHYCGG
             QTLN--DLEK LSVLGQGSGG TVYKTRHRR- -----TKTLY ALKVLRPN--
             PVLA--ELEM LSVVGRGAGG TVYRARHRR- -----TGAAL AVKEMR----
             IQLQ--DLVQ LGKIGAGNSG TVVKALHVP- -----DSKIV AKKTIPVEQ-
             LTID--DFED LCVIGQGSSG VAKKVRNKR- -----DGRHM VLKVIQFDV-
             LGAA--DLEL VGVIGTGSGG VVRLATHKR- -----TGEAL AVKTIAISLA
             ---------- ---------- ------DKK- -----TEKLV AVKYIERGEK
             ------QYEK VEKIGEGTYG VVYKARDRV- -----TNETI ALKKIRLEQ-
             ------RYKV IRQLGDGTYG RVWKASNRS- -----TNEIV AIKKMKRK--

             -TEESTCRAI S-QELRINL- S--------- S--Q-CPYLV SCYQS-----
             -IDEAIRKAI A-QELKINQ- S--------- S--Q-CPNLV TSYQS-----
             -IEESARKQI A-QELKINQ- S--------- L--E-CPYAV ACYQC-----
             -IEESARKQT A-QELKINQ- S--------- L--E-CPYVV ACYQC-----
             -IQEAALKHI A-QELKINQ- S--------- S--Q-CPYVV VCYKS-----
             -IQETVRRQI V-QELKINQ- A--------- S--Q-CPHVV VCYHC-----
             -IQESVRKQI V-QELKINQ- A--------- S--Q-CPNVV VCYHA-----
             -IQEEVRKQI V-RELKINQ- A--------- S--Q-CPYVV VCYHA-----
             -IQEEVRRQI V-RELKINQ- A--------- S--Q-CPYVV VCYHA-----
             -IQEEVRRQI V-RELKINQ- A--------- S--Q-CPYVV VCYHA-----
             -IQETMRKQI V-QEIKINQ- S--------- S--Q-CPYVV VCYEA-----
             -IHETVRKQI V-QELKINQ- S--------- A--Q-FPYVV VCYHS-----
             -IHEAVRKQI V-QELKINQ- S--------- S--Q-FPYVV VCYHS-----
             -IEETTRKQI V-QELKINH- A--------- S--Q-CPYVV ICYHA-----
             -IQETVRRQI V-QELRINQ- S--------- A--Q-CQYVV VYYDA-----
             -IQEEIRKQI V-QELKINQ- A--------S S--Q-CPHVV VCYHS-----
             -VQEEIRKQI V-QELKINQ- S--------- S--Q-CPHVV ICYHS-----
             -IQEEIRKQI V-QELKINQ- S--------- S--Q-CPHIV ICHHS-----
             -IQENFRKQI V-QELKINQ- A--------- S--Q-CSHIV VCYHS-----
             -IQETVRKQI V-QELKINQ- A--------- S--Q-CPHIV VCYHS-----
             -IQEAVRKQI V-QELKINQ- A--------- T--Q-SPHIV SCHQS-----
             -IQEAVRKQI V-QELKINQ- A--------- T--Q-NAHIV LCHQS-----
             -IQESIRKQI A-QELKISL- S--------- T--Q-CQYVV TCYQC-----
             -IQENIRRQI A-QELKISL- S--------- T--Q-CQYVV ACCQC-----
             -INETVRKQI V-QELKINQ- L--------- TLHQ-CPYIV KCYHS-----
             -INETVRKQI V-QELKINQ- V--------- THQQ-CPYIV ECFHS-----
             -VQETVRKQI V-EELKINK- A--------- S--H-CPYVV VCHHA-----
             ---------- -----KIIH- S--------- F--T-CPHIV QFYDA-----
             -VENKIEK-- -----PENP- R--------- P--D-C---- ----------
             -VQETVRKQI V-EELKINK- A--------- S--H-CPYVV VCHHA-----
             -IEESFRKQI V-RELRINK- D--------- L--K-SPFVV VCFHS-----
             -FEREKRQQL L-TEIRTLCE A--------- P--C-HEGLV DFHGA-----
             -FEKEKRQQL L-TEIRTLCE A--------- P--C-NEGLV EFYGA-----
             -FEKEKRQQL L-TEIRTLCE A--------- P--C-TEGLV EFYGA-----
             -FEKEKRQQL L-TEIRMLCE A--------- P--C-YEGLV EFHGA-----
             -FEKEKRQQL L-NEIRTLCE A--------- P--C-AQGLV EFHGA-----
             -FEKEKRQQI L-NEMRTLCE A--------- C--C-YPGLV EFQGA-----
             -FEKEKRQQI L-NEMRTLCE A--------- S--C-YPGLV EFQGA-----
             -FEKEKRQQI L-NEMRTLCE A--------- C--C-YIGLV EFQGA-----
             -FEKDKRQQL L-NEIRTLCE A--------- P--R-APGLV EFNGA-----
             -FEKDKRQQL L-NEIRTLCE A--------- P--K-AQGLV EFNGA-----
             -FEKEKRQQL L-NEIRTLCE A--------- P--M-AKGLV EFYGA-----
             -FEKEKRQQL L-NEIRTLCE A--------- P--R-IKGLV EFYGA-----
             -FEKEKRQQL L-NEIRTLCE A--------- P--R-VRGLV EFYGA-----
             -FEKEKRQQL L-NEIRTLCE A--------- P--Q-VRGLV EFYGA-----
             ---NEKRQQL L-NEIRTLCE A--------- P--R-VRGLV EFYGA-----
             ---------- ---------- ---------- ---------- ----------
             -FEKERRQQI L-NEIITLSE A--------- C--C-YPGLV EFHGV-----
             -HEETVRRQI C-REIEILR- D--------- V--N-HPNVV KCHEM-----
             -HEDTVRRQI C-REIEILR- S--------- V--D-HPNVV KCHDM-----
             -HDEMVRRQI C-REIEILR- D--------- V--N-NPNVV KCFDM-----
             -HEEMVRRQI C-REIEILR- D--------- V--D-NPNVV KCFDM-----
             -HDDAVRRQI A-REIAILR- T--------- A--E-HPAVV RCHGM-----
             -HDDAVRRQI T-REIAILR- T--------- A--E-HPAIV RCHGM-----
             -HDDAVRRQI T-REIAILR- T--------- A--E-HPAVV RCHGM-----
             -HDDAVRRQI A-REIAILR- T--------- A--E-HPAVV RCHDM-----
             -MSPAFTRQL A-REMEILR- R--------- T--D-SPYVV RCQGI-----
             -MDPIFTRQL M-REMEILR- R--------- T--D-SPYVV KCHGI-----
             -PNPILLRQV C-REKEILR- RMI------S S--E-SPYIV RCHRI-----
             -PNPTLIRQI S-REKEILR- RMI------S S--D-SPYII RCHRI-----
             -CDPTVRRQ- ---------- ---------- ---------- ----------
             -FDPPARRQM V-REMEILK- K--------- T--D-SPHVV KCHGI-----
             -WDSTS---- L-REIEILR- M--------- V--N-SPYVA KCHDI-----
             -HDILTRSHV V-REMEILR- R--------- T--D-SPYVV KCHGV-----
             -HDISIRRHI V-REMEILR- R--------- T--N-FAYVV KCHSP-----
             ---------- ---------- ---------- ---N------ ----------
             -HDISTHRYI V-REMEILR- R--------- K--N-SSYMV KCHDV-----
             -HDAQVRQQI K-REMEILR- R--------- A--L-NPHVV RCYGV-----
             -HELAVRKQI M-REMEILR- R--------- A--N-SPHIV QCYGI-----
             -HELDVRRQI M-REMEILL- R--------- A--K-SPHLV ECYGV-----
             -HELAVRNQI V-REMEILL- R--------- A--K-SPHLV ECYGV-----
             -YELAVRRQI M-REMEILR- R--------- A--K-SPHLV ECYGV-----
             -HEVMVRRQI M-REMEILQ- I--------- S--K-SPHLV ECYGV-----
             -HELAVRNQI M-REMEILQ- I--------- S--K-SPHLV ECYGV-----
             -HEPMLMRQI M-KEMQILR- G--------- A--NDSRFVV QCYGV-----
             -HDPAVRKLI V-REIEITR- RF-------S A--R-SPYVV QCYGV-----
             -HELSVRKQI L-REMNILR- R--------- S--H-SRYVV RCYGS-----
             -HELSVRKQI L-REMDILR- R--------- A--Q-SCNVV RCYGA-----
             ----NWENQI LTTEMCILR- R--------- A--N-SRHVI RCHGAS----
             -QQAAVCKQI L-TEVDILR- R--------- A--N-NPHIV QCYGA-----
             ---------- ---------- ---------- ---------- ----------
             -QDDATRHNI H-REIQILR- Q--------- A--H-HPHVV RCHGL-----
             -QDDAARHNL Q-REIQILC- Q--------- A--H-HPHVV RCHGL-----
             -GDPG---AA A-AEADVLR- R--------A A--D-SPYVV RCHSV-----
             -ARPG---AA D-EEADIVR- R--------V V--D-SPNVV RCHSV-----
             ----GGGELA G-VEADILS- R--------T A----SPFVV RCHAV-----
             -GDPT----A A-AEAEVLS- R--------T A----SPFIV RCHSV-----
             -GD------A T-AEAEVLS- R--------T A----SPFVV RCHSV-----
             --DPSAA--- --REAEILRL A--------- A--D-APHVV RLHAV-----
             --DLSAA--- --REAEILRL A--------- A--D-APHVV RLHAV-----
             GAE------- --VEVEALR- RVAAGAGPSG S--W-SPHVV RCHAV-----
             -LNTTVT--- --VEADILK- R--------- I--E-SSFII KCYAV-----
             -DDGAALREA G-AHLRVAA- A--------- AP-D-HPSVV RLHGV-----
             -NNSTIINQL V-RELSIVK- N--------- V--KPHENII TFYGA-----
             -SSDTVRKQA --RAKQYQQH Q--------- --HQ-QHRLA SCSKAAPSSS
             -RDENERKRI V-TELRTLH- K--------- S--E-CDYIV RSSGA-----
             -IDENVQ--- --REIINHR- S--------- L--R-HPNII RFKEV-----
             -EDEGVPSTA I-REISLLK- E--------- M--Q-HGNIV RLQDV-----
             -FFTWEECMN L-REVKSLK- K--------- L--N-HPNIV KLKEV-----

             ------FY-- H--NG----- LVSIILEFMD GGSLADLLK- ----------
             ------FY-- D--NG----- AISLILEYMD GGSLADFLK- ----------
             ------VY-- Q--NE----- AFSIILEYMD GGSLLDLLR- ----------
             ------FY-- Q--NE----- AFSIILEYMD GGSLLDFLR- ----------
             ------FY-- D--NG----- AFSIILEYMD GGSLLDFLK- ----------
             ------FY-- D--NG----- VISIVLEYMD GGSLADFIK- ----------
             ------FY-- N--NG----- VISIVLEYMD CGSLADVIK- ----------
             ------FY-- N--NG----- VISIVLEYMD GGSLADVIR- ----------
             ------FY-- N--NG----- VISIVLEYMD GGSLADVIK- ----------
             ------FY-- I--NG----- VISIVLEYMD CGSLTDVIQ- ----------
             ------FY-- N--NG----- VISIVFEYMD GGSLLDVIK- ----------
             ------FY-- N--NG----- VISIVLEYMD GGSLADIIK- ----------
             ------FY-- N--NG----- IISIVLEYMD GGSLADIIK- ----------
             ------FY-- N--NG----- LISIVLEYMD GGSLADIMK- ----------
             ------FY-- N--NG----- VISILLEYMD GGSLADIVR- ----------
             ------FY-- H--NG----- AFSLVLEYMD RGSLADVIR- ----------
             ------YY-- H--NG----- AFSLVLEYMD RGSLGDIIK- ----------
             ------FY-- H--NG----- AFSLVLEYMD RGSLADVIK- ----------
             ------FY-- H--NG----- VISLVLEYMD RGSLVDVIR- ----------
             ------FY-- H--NG----- VISLVLEYMD RGSLADIIK- ----------
             ------FY-- H--NG----- VIYLVLEYMD RGSLADIIK- ----------
             ------FY-- H--NG----- VIYLVLEYMD RGSLADIIK- ----------
             ------FY-- V--NG----- VISIVLEYMD GGSLADFLK- ----------
             ------FY-- V--NG----- VISIVLEYMD SGSLSDFLK- ----------
             ------FY-- H--NG----- IISIVLEYMD RGSLADIIK- ----------
             ------FY-- H--NG----- VISMILEYMD RGSLSDIIK- ----------
             ------FY-- D--NG----- VISLVLEYMD CGSLADVIK- ----------
             ------FY-- H--NG----- SVSILLEYMD SGTLGDLLK- ----------
             ---------- ---------- ---------- ----LDVIK- ----------
             ------FY-- D--NG----- VISLVLEYMD CGSLADVIK- ----------
             ------FY-- D--NG----- VISLVLEYMD RGSIADVLE- ----------
             ------FYSP D--SG----- QISIALEYMN GGSLADILK- ----------
             ------FYIP D--SG----- QISIALEYMD GGSLADIIR- ----------
             ------FYIP D--SG----- QISIALEYMD GGSLADIIR- ----------
             ------FYTP D--SG----- QISIALEYMD GGSLADVIR- ----------
             ------FYSP D--SG----- QISIALEYMD GGSLADVLR- ----------
             ------FYMP D--SG----- QISIALEYMD GGSLADVIK- ----------
             ------FYMP D--SG----- QISIALEYMD GGSLADVIK- ----------
             ------FYMP D--SG----- QISIALEYMD GGSLANVIK- ----------
             ------FYTP D--SG----- QICIALEYMD GGSLADIIR- ----------
             ------FYTP D--SG----- QICIALEYMD GGSLADIIR- ----------
             ------FYSP D--SG----- QISIALEYMD GGSLADIVR- ----------
             ------FYSP D--SG----- QISIALEYMD GGSLADIVR- ----------
             ------FYSP D--SG----- QISIALEYMD GGSLADIVR- ----------
             ------FYSP D--SG----- QISIALEYMD GGSLADIVR- ----------
             ------FYSP D--SG----- QISIALEYMD GGSLADIVR- ----------
             ---------- ---------- --------MD GGSLRDLVQ- ----------
             ------FYTP D--SG----- EIYFALEYMD GGSLADIIR- ----------
             ------FD-- Q--NG----- EIQVLLEFMD KGSLE----- ----------
             ------FD-- H--NG----- EIQVLLEFMD QGSLE----- ----------
             ------FD-- H--NG----- EIQVLLEYMD RGSLE----- ----------
             ------FD-- H--NG----- EIQVLLEFMD RGSLE----- ----------
             ------YE-- R--GG----- ELQILLEYMD GGSLD----- ----------
             ------YE-- Q--AG----- ELQILLEFMD GGSLE----- ----------
             ------YE-- Q--AG----- ELQILLEYMD GGSLE----- ----------
             ------YE-- R--GG----- ELQILLEYMD GGSLD----- ----------
             ------FE-- KPIVG----- EVSILMEYMD GGNLESL--- ----------
             ------FE-- KPVVG----- EVSILMEYMD GGTLESL--- ----------
             ------FD-- QP-DG----- DIGILMEYMD CGTLDHVLK- ----------
             ------FD-- KP-DG----- DLAILMEYMD RGTLDNTLK- ----------
             ---------- P--SG----- DIAILMEYMD AGTLKTLLE- ----------
             ------FE-- K--FG----- DISLVLEFMG GGTLDEVFRR ----------
             ------FQ-- NP-SG----- EVSILMDYMD LGSLESL--- ----------
             ------YD-- R--AG----- EIQFVLEYMD GGSLDK---- ----------
             ------YD-- R--DG----- EIQFVLEYMD GGSLDK---- ----------
             ---------- ---SGL---- ---------- ---------- ----------
             ------YD-- W--DG----- QIQFVLEYMD RGPLDK---- ----------
             ------FD-- R--GG----- EISFVLEYMD AGSLADVLA- ----------
             ------FD-- R--GG----- EISFVLEYMD GGTLAQVLQ- ----------
             ------FD-- R--GG----- EVSFVLEFMD GGTLADVLK- ----------
             ------FD-- R--GG----- EVSFVLEFMD GGTLADVLK- ----------
             ------FD-- H--GG----- EVCFVLEFMD GGTLADVLK- ----------
             ------FD-- R--GG----- EISFVLEYMD GGTLADVLK- ----------
             ------FD-- R--GG----- EISFVLEHMD GGTLADVLK- ----------
             ------YE-- R--GG----- EIMFVLEYMD AGTLADVLH- ----------
             ------FE-- R--GG----- EISLVLEFMD GGTLANVLA- ----------
             ------SD-- K--GG----- EISFVLEYMD GGSLANVLK- ----------
             ------SD-- K--GG----- EISFVLEYMD GGSLADVLE- ----------
             -----LSD-- K--NG----- DISFVLEYMD CGSLASVLE- ----------
             ------YE-- K--AG----- EISFVLEYMD GGSLGGLLE- ----------
             ---------- ---------- -------HMD GGSLE----- ----------
             ------YE-- I--NG----- ETQILLEFMD GGSLSS---- ----------
             ------YE-- I--NA----- EAQILLEFMD GGSLSS---- ----------
             ------FPAA S-GSG----- ETALLLELVD GGSLDSVRR- ----------
             ------LPTA S--GD----- AAALLLELVD GGSLDSLVG- ----------
             ------LPAS ASASG----- DVALLLELVD GGSLASVAA- ----------
             ------LPGA A--SG----- DVAMLLELVD GGSLDSIVK- ----------
             ------LPAA A--SG----- DVAMLLELVD GGSLDSIVK- ----------
             ------VPSS SPAAGAEQPP PAALALELLP GGSLAGLLR- ----------
             ------VPSA A--GGVEE-- PAALALELMP GGSLAGLLR- ----------
             ------FRC- A--GG----- EPAMLLELMD AGSLGRVLAA R---------
             ------FV-- S--LY----- DLCFVMELME KGSLHDALL- ----------
             -CVGHPVA-- G--NR----- FVYLVLEYLP EGSLSDVL-- ----------
             ------YYNQ H-INN----- EIIILMEYSD CGSLDKILS- ----------
             AAAAGPVA-- A--PG----S AAAAAAGTSN GGSSGAAAAA AAAAGPSSHV
             ------YF-- D--RG----- SVSLVMEYMD GGTMSDATK- ----------
             ------ML-- T--PT----- HLAIVMEYAA GGELYERIR- ----------
             ------VH-- C--EK----- KLYLVFEYLD LDL----KK- ----------
             ------IR-- E--RD----- ELHFVFEYME CNLYQMIKE- ----------

             ---------- ---------- ----KV--G- ---------- --KVPE----
             ---------- ---------- ----SV--K- ---------- --AIPD----
             ---------- ---------- ----KV--K- ---------- --TIPE----
             ---------- ---------- ----KV--R- ---------- --TIPE----
             ---------- ---------- ----KV--K- ---------- --SIPE----
             ---------- ---------- ----KV--R- ---------- --RMPE----
             ---------- ---------- ----RV--K- ---------- --TFTE----
             ---------- ---------- ----DF--R- ---------- --VISE----
             ---------- ---------- ----DF--K- ---------- --IIQE----
             ---------- ---------- ----AF--R- ---------- --VIPE----
             ---------- ---------- ----EV--N- ---------- --ALPE----
             ---------- ---------- ----EV--K- ---------- --QIPE----
             ---------- ---------- ----QV--K- ---------- --QIPE----
             ---------- ---------- ----ELEPK- ---------- --CIKE----
             ---------- ---------- ----RS---- ---------- --QVPE----
             ---------- ---------- ----QV--K- ---------- --TILE----
             ---------- ---------- ----QI--K- ---------- --TILE----
             ---------- ---------- ----QI--N- ---------- --TILE----
             ---------- ---------- ----QV--K- ---------- --TILE----
             ---------- ---------- ----QV--K- ---------- --TILE----
             ---------- ---------- ----QV--K- ---------- --TILE----
             ---------- ---------- ----QV--K- ---------- --TILE----
             ---------- ---------- ----TV--R- ---------- --TIPE----
             ---------- ---------- ----TV--K- ---------- --TIPE----
             ---------- ---------- ----QT--K- ---------- --QIPE----
             ---------- ---------- ----QQ--K- ---------- --QIPE----
             ---------- ---------- ----QV--K- ---------- --TILE----
             ---------- ---------- ----KK--K- ---------- --TIAE----
             ---------- ---------- ----RV--K- ---------- --TFTE----
             ---------- ---------- ----QA--K- ---------- --TILE----
             ---------- ---------- ----SC--R- ---------- --TIPE----
             ---------- ---------- ----VT--K- ---------- --KIPE----
             ---------- ---------- ---------- ---------- ----------
             ---------- ---------- ----IQ--K- ---------- --SIPE----
             ---------- ---------- ----VQ--K- ---------- --CIPE----
             ---------- ---------- ----VH--K- ---------- --FISE----
             ---------- ---------- ----VK--K- ---------- --SIPE----
             ---------- ---------- ----VK--K- ---------- --SIPE----
             ---------- ---------- ----IK--K- ---------- --SIPE----
             ---------- ---------- ----VK--H- ---------- --SIPE----
             ---------- ---------- ----VK--H- ---------- --NIPE----
             ---------- ---------- ----NK--K- ---------- --FIPE----
             ---------- ---------- ----AK--K- ---------- --FIPE----
             ---------- ---------- ----TK--K- ---------- --FIPE----
             ---------- ---------- ----TK--K- ---------- --FIPE----
             ---------- ---------- ----TK--K- ---------- --FIPE----
             ---------- ---------- ----SK--K- ---------- --RIPE----
             ---------- ---------- ----VK--K- ---------- --FISE----
             ---------- ---------- ----GA--H- ---------- --VWKE----
             ---------- ---------- ----GA--H- ---------- --IWQE----
             ---------- ---------- ----GK--H- ---------- --INDE----
             ---------- ---------- ----AK--H- ---------- --IDDE----
             ---------- ---------- ----GR--R- ---------- --IAAE----
             ---------- ---------- ----GR--R- ---------- --IASE----
             ---------- ---------- ----GR--R- ---------- --IASE----
             ---------- ---------- ----GR--R- ---------- --IADE----
             ---------- ---------- -----R--G- ---------- --AVTE----
             ---------- ---------- -----R--G- ---------- --GVTE----
             ---------- ---------- ----KQ--G- ---------- --TFSE----
             ---------- ---------- ----NQ--G- ---------- --TFSE----
             ---------- ---------- ----TK--G- ---------- --TFSE----
             ---------- ---------- ----AN--G- ---------- --SVSE----
             ---------- ---------- --------R- ---------- --GVTE----
             ---------- ---------- ----CG--Q- ---------- --RLSE----
             ---------- ---------- ----CG--R- ---------- --QMLE----
             ---------- ---------- ---------- ---------- ----------
             ---------- ---------- ----CG--R- ---------- --PIPE----
             ---------- ---------- ----AH--R- ---------- --RIPE----
             ---------- ---------- ----AH--K- ---------- --KIPE----
             ---------- ---------- ----FH--R- ---------- --TISE----
             ---------- ---------- ----FH--K- ---------- --KISE----
             ---------- ---------- ----FH--R- ---------- --TISE----
             ---------- ---------- ----YH--K- ---------- --KIGE----
             ---------- ---------- ----HH--K- ---------- --KIGE----
             ---------- ---------- ----KQ--K- ---------- --KISE----
             ---------- ---------- ----AR--K- ---------- --TIDE----
             ---------- ---------- ----TH--G- ---------- --VITE----
             ---------- ---------- ----RH--G- ---------- --VISE----
             ---------- ---------- ----TH--G- ---------- --TINE----
             ---------- ---------- ----SK--R- ---------- --KISE----
             ---------- ---------- ----GT--H- ---------- --IADE----
             ---------- ---------- --------K- ---------- --ILNE----
             ---------- ---------- --------K- ---------- --ILNE----
             ---------- ---------- ----GV--G- ---------V SVFFPE----
             ---------- ---------- ----GG--G- ---------- --FLPE----
             ---------- ---------- ----RA--G- ---------- --AFPE----
             ---------- ---------- ----SR--R- -------AHA F-PFPE----
             ---------- ---------- ----SRS-R- -----GQAEA FSQFPE----
             ---------- ---------- ----RLG-R- ---------- --SMGE----
             ---------- ---------- ----RLG-R- ---------- --PMGE----
             ---------- ---------- RGGEGR--R- ---------- --GLPE----
             ---------- ---------- ----AQ--Q- ---------- --VFSE----
             ---------- ---------- ----VR--G- ---------- --ALPE----
             ---------- ---------- ----VY--KR FVQRGTVSSK KTWFNE----
             GENGTSTGAG GAGAGSGAGA AAGRSG--P- ---------- --GLPE----
             ---------- ---------- ----YL--G- ---------- --KWVE----
             ---------- ---------- ----NA--G- ---------- --RFSE----
             ---------- ---------- ----HM--D- ---------- --SSPDFAKS
             ---------- ---------- ----RQ--K- ---------- --AFPE----

             -NMLSAICKR VLRGLCYIHH ERRIIHRDLK PSNLLINHR- ----------
             -SYLSAIFRQ VLQGLIYLHH DRHIIHRDLK PSNLLINHR- ----------
             -EYLAAICKQ VVNGLCYLHH EKHIIHRDLK PSNLLINHR- ----------
             -EYLAAICKQ VVRGLCYLHH EKHIIHRDLK PSNLLINHR- ----------
             -PYLAAICNQ VLKGLSYLHH ERHIIHRDLK PSNLLINHR- ----------
             -PYLAAICKQ VLNGMIYLHH EKHIIHRDIK PSNLLVNHR- ----------
             -PYLAVICKQ VLKGLIYLHR DRHIIHRDIK PSNLLVNHK- ----------
             -PYLAIICKQ VLRGLIYLHQ DRHVIHRDIK PSNLLVNHK- ----------
             -PYLAVICKQ VLRGLVYLHQ DRHVIHRDIK PSNLLVNHK- ----------
             -PYLAIICKQ VLRGLIYLHQ DRHVIHRDIK PSNLLVNHK- ----------
             -PYLAAICKQ VLKGLVYLHL DRRIIHRDIK PSNLLVNHK- ----------
             -PYLAIISKH VLKGFDYLHQ VRHIIHRDIK PSNLLVNHK- ----------
             -PFLAVISKH VLKGLDYLHQ VRHIIHRDIK PSNFLVNHK- ----------
             -PNLGVVCKQ VLLGLMYLHQ TRHIIHRDIK PSNLLVNHK- ----------
             -PYLAVISKQ VLQGLIYLHH NRHIIHRDIK PSNLLVNHN- ----------
             -PYLAVVCKQ VLLGLVYLHN ERHVIHRDIK PSNLLVNHK- ----------
             -PYLAVVCKQ VLQGLVYLHN ERRVIHRDIK PSNLLVNHK- ----------
             -PYLAVVCKQ VLQGLVYLHN ERHVIHRDMK PSNLLVNHK- ----------
             -PYLAVLCKQ VLQGLVYLHH ERHVIHRDIK PSNLLVNHK- ----------
             -PYLAVVCKQ VLKGLVYLHN ERHVIHRDIK PSNLLVNQK- ----------
             -PYLAVLCKQ VLEGLLYLHH ERHVIHRDIK PSNLLVNHK- ----------
             -PYLAVLCKQ VLEGLLYLHH ERHVIHRDIK PSNLLVNRK- ----------
             -AYLAAICKQ VLQGLMYLHH EKRVIHRDLK PSNILINHR- ----------
             -PYLAAICKQ VLKGLMYLHH EKHIIHRDLK PSNILINHM- ----------
             -PYLAVISNQ VLKGLNYLHQ VRHIIHRDIK PSNLLINQK- ----------
             -PYLAVIASQ VLKGLEYLHQ VRHIIHRDIK PSNLLINHK- ----------
             -PYLAIVCKQ VLEGLVYLHH ERHIIHRDIK PSNLLVNHK- ----------
             -PQLAVICKQ VLQGLVLLHK -QHIIHRDIK PSNLLLNSK- ----------
             -PYLAVICKQ VLKGLIYLHR DRHIIHRDIK PSNLLVNHK- ----------
             -PYLAIVCKQ VLEGLVYLHH ERHIIHRDIK PSNLLVNHK- ----------
             -PLLSIICRQ ---------- ---------- ---------- ----------
             -PVLSSLFHK LLQGLSYLHG VRHLVHRDIK PANLLINLK- ----------
             ---------- ---GLSYLHG VRHLVHRDIK PANLLINLK- ----------
             -SVLSAVVRK LLNGLSYLHG VQHLVHRDIK PANLLINLK- ----------
             -PVLSSMVRK LLHGLCYLHG VRHLVHRDIK PANLLVNLK- ----------
             -PILASMVQR LLQGLNYLHS VRHLVHRDIK PANLLINLK- ----------
             -PVLAHMLQK VLLGLRYLHE VRHLVHRDIK PANMLVNLK- ----------
             -QVLAHMLQK VLLGLRYLHE VRHLVHRDIK PANMLVNLK- ----------
             -PVLAHMLQK VLLGLRYLHE VRHLVHRDIK PANLLVNLK- ----------
             -DILSVITRK VLQGLQFLHG SRHLVHRDIK PANLLVNLD- ----------
             -DILSVITRK VLQGLQFLHG VRHLVHRDIK PANLLVNLE- ----------
             -PILSVITRK VLQGLQFLHG VRHLVHRDIK PANLLINLI- ----------
             -PILSVITRK VLHGLQFLHA ERHLVHRDIK PANLLINLN- ----------
             -PILSVITRK VLKGLVFLHG ERHLVHRDIK PANLLINLN- ----------
             -PILSVITRK VLQGLVFLHN VRHLVHRDIK PANLLINLN- ----------
             -PILSVITRK VLQGLVFLHN VRHLVHRDIK PANLLINLN- ----------
             -PILSVITHE ILHGLNFLHR VRHLVHRDIK PANLLINLN- ----------
             -PVLSHMLQK VLLALRYLHE VRHLVHRDIK PANLLLNLK- ----------
             -QQLADLSRQ ILSGLAYLHS -RHIVHRDIK PSNLLINSA- ----------
             -QELADLSRQ ILSGLAYLHR -RHIVHRDIK PSNLLINSA- ----------
             -VYLADLSRQ VLSGLVYLHR -RRIVHRDIK PSNLLINSL- ----------
             -TYLAEISRQ VLAGLVYLHR -RRIVHRDIK PSNLLINSK- ----------
             -GFLADVARQ VLSGIAYLHR -RHIVHRDIK PSNLLIDSA- ----------
             -AFLADVARQ VLSGIAYLHR -RHIVHRDIK PSNLLIDSG- ----------
             -AFLADVARQ VLSGIAYLHR -RHIVHRDIK PSNLLIDSG- ----------
             -RFLADVARQ VLSGIAYLHR -RHIVHRDIK PSNLLIDSA- ----------
             -KQLAGFSRQ ILKGLSYLHS -LKIVHRDIK PANLLLNSR- ----------
             -QKLAGFAKQ ILKGLSYLHA -LKIVHRDIK PANLLLNSK- ----------
             -TLLSTVAYQ ILNGLKYLHS -HKIVHRDIK PSNLLVNSK- ----------
             -PLLSNVAFQ ILNGLKYLHA -HKIVHRDIK PSNLLVNSN- ----------
             -VDLAGVAGQ VLNGLSYLHS -HKIIHRDIK PANLLVNGN- ----------
             -QFISGICRQ VLEGLAYLHD -QKIVHRDLK PTNILVNRK- ----------
             -KQLALMSRQ VLEGKNYLHE -HKIVHRDIK PANLLRSSK- ----------
             -PFLAAVARQ VLHGLKYLHA -NKIVHRDIK PSNLLLNSRR QVKIADFGVS
             -SFLAAVAKQ VLQGLKYLHA -NKIVHKDIK PSNILLNSG- ----------
             ---------- ---------- -RQWGKSVIK PSNLLLNSG- ----------
             -QFLAVVAMQ VLGGLKYLHA -NKIMHRDIK PSNLLLNSR- ----------
             -PFLARVAAH CLQGLLYLHK -NKIVHRDIK PSNLLINRR- ----------
             -HYLAEVARQ VLKGLFYLHQ -NKIVHRDIK PSNLLINKR- ----------
             -RYLAEVTKQ VLLGLLYLHK -HKIVHRDIK PSNLLINRR- ----------
             -RYLAEVTKQ VLLGLLYLHK -HKIVHRDIK PSNLLINRR- ----------
             -TYLAQITKQ VLLGLQYLHK -HKIVHRDIK PSNLLINRR- ----------
             -RYLAEVTKQ VLLGLLYLHK -HKIVHRDIK PSNLLLNRK- ----------
             -RYLAEVTKQ VLLGLLYLHK -HKIVHRDIK PSNLLLNRK- ----------
             -EYLAEMTRQ VLTGLAYLHK -KKIVHRDIK PSNLLLNNK- ----------
             -RFLARVTRQ ALKGLMYLHA -NKIVHRDIK PSNLLLNRK- ----------
             -FYLSEVARQ VLKGLDYLHS -NRIVHRDIK PSNLLINHR- ----------
             -RCLSGVARQ VLRGLHYLHS -NKIVHRDIK PSNLLLNRR- ----------
             -HYLGEVASQ VLRGLNYLHS -NKIVHRDIK PSNLLINQK- ----------
             -RYLSEVAKQ VLKGLDYLHR -NRIVHRDIK PCNILLGRN- ----------
             -LALSDLAFQ ILSGLHYLHR -RKIVHRDIK PSNLLINAR- ----------
             -SQIALVFRQ VLLGLEYLHK -RRIVHRDLK PANLLINSL- ----------
             -TQIALVFRQ VLLGLEYLHK -RRIVHRDLK PANLLINSL- ----------
             -AALAEVAAQ ALAGLAHLHA -RRVVHRDIK PANLLVSGA- ----------
             -AAVADVAAQ ALSGLAHLRA -RRVAHRDIK PANLLLSAA- ----------
             -AAVAEVAAQ ALSGLACLHA -RRVVHRDIK PGNLLVSVD- ----------
             -EALAEVAAQ ALSGLAYLHA -RRIVHLDIK PGNLLVSTG- ----------
             -EALAEVAAQ ALSGLAYLHA -RRIVHLDVK PGNLLVSTG- ----------
             -RPIAAVARQ ALLGLDALHA -LRVVHRDLK PSNLLLGSH- ----------
             -RPIAAVARQ ALLGLEALHA -LRIVHRDLK PSNLLLGAD- ----------
             -PALAEVAAR CLAGLAHLHS -RGVVHLDLK PDNLLASAR- ----------
             -PMVSSLANR ILQGLRYLQK -MGIVHGDIK PSNLLINKK- ----------
             -PAIAGVTRC VLRGLSHLHR -LGVAHGDVK PSNLLVGHR- ----------
             -LTISKIAYG VLNGLDHLYR QYKIIHRDIK PSNVLINSK- ----------
             -PVIAHIARQ LVAGLTYLHR ELKVVHRDIK PSNLLLNGA- ----------
             -QDLAAATSM LADGLHYLHT KLNVVHRDIK PCNVLLNLR- ----------
             -DEARFFFQQ LISGVSYCHS -MGICHRDLK LENTLLDGS- ----------
             PRMIKAFLYQ ILRGIAYCHS -HRVLHRDLK PQNLLIDRR- ----------
             -AKVRNWSFQ ILQALDYMHK -HGYFHRDLK PENLLVTK-- ----------

             ---------- ---------- ---------- ---------- ----------
             ---------- ---------- ---------- ---------- ----------
             ---------- ---------- ---------- ---------- ----------
             ---------- ---------- ---------- ---------- ----------
             ---------- ---------- ---------- ---------- ----------
             ---------- ---------- ---------- ---------- ----------
             ---------- ---------- ---------- ---------- ----------
             ---------- ---------- ---------- ---------- ----------
             ---------- ---------- ---------- ---------- ----------
             ---------- ---------- ---------- ---------- ----------
             ---------- ---------- ---------- ---------- ----------
             ---------- ---------- ---------- ---------- ----------
             ---------- ---------- ---------- ---------- ----------
             ---------- ---------- ---------- ---------- ----------
             ---------- ---------- ---------- ---------- ----------
             ---------- ---------- ---------- ---------- ----------
             ---------- ---------- ---------- ---------- ----------
             ---------- ---------- ---------- ---------- ----------
             ---------- ---------- ---------- ---------- ----------
             ---------- ---------- ---------- ---------- ----------
             ---------- ---------- ---------- ---------- ----------
             ---------- ---------- ---------- ---------- ----------
             ---------- ---------- ---------- ---------- ----------
             ---------- ---------- ---------- ---------- ----------
             ---------- ---------- ---------- ---------- ----------
             ---------- ---------- ---------- ---------- ----------
             ---------- ---------- ---------- ---------- ----------
             ---------- ---------- ---------- ---------- ----------
             ---------- ---------- ---------- ---------- ----------
             ---------- ---------- ---------- ---------- ----------
             ---------- ---------- ---------- ---------- ----------
             ---------- ---------- ---------- ---------- ----------
             ---------- ---------- ---------- ---------- ----------
             ---------- ---------- ---------- ---------- ----------
             ---------- ---------- ---------- ---------- ----------
             ---------- ---------- ---------- ---------- ----------
             ---------- ---------- ---------- ---------- ----------
             ---------- ---------- ---------- ---------- ----------
             ---------- ---------- ---------- ---------- ----------
             ---------- ---------- ---------- ---------- ----------
             ---------- ---------- ---------- ---------- ----------
             ---------- ---------- ---------- ---------- ----------
             ---------- ---------- ---------- ---------- ----------
             ---------- ---------- ---------- ---------- ----------
             ---------- ---------- ---------- ---------- ----------
             ---------- ---------- ---------- ---------- ----------
             ---------- ---------- ---------- ---------- ----------
             ---------- ---------- ---------- ---------- ----------
             ---------- ---------- ---------- ---------- ----------
             ---------- ---------- ---------- ---------- ----------
             ---------- ---------- ---------- ---------- ----------
             ---------- ---------- ---------- ---------- ----------
             ---------- ---------- ---------- ---------- ----------
             ---------- ---------- ---------- ---------- ----------
             ---------- ---------- ---------- ---------- ----------
             ---------- ---------- ---------- ---------- ----------
             ---------- ---------- ---------- ---------- ----------
             ---------- ---------- ---------- ---------- ----------
             ---------- ---------- ---------- ---------- ----------
             ---------- ---------- ---------- ---------- ----------
             ---------- ---------- ---------- ---------- ----------
             ---------- ---------- ---------- ---------- ----------
             ---------- ---------- ---------- ---------- ----------
             RILSKSLDPC NSCVGTFAYM SPERIDPDMN DGRYDGYAGD IWSLGLSLLE
             ---------- ---------- ---------- ---------- ----------
             ---------- ---------- ---------- ---------- ----------
             ---------- ---------- ---------- ---------- ----------
             ---------- ---------- ---------- ---------- ----------
             ---------- ---------- ---------- ---------- ----------
             ---------- ---------- ---------- ---------- ----------
             ---------- ---------- ---------- ---------- ----------
             ---------- ---------- ---------- ---------- ----------
             ---------- ---------- ---------- ---------- ----------
             ---------- ---------- ---------- ---------- ----------
             ---------- ---------- ---------- ---------- ----------
             ---------- ---------- ---------- ---------- ----------
             ---------- ---------- ---------- ---------- ----------
             ---------- ---------- ---------- ---------- ----------
             ---------- ---------- ---------- ---------- ----------
             ---------- ---------- ---------- ---------- ----------
             ---------- ---------- ---------- ---------- ----------
             ---------- ---------- ---------- ---------- ----------
             ---------- ---------- ---------- ---------- ----------
             ---------- ---------- ---------- ---------- ----------
             ---------- ---------- ---------- ---------- ----------
             ---------- ---------- ---------- ---------- ----------
             ---------- ---------- ---------- ---------- ----------
             ---------- ---------- ---------- ---------- ----------
             ---------- ---------- ---------- ---------- ----------
             ---------- ---------- ---------- ---------- ----------
             ---------- ---------- ---------- ---------- ----------
             ---------- ---------- ---------- ---------- ----------
             ---------- ---------- ---------- ---------- ----------
             ---------- ---------- ---------- ---------- ----------
             ---------- ---------- ---------- ---------- ----------
             ---------- ---------- ---------- ---------- ----------
             ---------- ---------- ---------- ---------- ----------
             ---------- ---------- ---------- ---------- ----------
             ---------- ---------- ---------- ---------- ----------

             ---------- ---------- ---------- ---------- ----------
             ---------- ---------- ---------- ---------- ----------
             ---------- ---------- ---------- ---------- ----------
             ---------- ---------- ---------- ---------- ----------
             ---------- ---------- ---------- ---------- ----------
             ---------- ---------- ---------- ---------- ----------
             ---------- ---------- ---------- ---------- ----------
             ---------- ---------- ---------- ---------- ----------
             ---------- ---------- ---------- ---------- ----------
             ---------- ---------- ---------- ---------- ----------
             ---------- ---------- ---------- ---------- ----------
             ---------- ---------- ---------- ---------- ----------
             ---------- ---------- ---------- ---------- ----------
             ---------- ---------- ---------- ---------- ----------
             ---------- ---------- ---------- ---------- ----------
             ---------- ---------- ---------- ---------- ----------
             ---------- ---------- ---------- ---------- ----------
             ---------- ---------- ---------- ---------- ----------
             ---------- ---------- ---------- ---------- ----------
             ---------- ---------- ---------- ---------- ----------
             ---------- ---------- ---------- ---------- ----------
             ---------- ---------- ---------- ---------- ----------
             ---------- ---------- ---------- ---------- ----------
             ---------- ---------- ---------- ---------- ----------
             ---------- ---------- ---------- ---------- ----------
             ---------- ---------- ---------- ---------- ----------
             ---------- ---------- ---------- ---------- ----------
             ---------- ---------- ---------- ---------- ----------
             ---------- ---------- ---------- ---------- ----------
             ---------- ---------- ---------- ---------- ----------
             ---------- ---------- ---------- ---------- ----------
             ---------- ---------- ---------- ---------- ----------
             ---------- ---------- ---------- ---------- ----------
             ---------- ---------- ---------- ---------- ----------
             ---------- ---------- ---------- ---------- ----------
             ---------- ---------- ---------- ---------- ----------
             ---------- ---------- ---------- ---------- ----------
             ---------- ---------- ---------- ---------- ----------
             ---------- ---------- ---------- ---------- ----------
             ---------- ---------- ---------- ---------- ----------
             ---------- ---------- ---------- ---------- ----------
             ---------- ---------- ---------- ---------- ----------
             ---------- ---------- ---------- ---------- ----------
             ---------- ---------- ---------- ---------- ----------
             ---------- ---------- ---------- ---------- ----------
             ---------- ---------- ---------- ---------- ----------
             ---------- ---------- ---------- ---------- ----------
             ---------- ---------- ---------- ---------- ----------
             ---------- ---------- ---------- ---------- ----------
             ---------- ---------- ---------- ---------- ----------
             ---------- ---------- ---------- ---------- ----------
             ---------- ---------- ---------- ---------- ----------
             ---------- ---------- ---------- ---------- ----------
             ---------- ---------- ---------- ---------- ----------
             ---------- ---------- ---------- ---------- ----------
             ---------- ---------- ---------- ---------- ----------
             ---------- ---------- ---------- ---------- ----------
             ---------- ---------- ---------- ---------- ----------
             ---------- ---------- ---------- ---------- ----------
             ---------- ---------- ---------- ---------- ----------
             ---------- ---------- ---------- ---------- ----------
             ---------- ---------- ---------- ---------- ----------
             ---------- ---------- ---------- ---------- ----------
             CYVGRLPFLP PGVHPDWPTL MCLIRYGDPP TPPPSASQEF QSFIRCCLQK
             ---------- ---------- ---------- ---------- ----------
             ---------- ---------- ---------- ---------- ----------
             ---------- ---------- ---------- ---------- ----------
             ---------- ---------- ---------- ---------- ----------
             ---------- ---------- ---------- ---------- ----------
             ---------- ---------- ---------- ---------- ----------
             ---------- ---------- ---------- ---------- ----------
             ---------- ---------- ---------- ---------- ----------
             ---------- ---------- ---------- ---------- ----------
             ---------- ---------- ---------- ---------- ----------
             ---------- ---------- ---------- ---------- ----------
             ---------- ---------- ---------- ---------- ----------
             ---------- ---------- ---------- ---------- ----------
             ---------- ---------- ---------- ---------- ----------
             ---------- ---------- ---------- ---------- ----------
             ---------- ---------- ---------- ---------- ----------
             ---------- ---------- ---------- ---------- ----------
             ---------- ---------- ---------- ---------- ----------
             ---------- ---------- ---------- ---------- ----------
             ---------- ---------- ---------- ---------- ----------
             ---------- ---------- ---------- ---------- ----------
             ---------- ---------- ---------- ---------- ----------
             ---------- ---------- ---------- ---------- ----------
             ---------- ---------- ---------- ---------- ----------
             ---------- ---------- ---------- ---------- ----------
             ---------- ---------- ---------- ---------- ----------
             ---------- ---------- ---------- ---------- ----------
             ---------- ---------- ---------- ---------- ----------
             ---------- ---------- ---------- ---------- ----------
             ---------- ---------- ---------- ---------- ----------
             ---------- ---------- ---------- ---------- ----------
             ---------- ---------- ---------- ---------- ----------
             ---------- -------PV- ---------- ---------- ----------
             ---------- --------T- ---------- ---------- ----------
             ---------- ---------- ---------- ---------- ----------

             ---------- ---------- ---------- ---------- ----------
             ---------- ---------- ---------- ---------- ----------
             ---------- ---------- ---------- ---------- ----------
             ---------- ---------- ---------- ---------- ----------
             ---------- ---------- ---------- ---------- ----------
             ---------- ---------- ---------- ---------- ----------
             ---------- ---------- ---------- ---------- ----------
             ---------- ---------- ---------- ---------- ----------
             ---------- ---------- ---------- ---------- ----------
             ---------- ---------- ---------- ---------- ----------
             ---------- ---------- ---------- ---------- ----------
             ---------- ---------- ---------- ---------- ----------
             ---------- ---------- ---------- ---------- ----------
             ---------- ---------- ---------- ---------- ----------
             ---------- ---------- ---------- ---------- ----------
             ---------- ---------- ---------- ---------- ----------
             ---------- ---------- ---------- ---------- ----------
             ---------- ---------- ---------- ---------- ----------
             ---------- ---------- ---------- ---------- ----------
             ---------- ---------- ---------- ---------- ----------
             ---------- ---------- ---------- ---------- ----------
             ---------- ---------- ---------- ---------- ----------
             ---------- ---------- ---------- ---------- ----------
             ---------- ---------- ---------- ---------- ----------
             ---------- ---------- ---------- ---------- ----------
             ---------- ---------- ---------- ---------- ----------
             ---------- ---------- ---------- ---------- ----------
             ---------- ---------- ---------- ---------- ----------
             ---------- ---------- ---------- ---------- ----------
             ---------- ---------- ---------- ---------- ----------
             ---------- ---------- ---------- ---------- ----------
             ---------- ---------- ---------- ---------- ----------
             ---------- ---------- ---------- ---------- ----------
             ---------- ---------- ---------- ---------- ----------
             ---------- ---------- ---------- ---------- ----------
             ---------- ---------- ---------- ---------- ----------
             ---------- ---------- ---------- ---------- ----------
             ---------- ---------- ---------- ---------- ----------
             ---------- ---------- ---------- ---------- ----------
             ---------- ---------- ---------- ---------- ----------
             ---------- ---------- ---------- ---------- ----------
             ---------- ---------- ---------- ---------- ----------
             ---------- ---------- ---------- ---------- ----------
             ---------- ---------- ---------- ---------- ----------
             ---------- ---------- ---------- ---------- ----------
             ---------- ---------- ---------- ---------- ----------
             ---------- ---------- ---------- ---------- ----------
             ---------- ---------- ---------- ---------- ----------
             ---------- ---------- ---------- ---------- ----------
             ---------- ---------- ---------- ---------- ----------
             ---------- ---------- ---------- ---------- ----------
             ---------- ---------- ---------- ---------- ----------
             ---------- ---------- ---------- ---------- ----------
             ---------- ---------- ---------- ---------- ----------
             ---------- ---------- ---------- ---------- ----------
             ---------- ---------- ---------- ---------- ----------
             ---------- ---------- ---------- ---------- ----------
             ---------- ---------- ---------- ---------- ----------
             ---------- ---------- ---------- ---------- ----------
             ---------- ---------- ---------- ---------- ----------
             ---------- ---------- ---------- ---------- ----------
             ---------- ---------- ---------- ---------- ----------
             ---------- ---------- ---------- ---------- ----------
             DARLRWTASQ LLSHPFVSQA GASSAYTPKG SLPPPPRTLA VARTVDEFNP
             ---------- ---------- ---------- ---------- ----------
             ---------- ---------- ---------- ---------- ----------
             ---------- ---------- ---------- ---------- ----------
             ---------- ---------- ---------- ---------- ----------
             ---------- ---------- ---------- ---------- ----------
             ---------- ---------- ---------- ---------- ----------
             ---------- ---------- ---------- ---------- ----------
             ---------- ---------- ---------- ---------- ----------
             ---------- ---------- ---------- ---------- ----------
             ---------- ---------- ---------- ---------- ----------
             ---------- ---------- ---------- ---------- ----------
             ---------- ---------- ---------- ---------- ----------
             ---------- ---------- ---------- ---------- ----------
             ---------- ---------- ---------- ---------- ----------
             ---------- ---------- ---------- ---------- ----------
             ---------- ---------- ---------- ---------- ----------
             ---------- ---------- ---------- ---------- ----------
             ---------- ---------- ---------- ---------- ----------
             ---------- ---------- ---------- ---------- ----------
             ---------- ---------- ---------- ---------- ----------
             ---------- ---------- ---------- ---------- ----------
             ---------- ---------- ---------- ---------- ----------
             ---------- ---------- ---------- ---------- ----------
             ---------- ---------- ---------- ---------- ----------
             ---------- ---------- ---------- ---------- ----------
             ---------- ---------- ---------- ---------- ----------
             ---------- ---------- ---------- ---------- ----------
             ---------- ---------- ---------- ---------- ----------
             ---------- ---------- ---------- ---------- ----------
             ---------- ---------- ---------- ---------- ----------
             ---------- ---------- ---------- ---------- ----------
             ---------- ---------- ---------- ---------- ----------
             ---------- ---------- ---------- ---------- ----------
             ---------- ---------- ---------- ---------- ----------
             ---------- ---------- ---------- ---------- ----------

             ---------- ---------- ---------- ---------- ----------
             ---------- ---------- ---------- ---------- ----------
             ---------- ---------- ---------- ---------- ----------
             ---------- ---------- ---------- ---------- ----------
             ---------- ---------- ---------- ---------- ----------
             ---------- ---------- ---------- ---------- ----------
             ---------- ---------- ---------- ---------- ----------
             ---------- ---------- ---------- ---------- ----------
             ---------- ---------- ---------- ---------- ----------
             ---------- ---------- ---------- ---------- ----------
             ---------- ---------- ---------- ---------- ----------
             ---------- ---------- ---------- ---------- ----------
             ---------- ---------- ---------- ---------- ----------
             ---------- ---------- ---------- ---------- ----------
             ---------- ---------- ---------- ---------- ----------
             ---------- ---------- ---------- ---------- ----------
             ---------- ---------- ---------- ---------- ----------
             ---------- ---------- ---------- ---------- ----------
             ---------- ---------- ---------- ---------- ----------
             ---------- ---------- ---------- ---------- ----------
             ---------- ---------- ---------- ---------- ----------
             ---------- ---------- ---------- ---------- ----------
             ---------- ---------- ---------- ---------- ----------
             ---------- ---------- ---------- ---------- ----------
             ---------- ---------- ---------- ---------- ----------
             ---------- ---------- ---------- ---------- ----------
             ---------- ---------- ---------- ---------- ----------
             ---------- ---------- ---------- ---------- ----------
             ---------- ---------- ---------- ---------- ----------
             ---------- ---------- ---------- ---------- ----------
             ---------- ---------- ---------- ---------- ----------
             ---------- ---------- ---------- ---------- ----------
             ---------- ---------- ---------- ---------- ----------
             ---------- ---------- ---------- ---------- ----------
             ---------- ---------- ---------- ---------- ----------
             ---------- ---------- ---------- ---------- ----------
             ---------- ---------- ---------- ---------- ----------
             ---------- ---------- ---------- ---------- ----------
             ---------- ---------- ---------- ---------- ----------
             ---------- ---------- ---------- ---------- ----------
             ---------- ---------- ---------- ---------- ----------
             ---------- ---------- ---------- ---------- ----------
             ---------- ---------- ---------- ---------- ----------
             ---------- ---------- ---------- ---------- ----------
             ---------- ---------- ---------- ---------- ----------
             ---------- ---------- ---------- ---------- ----------
             ---------- ---------- ---------- ---------- ----------
             ---------- ---------- ---------- ---------- ----------
             ---------- ---------- ---------- ---------- ----------
             ---------- ---------- ---------- ---------- ----------
             ---------- ---------- ---------- ---------- ----------
             ---------- ---------- ---------- ---------- ----------
             ---------- ---------- ---------- ---------- ----------
             ---------- ---------- ---------- ---------- ----------
             ---------- ---------- ---------- ---------- ----------
             ---------- ---------- ---------- ---------- ----------
             ---------- ---------- ---------- ---------- ----------
             ---------- ---------- ---------- ---------- ----------
             ---------- ---------- ---------- ---------- ----------
             ---------- ---------- ---------- ---------- ----------
             ---------- ---------- ---------- ---------- ----------
             ---------- ---------- ---------- ---------- ----------
             ---------- ---------- ---------- ---------- ----------
             SELEKLEILG YGSGGKVYKV RHKRTQFLYA LKIVQGDHDI LTRSHVVREM
             ---------- ---------- ---------- ---------- ----------
             ---------- ---------- ---------- ---------- ----------
             ---------- ---------- ---------- ---------- ----------
             ---------- ---------- ---------- ---------- ----------
             ---------- ---------- ---------- ---------- ----------
             ---------- ---------- ---------- ---------- ----------
             ---------- ---------- ---------- ---------- ----------
             ---------- ---------- ---------- ---------- ----------
             ---------- ---------- ---------- ---------- ----------
             ---------- ---------- ---------- ---------- ----------
             ---------- ---------- ---------- ---------- ----------
             ---------- ---------- ---------- ---------- ----------
             ---------- ---------- ---------- ---------- ----------
             ---------- ---------- ---------- ---------- ----------
             ---------- ---------- ---------- ---------- ----------
             ---------- ---------- ---------- ---------- ----------
             ---------- ---------- ---------- ---------- ----------
             ---------- ---------- ---------- ---------- ----------
             ---------- ---------- ---------- ---------- ----------
             ---------- ---------- ---------- ---------- ----------
             ---------- ---------- ---------- ---------- ----------
             ---------- ---------- ---------- ---------- ----------
             ---------- ---------- ---------- ---------- ----------
             ---------- ---------- ---------- ---------- ----------
             ---------- ---------- ---------- ---------- ----------
             ---------- ---------- ---------- ---------- ----------
             ---------- ---------- ---------- ---------- ----------
             ---------- ---------- ---------- ---------- ----------
             ---------- ---------- ---------- ---------- ----------
             ---------- ---------- ---------- ---------- ----------
             ---------- ---------- ---------- ---------- ----------
             ---------- ---------- ---------- ---------- ----------
             ---------- ---------- ---------- ---------- ----------
             ---------- ---------- ---------- ---------- ----------
             ---------- ---------- ---------- ---------- ----------

             ---------- ---------- ---------- ---------- ----------
             ---------- ---------- ---------- ---------- ----------
             ---------- ---------- ---------- ---------- ----------
             ---------- ---------- ---------- ---------- ----------
             ---------- ---------- ---------- ---------- ----------
             ---------- ---------- ---------- ---------- ----------
             ---------- ---------- ---------- ---------- ----------
             ---------- ---------- ---------- ---------- ----------
             ---------- ---------- ---------- ---------- ----------
             ---------- ---------- ---------- ---------- ----------
             ---------- ---------- ---------- ---------- ----------
             ---------- ---------- ---------- ---------- ----------
             ---------- ---------- ---------- ---------- ----------
             ---------- ---------- ---------- ---------- ----------
             ---------- ---------- ---------- ---------- ----------
             ---------- ---------- ---------- ---------- ----------
             ---------- ---------- ---------- ---------- ----------
             ---------- ---------- ---------- ---------- ----------
             ---------- ---------- ---------- ---------- ----------
             ---------- ---------- ---------- ---------- ----------
             ---------- ---------- ---------- ---------- ----------
             ---------- ---------- ---------- ---------- ----------
             ---------- ---------- ---------- ---------- ----------
             ---------- ---------- ---------- ---------- ----------
             ---------- ---------- ---------- ---------- ----------
             ---------- ---------- ---------- ---------- ----------
             ---------- ---------- ---------- ---------- ----------
             ---------- ---------- ---------- ---------- ----------
             ---------- ---------- ---------- ---------- ----------
             ---------- ---------- ---------- ---------- ----------
             ---------- ---------- ---------- ---------- ----------
             ---------- ---------- ---------- ---------- ----------
             ---------- ---------- ---------- ---------- ----------
             ---------- ---------- ---------- ---------- ----------
             ---------- ---------- ---------- ---------- ----------
             ---------- ---------- ---------- ---------- ----------
             ---------- ---------- ---------- ---------- ----------
             ---------- ---------- ---------- ---------- ----------
             ---------- ---------- ---------- ---------- ----------
             ---------- ---------- ---------- ---------- ----------
             ---------- ---------- ---------- ---------- ----------
             ---------- ---------- ---------- ---------- ----------
             ---------- ---------- ---------- ---------- ----------
             ---------- ---------- ---------- ---------- ----------
             ---------- ---------- ---------- ---------- ----------
             ---------- ---------- ---------- ---------- ----------
             ---------- ---------- ---------- ---------- ----------
             ---------- ---------- ---------- ---------- ----------
             ---------- ---------- ---------- ---------- ----------
             ---------- ---------- ---------- ---------- ----------
             ---------- ---------- ---------- ---------- ----------
             ---------- ---------- ---------- ---------- ----------
             ---------- ---------- ---------- ---------- ----------
             ---------- ---------- ---------- ---------- ----------
             ---------- ---------- ---------- ---------- ----------
             ---------- ---------- ---------- ---------- ----------
             ---------- ---------- ---------- ---------- ----------
             ---------- ---------- ---------- ---------- ----------
             ---------- ---------- ---------- ---------- ----------
             ---------- ---------- ---------- ---------- ----------
             ---------- ---------- ---------- ---------- ----------
             ---------- ---------- ---------- ---------- ----------
             ---------- ---------- ---------- ---------- ----------
             EILRRTDSPY VVKCHGVYDR AGEIQFVLEY MDGGSLDKCG QRLSEPFLAA
             ---------- ---------- ---------- ---------- ----------
             ---------- ---------- ---------- ---------- ----------
             ---------- ---------- ---------- ---------- ----------
             ---------- ---------- ---------- ---------- ----------
             ---------- ---------- ---------- ---------- ----------
             ---------- ---------- ---------- ---------- ----------
             ---------- ---------- ---------- ---------- ----------
             ---------- ---------- ---------- ---------- ----------
             ---------- ---------- ---------- ---------- ----------
             ---------- ---------- ---------- ---------- ----------
             ---------- ---------- ---------- ---------- ----------
             ---------- ---------- ---------- ---------- ----------
             ---------- ---------- ---------- ---------- ----------
             ---------- ---------- ---------- ---------- ----------
             ---------- ---------- ---------- ---------- ----------
             ---------- ---------- ---------- ---------- ----------
             ---------- ---------- ---------- ---------- ----------
             ---------- ---------- ---------- ---------- ----------
             ---------- ---------- ---------- ---------- ----------
             ---------- ---------- ---------- ---------- ----------
             ---------- ---------- ---------- ---------- ----------
             ---------- ---------- ---------- ---------- ----------
             ---------- ---------- ---------- ---------- ----------
             ---------- ---------- ---------- ---------- ----------
             ---------- ---------- ---------- ---------- ----------
             ---------- ---------- ---------- ---------- ----------
             ---------- ---------- ---------- ---------- ----------
             ---------- ---------- ---------- ---------- ----------
             ---------- ---------- ---------- ---------- ----------
             ---------- ---------- ---------- ---------- ----------
             ---------- ---------- ---------- ---------- ----------
             ---------- ---------- ---------- ---------- ----------
             ---------- ---------- ---------- ---------- ----------
             ---------- ---------- ---------- ---------- ----------
             ---------- ---------- ---------- ---------- ----------

             ---------- ---------- ---------- --GEVKITDF GVSKILTSTS
             ---------- ---------- ---------- --GEVKITDF GVSTVMTNTA
             ---------- ---------- ---------- --GEVKITDF GVSAIVASTS
             ---------- ---------- ---------- --GEVKITDF GVSAIVASTS
             ---------- ---------- ---------- --GEVKITDF GVSAILTSTS
             ---------- ---------- ---------- --GEVKITDF GVSAVLTSTT
             ---------- ---------- ---------- --GEVKITDF GVSATLANSM
             ---------- ---------- ---------- --GEVKITDF GVSAMLTNSM
             ---------- ---------- ---------- --GEVKITDF GVSAILTNSM
             ---------- ---------- ---------- --GEVKITDF GVSAILTNSM
             ---------- ---------- ---------- --GEVKITDF GVSAVLANSM
             ---------- ---------- ---------- --GEVKISDF GVSAVLANSM
             ---------- ---------- ---------- --GQVKISDF GVSAVLANSM
             ---------- ---------- ---------- --GEVKISDF GVSAVLANSM
             ---------- ---------- ---------- --GDVKISDF GVSADLANSM
             ---------- ---------- ---------- --GEVKISDF GVSASLASSM
             ---------- ---------- ---------- --GEVKITDF GVSAVVASSM
             ---------- ---------- ---------- --GEVKITDF GVSAMLATSM
             ---------- ---------- ---------- --GEVKITDF GVSAMLGSSM
             ---------- ---------- ---------- --GEVKITDF GVSAVLASSM
             ---------- ---------- ---------- --GEVKITDF GVSAVLASSI
             ---------- ---------- ---------- --GEVKITDF GVSAVLASSM
             ---------- ---------- ---------- --GEVKISDF GVSAIIASSS
             ---------- ---------- ---------- --GEVKISDF GVSAIIASSS
             ---------- ---------- ---------- --GEVKISDF GVSAVLISSM
             ---------- ---------- ---------- --GEVKISDF GVSAVLVHSL
             ---------- ---------- ---------- --GEVKITDF GVSAVLANSM
             ---------- ---------- ---------- --GNVKIADF GVSAVLANTL
             ---------- ---------- ---------- --GEVKITDF GVSATLANSM
             ---------- ---------- ---------- --GEVKITDF GVSAVLANSM
             ---------- ---------- ---------- ---------- ---AVLTSSL
             ---------- ---------- ---------- --GEPKITDF GISAGLENSM
             ---------- ---------- ---------- --GEPKITDF GISAGLENSV
             ---------- ---------- ---------- --GEAKITDF GISAGLENSM
             ---------- ---------- ---------- --GEPKITDF GISAGLENSV
             ---------- ---------- ---------- --GEPKITDF GISAGLENSM
             ---------- ---------- ---------- --GEAKITDF GVSAGLDNTM
             ---------- ---------- ---------- --GEAKITDF GVSAGLDNTM
             ---------- ---------- ---------- --GEAKITDF GVSAGLDNTM
             ---------- ---------- ---------- --GEPKITDF GISAGLDNSI
             ---------- ---------- ---------- --GEPKITDF GISAGLDNSI
             ---------- ---------- ---------- --GEPKITDF GISAGLDNSI
             ---------- ---------- ---------- --GEPKITDF GISAGLDNSI
             ---------- ---------- ---------- --GEPKITDF GISAGLDNSI
             ---------- ---------- ---------- --GEPKITDF GISSGLDNSI
             ---------- ---------- ---------- --GEPKITDF GISSGLDNSI
             ---------- ---------- ---------- --GEPKITDF GISVGLENTV
             ---------- ---------- ---------- --GDTKITDF GVTSGLHDSI
             ---------- ---------- ---------- --KNVKIADF GVSRILAQTM
             ---------- ---------- ---------- --KNVKIADF GVSRILAQTM
             ---------- ---------- ---------- --RQVKIADF GVSRILAQTM
             ---------- ---------- ---------- --KQVKIADF GVSRILAQTM
             ---------- ---------- ---------- --RRVKIADF GVGRILNQTM
             ---------- ---------- ---------- --RRVKIADF GVGRILNQTM
             ---------- ---------- ---------- --RRVKIADF GVGRILNQTM
             ---------- ---------- ---------- --RRVKIADF GVGRILNQTM
             ---------- ---------- ---------- --NEVKIADF GVSKIITRSL
             ---------- ---------- ---------- --NEVKIADF GVSKILVRSL
             ---------- ---------- ---------- --WEVKISDF GVGRIMGRTL
             ---------- ---------- ---------- --WEVKISDF GVGRIMGRTL
             ---------- ---------- ---------- --MEVKIADF GVSKIMRRML
             ---------- ---------- ---------- --LEVKIADF GVSRIMCRTL
             ---------- ---------- ---------- --EEVKIADF GVSKIVVRSL
             VARQVLHGLK YLHANKIVHR DIKPSNLLLN SRRQVKIADF GVSRILSKSL
             ---------- ---------- ---------- --RQIKIADF DVSRILSKSI
             ---------- ---------- ---------- --RQIKIADF GVSRILSKSI
             ---------- ---------- ---------- --HQIKIADF DVSQILSTKL
             ---------- ---------- ---------- --REVKIADF GVSKVLDSTL
             ---------- ---------- ---------- --REVKIADF GVSTVLAHTL
             ---------- ---------- ---------- --QEVKIGDF GVSTVLAHTL
             ---------- ---------- ---------- --QEVKIADF GVSTVLAHTL
             ---------- ---------- ---------- --QQVKIADF GVSTVLAHTF
             ---------- ---------- ---------- --QEVKIADF GVSTVLANTL
             ---------- ---------- ---------- --QEVKIADF GVSTVLANTL
             ---------- ---------- ---------- --QEVKIADF GVSTVLAHTM
             ---------- ---------- ---------- --NEVKIADF GVSTQLAHTL
             ---------- ---------- ---------- --QEVKIADF GVSTVLASTL
             ---------- ---------- ---------- --QEVKIADF GVSTVLASTM
             ---------- ---------- ---------- --QEVKIADF GVSSVLDSSL
             ---------- ---------- ---------- --REVKIADF GVSTVLANTL
             ---------- ---------- ---------- --RQVKIADF GVSRILAQTM
             ---------- ---------- ---------- --DQVKIADF GVSRILSRTM
             ---------- ---------- ---------- --DQVKIADF GVSRILSRTI
             ---------- ---------- ---------- --GGVKVADF GIAMVLPSRA
             ---------- ---------- ---------- --GEVKIADF GIAKVVVSGA
             ---------- ---------- ---------- --GEVKIADF GIAKVVPPRR
             ---------- ---------- ---------- --GEVKVADF GIAKVLPRAG
             ---------- ---------- ---------- --GEVKIADF GIARVLPRAG
             ---------- ---------- ---------- --GEVKIADF GAGKVLRRRL
             ---------- ---------- ---------- --GEVKIADF GAGKVLRRRL
             ---------- ---------- ---------- --GDVKIGDF SVSRIFLGGA
             ---------- ---------- ---------- --GEVKIADF GASRIVAGGD
             ---------- ---------- ---------- --GEIKIADF GASRVVTGRD
             ---------- ---------- ---------- --GQIKLCDF GVSKKLINSI
             ---------- ---------- ---------- --GEVKISDF GVSGQLASSV
             ---------- ---------- ---------- --GEAKLSDF GVSGHLTDA-
             ---------- ---------- ---------- --PRLKICDF GYSKSSLLHS
             ---------- ---------- ---------- --NALKLADF GLARAFGIPV
             ---------- ---------- ---------- --DIIKVADF GLAREVLSGP

             SL----ANSF VGTYPYMSPE RIS------- --G-SLYSNK SDIWSLGLVL
             GL----ANTF VGTYNYMSPE RIV------- --G-NKYGNK SDIWSLGLVV
             AN----ANTR IGTYHYMAPE RFS------- --E-ENYNAK SDIWSFGLVV
             AQ----ANTK IGTYYYMAPE RFS------- --E-DTYGAK SDIWSFGLVV
             GQ----ANTF VGTYNYMSPE RIS------- --G-GKYGSK SDIWSLGLVL
             GE----RDTF VGTYSYMSPE RIS------- --G-GSYGYK SDIWSLGIVM
             GQ----RDTF VGTYNYMSPE RIS------- --G-STYGFS SDIWSLGLVV
             GQ----RDTF VGTYNYMSPE RIS------- --G-GAYGFD SDIWSLGLVI
             GQ----RDTF VGTYNYMSPE RIS------- --G-GAYGFD SDIWSLGLVI
             GQ----RDTF VGTYNYMSPE RIN------- --G-G----- ----------
             GQ----RDTF VGTYTYMSPE RIS------- --G-GAYGFE SDIWSLGLTL
             GQ----RETF VGTYTYMSPE RIS------- --G-SKYGYD SDIWSLGLTL
             GQ----RDTF VGTYTYMSPE RIS------- --G-NKYGYE SDIWSLGLTL
             AV----RDTF VGTCTYMSPE RVL------- --G-GTYGFD SDIWSLGLTL
             GQ----RDTF VGTCTYMSPE RIS------- --G-STYGFD SDIWSLGLTL
             GQ----RDTF VGTYNYMSPE RIS------- --G-STYDYS SDIWSLGMSV
             GQ----RDTF VGTYNYMSPE RIS------- --G-SSYDYS CDIWSLGMVM
             GQ----RDTF VGTYNYMSPE RIS------- --G-SSYDYS CDIWSLGIIV
             GQ----RDTF VGTYNYMSPE RIK------- --G-STYDYS SDIWSLGMVA
             GQ----RDTF VGTYNYMAPE RIS------- --G-STYNYS SDIWSLGLVA
             GQ----RDTF VGTYNYMAPE RIS------- --G-SSYDYK SDVWSLGLVI
             GQ----RDTF VGTYNYMAPE RIS------- --G-SSYDYK SDIWSLGLVI
             AQ----RDTF TGTFNYMAPE RIS------- --G-QKHGYM SDIWSLGLVM
             AQ----RDTF TGTYNYMAPE RIS------- --G-QKHGYM SDIWSLGLVM
             AQ----RDTF VGTYTYMSPE RLG------- --G-QSYAYD SDIWSLGLTI
             AQ----RDTF VGTCTYMSPE RLQ------- --G-RSYAYD SDLWSLGLTL
             GQ----RDTF VGTYNYMAPE RIS------- --G-NVYGYS SDIWSLGLVI
             QQ----RDTF VGTFTYMAPE RIV------- --G-SKYGYL SDIWSLGITI
             GQ----RDTF VGTYNYMSPE RIS------- --G-STYGFS SDIWSLGLVV
             GQ----RDTF VGTYNYMAPE RIS------- --G-NVYGYS SDIWSLGLVI
             GQ----RNSF VGTYKYMSPE RVS------- --G-NTHSYD SDVWSLGLVI
             AM----CATF VGTVTYMSPE RIR------- --N-DSYSYP ADIWSLGLAL
             AM----CATF IGTVTYMSPE RIR------- --N-ESYSYP ADIWSLGLAL
             AM----CATF IGTVTYMSPE RIR------- --N-ESYSYP ADIWSLGLAL
             AM----CATF VGTVTYMSPE RIR------- --N-ENYSYP ADIWSLGLAL
             AM----CATF VGTVTYMSPE RIR------- --N-ESYSYP ADIWSLGLAI
             AM----CATF VGTVTYMSPE RIR------- --N-ENYSYA ADIWSLGLTI
             AM----CATF VGTVTYMSPE RIR------- --N-ENYSYA ADIWSLGLTI
             AM----CATF VGTVTYMSPE RIR------- --N-ENYSYA ADIWSLGLAI
             AM----CATF VGTVTYMSPE RIN------- --N-ECYSYP ADVWSLGLSL
             AM----CATF VGTVTYMSPE RIS------- --N-ECYSYP ADIWSLGLAL
             AM----CATF VGTVTYMSPE RIN------- --N-ECYSYP ADIWSLGLAL
             AM----CATF VGTVTYMSPE RIN------- --N-ECYSYP ADIWSLGLAL
             AM----CATF VGTVTYMSPE RIN------- --N-QCYSYP ADIWSLGLSL
             AM----CATF VGTVTYMSPE RIN------- --N-ECYSYP ADIWSLGLAL
             AM----CATF VGTVTYMSPE RIN------- --N-ECYSYP ADIWSLGLAL
             AM-------- ---------- ---------- ---------- ----------
             DM----CATF LGSVTYMSPE RIR------- --N-ESYSYS ADIWSLGLTA
             DP----CNSS VGTIAYMSPE RINTDLNQ-- --G-KYDGYA GDIWSLGVSI
             DP----CNSS VGTIAYMSPE RINTDLNH-- --G-RYDGYA GDVWSLGVSI
             DP----CNSS VGTIAYMSPE RINTDLNQ-- --G-MYDGYA GDIWSFGVSI
             DP----CNSS VGTIAYMSPE RINTDLNQ-- --G-MYDGYA GDIWSFGVSI
             DP----CNSS VGTIAYMSPE RINTDLND-- --G-AYDGYA GDIWSFGLSI
             DP----CNSS VGTIAYMSPE RINTDLND-- --G-AYDGYA GDIWSFGLSI
             DP----CNSS VGTIAYMSPE RINTDLND-- --G-AYDGYA GDIWSFGLSI
             DP----CNSS VGTIAYMSPE RINTDLND-- --G-AYDGYA GDIWSFGLSI
             DY----CNSY VGTCAYMSPE RFDS-AAG-- --E-NSDVYA GDIWSFGVMI
             DS----CNSY VGTCAYMSPE RFDSESSG-- --G-SSDIYA GDIWSFGLMM
             DP----CNSY VGTCAYMSPE RFDPDTYG-- --G-NYNGYA GDIWSLGLTL
             DP----CNSY VGTCAYMSPE RFDPDTYG-- --G-NYNGYA GDIWSLGLTL
             DS----CNSY VGTCAYMSPE RFDPDSHG-- --S-NYDGYS GDIWSLGLTL
             DP----CDSY VGTCAYMSPE RFDPDSHG-- --G-NYSGYA GDIWSLGLTI
             NK----CNSF VGTFAYMSPE RLDSEADGVT EED-KSNVYA GDIWSFGLTM
             DP----CNSC VGTFAYMSPE RIDPDMND-- --G-RYDGYA GDIWSLGLSL
             DP----CNSC FGTYAYMSPE RIEPNMND-- --G-RYDGYV GDIWSLRLSL
             DP----CNSC VGTYAYMSPE RIDPDMND-- --G-RYDGYA GDIWSLGLSL
             TQ----QNY- ---------- ---------- ---------- GDLGKLLLML
             AQ----CNSY VGTCAYMSPE RFNPDAQD-- --G-HYDGCS ADIWSLGLSL
             AQ----CNSF VGTCAYMSPE RFDPDGYG-- --G-KYDGCS ADIWSLGLSL
             AQ----CNSF VGTCAYMSPE RFDPDGNG-- --G-EY-GYA ADIWSLGLTL
             AQ----CNSF VGTCAYMSPE RFDPDGNG-- --G-EY-GYS ADIWSLGLTL
             AQ----CNSF VGTCAYMSPE RFDPDGNG-- --SCEY-GYS ADIWSLGLTL
             AQ----CNSF VGTCAYMSPE RFDPDGNG-- --G-EY-GYA ADIWSLGLTL
             AQ----CNSF VGTCAYMSPE RFDPDGNG-- --G-EY-GYA ADIWSLGLTL
             AQ----CNSF VGTCAYMSPE RFNPDGNG-- --G-NYDGYS ADIWSLGLTL
             AQ----CNSF VGTCAYMSPE RFDPDGHG-- --G-HYDS-S ADIWSLGLTL
             AP----CSSF VGTCAYMSPE RFDPDSHG-- --G-NYCGYA ADIWSLGLSL
             AP----CSSF VGTCAYMSPE RFDPDSHG-- --G-NYCGYA ADIWSLGLSL
             AP----CNSF VGTCAYMSPE RFDPDSHG-- --G-NYCGYA ADIWSLGLTL
             AA----CNTF VGTCAYMSPE RFDPDSHG-- --G-NYNGYA ADIWALGLSL
             DP----CNSS VGTIAYMSPE RINTDLNH-- --G-RYDGYA GDIWSLGVSI
             DP----CNSS VGTIAYMSPE RIDTDRSQ-- --G-VYDGYA GDVWGVGVSA
             DP----CNSS VGTIAYMSPE RIDTDRNQ-- --G-GYDGYA GDVWGVGVSA
             GGE-RCAAAY EGTVAYMSPE RFDSEGRA-- ----DADPRG ADVWGLGVTV
             GGR-ARALAY EGTVAYMSPE RFDSERHA-- ----DADPYA ADVWGLGVTL
             GGEHRAAYEY EGTAAYMSPE RFDSELHG-- --D-GADPFA ADVWGLGVTV
             ADD-ARCKSY AGTAAYMSPE RFDPEAHG-- --G-HYDAYA ADVWGLGVTV
             GDD-VRCTAY AGTAAYMSPE RFDPEAHG-- --G-HYDPYA ADVWGLGVTV
             DP----CASY VGTAAYMSPE RFDPEAYS-- --G-DYDPYA ADVWSLGLAI
             DP----CASY VGTAAYMSPE RFDPEAYS-- --G-DYDPYA ADVWSLGVAI
             GER-LRVPVA AGSTAYLSPE RFEPNAHA-- --G-PRGACA ADVWALGVTV
             YG----SN-- -GTCAYMSPE RVDLEKWGF- --G-GEVGFA GDVWSLGVVV
             EA----HHQS PGTWAYMSPE KLHPEGFGG- --G-GGADFS GDVWSLGVVL
             ------ADTF VGTSTYMSPE RIQ------- --G-NVYSIK GDVWSLGLMI
             SN----CLSW VGTVTYMSPE RIK------- --G-DSYSFD SDLWSLGLTL
             SK----CHSW VGTVTYMSPE RIQ------- --G-ESYEYT ADVWSFALTM
             QP-----KST VGTPAYIAPE VLSKK----- ----EYDGKI ADVWSCCVTL
             RT----FTHE VVTLWYRAPE ILL------- --GSRQYSTP VDVWSVGCIF
             P-----FTDY VSTRWYRAPE VLLQ------ --S-SRYGAA IDMWAVGAIM

             LECATGKFPY TP-PEHKKGW -SSV-YELVD AIVENPPPCA ----------
             LECATGKFPY AP-PNQEETW -TSV-FELME AIVDQPPPAL ----------
             LECATGEFPY PL-PGEDEGW -LNTCLGIMQ TIMEQPPPSA ----------
             LECATGKFPY PI-PDEDDGW -INY-FSIMQ TIIDQPPPSA ----------
             LEC------- ---------- ---------- ---------- ----------
             LECATGSFAY VP-PNPEEGW -TNF-YELLE TIVDEPAPCA ----------
             LECATGRFTY LP-PGQEEGW -LNF-YELLE TIVEQPAPCA ----------
             LELAIGRFPY LP-PGKNDGW -LNF-YELLE TIVEQPPPSA ----------
             LEAAIGRFPY LP-PGTNDGW -LNF-YELLE TIVERPPPAP ----------
             -EVKIADFE- ---------- ---------- ---------- ----------
             LECATGRFPY LP-PGQENGY -LNF-YELLE TIVEQPAPVA ----------
             LECALGRFPY QP-PGEDEGW -LNF-YELLE TIVERPPPVA ----------
             LECALGQFPY QP-PGEDEGF --SF-YALLS TIVEEPPPVA ----------
             LECALGKYPY QP-PGSEEGW -MNF-YELLQ TIVDQPPPVA ----------
             LECALGRFPY QP-PGNEEGW -SNF-YELLQ TIVEQPPPVA ----------
             LECAIGRFPY LE-SEDQQNP -PSF-YELLA AIVENPPPTA ----------
             LECAIGRFPY IQ-SEDEVGA -PSY-FELLA AIVGNPAPCA ----------
             LECAIGRFPY IQ-SEDQQSA -PSY-FELLA AIVGSPAPCA ----------
             LECAIGHFPY MQ-SEDQQSG -PSF-YELLE AIVESPPPSA ----------
             LECAIGHFPY AP-AEQEEGG WLGF-YELLE TIVDQPPPSA ----------
             LECAIGRFPY TP-SEG-EGW -LSF-YELLE AIVDQPPPGA ----------
             LECAIGRFPY IP-SEG-EGW -LSF-YELLE AIVDQPPPSA ----------
             LECATGNFPY PS-PD----- --SF-YELLE AVVDQPPPSA ----------
             LELATGEFPY PP-RE----- --SF-YELLE AVVDHPPPSA ----------
             LECALGYFPY RP-PGQEEGW -NNF-FMLME LVINQPPVAA ----------
             LECALGTFPY KP-AGMEEGW -QNF-FILME CIVNQPPAAA ----------
             LECAIGRFPY LP-LEQEEGW -LNF-YELLE TIIEKPPPSA ----------
             LECALGHLPY LS-LGEKVP- -DSI-YELLQ MIVER----- ----------
             LECATGRFTY LP-PGQEEGW -LNF-YELLE TIVEQPAPCA ----------
             LECAIGRFPY LP-LEEEEGS ---------- ---------- ----------
             LECALGHFPY RP-PEREEGW -LNF-YELLE AIVGQPAPFA ----------
             FECGTGEFPY IA----NEGP -----VNLML QILDDPSPTP ----------
             FECGTGEFPY TA----NDGP -----VNLML QILDDPSPSP ----------
             FECGTGEFPY TA----NDGP -----VNLML QILDDPSPSP ----------
             FECGTGEFPY TA----NEGP -----VNLML QILDDPSPSP ----------
             FECGTGEFPY TA----TEGP -----ANLML QILYDPSPSP ----------
             LECATGKFPY NV----NEGP -----ANLML QILDDPSPAP ----------
             LECATGKFPY NV----NEGP -----ANLML QILDDPSPTP ----------
             LECATGKFPY NV----NEGP -----ANLML QILDDPSPTP ----------
             LECATGEFPY NA----SKGT -----VNLML QVMYDPSPTL ----------
             LECATGEFPY NA----NKGP -----VNLML QVMSDPSPTL ----------
             LECGTGEFPY NA----SKGP -----VNLML QVMYDPSPAP ----------
             LECGTGEFPY NA----NKGP -----VNLML QVMYDPSPSP ----------
             LECGTGEFPY NA----SKGP -----VNLML QVMYDPSPSP ----------
             LECGTGEFPY SA----NKGP -----VNLML QVMYDPSPSP ----------
             LECGTGEFPY SA----NKGP -----VNLML QVMYDPSPSP ----------
             ---------- ---------- ---------- -VIYDPSPSP ----------
             LECATGRYPY DV----NGGE -----ADLML QILEDPSPTP ----------
             LEFYLGRFPF P--VSRQGDW -----ASLMC AICMSQPPEA ----------
             LEFYLGRFPF A--VSRQGDW -----ASLMC AICMSQPPEA ----------
             LEFYLGRFPF N--NGRQGDW -----ASLMC AICMNDPPSA ----------
             LEFYLGRFPF N--VGRQGDW -----ASLMC AICMSSPPEA ----------
             LEFYLGRFPF GENLGKQGDW -----AALMV AICYNDPPEP ----------
             LEFYLGRFPL GENLGKQGDW -----AALMC AICYSDSPAP ----------
             LEFYMGRFPL GENLGKQGDW -----AALMC AICYSDSPAP ----------
             LEFYMGKFPF GENLGKQGDW -----AALMC AICYSDPPEP ----------
             LELFVGHFPL LP-QGQRPDW -----ATLMC VVCFGEPPRA ----------
             LELLVGHFPL LP-PGQRPDW -----ATLMC AVCFGEPPRA ----------
             MELFLGYFPL IL-PGERPDW -----ATLMC AICFGDPPVL ----------
             MELYLGYFPF LL-PGERPDW -----ATLMC AICFGDPPTL ----------
             LELYVA---- ---------- ---------- ---------- ----------
             MELYMGRFPF LK-PGQRPDW -----PTLMM AICFGELPKL ----------
             LEILVGYYPM LP------DQ -----AAIVC AVCFGEPPKA ----------
             LECYVGRLPF LP-PGVHPDW -----PTLMC LIRYGDPPTP PPSASQEFQS
             L--------- ---------- ---------- ---------- ----------
             LECYVGRLPF LP-PGVHPDW -----PTLMC LIRYGDPPS- ----------
             FE-------- ---------- ---------- ---------- ----------
             LECAMGRFPC LP-PGQKPDW -----PTLMM AICMGDPPAP ----------
             LECALGRFPC LS-PGQRPDW -----PTLMV AICLGDPPSP ----------
             LECAIGRFPC LQ-PGERPDW -----PTLMC AICLGDPPSP ----------
             LECAIGRFPC LQ-PGEKPDW -----PTLMC AICLGDPPSP ----------
             LECAIGRFPC LQ-PGEKPDW -----PTLMC AICLGDPPSP ----------
             LECAIGRFPC LQ-PGEKPDW -----PTLMY AICLGEPPAP ----------
             LECAIGRFPC LQ-PGEKPDW -----PTLMY AICLGEPPAP ----------
             LECFIGRFPC LK-PGERPDW -----PTLMC AICLGDPPSP ----------
             LECAIGYFPC VA-PGQKPDW -----PTLVW AICLGDPPSP ----------
             LECAMGHFPF LE-RGQMADW -----PSLMV AICYRDPPIP ----------
             LECATGHFPF VA-PGQHADW -----PTLMV AICYGEPPLP ----------
             LECAIGHYPY LG-PGQNADW -----PTLMV GICYGEPPSP ----------
             LECALGRFPY LS-PGQNGDW -----PTLMF AICYSSPPAP ----------
             LEFYLGRFPF A--VGRQGDW -----ASLMC AICMSQPPEA ----------
             LEMFMGRYPL LP-LGKSPDF -----GTLIW AICGDESPLR F---------
             LEMFMGRYPF LP-PGKRPDF -----GTLIW AICGDEAPAM L---------
             LELLMGRYPL LP-AGQKPTW -----AALMC AICFGELPAL ----------
             LELLMGRYPL LP-AGQKPTW -----AALMC AICFGELPAL ----------
             LELLMARYPL LP-AGQKPSW -----AALMC AICFGELPPL ----------
             LELLMGRYPL LP-AGQRPSW -----PALMC AICFGETPVL ----------
             LELLMGRYPL LP-AGQRPSW -----AALMC AICFGETPAL ----------
             LELYLGHFPL LP-AGQRPDW -----AALMC AICFGDAPEA ----------
             LELYLGHFPL LP-VGQRPDW -----AALMC AICFGEAPEM ----------
             LELFLGRCPI LP-VGERPSW -----ERLKK AICDGEAPSL ----------
             LECYIGRYPL TK-VGDKPDW -----ATLFC AICCNEKVDI ----------
             LECHAGRFPL VA-AGERPDW -----PALVL AVCFAAAPEV ----------
             IELVTGEFPL GG-HNDTPDG ---I-LDLLQ RIVNEPSPRL ----------
             LECALGRFPY PP-PGETGVN -LGF-WELLE YIVMEPPPAL ----------
             VECALGRFPY NP-PDVSRRL --VF-WDLLD IVVQDPVPNL R---------
             YVMLVGAYPF ED-PED---- ---------- ---------- ----------
             AEMVNQR-PL FP-GDSEIDE -----LFKIF RVLGT----- ----------
             AELFTLR-PL FP-GISEADE -----ISKIC RVIGS----- ----------

             ---------- ---------- ---------- ---------- ----------
             ---------- ---------- ---------- ---------- ----------
             ---------- ---------- ---------- ---------- ----------
             ---------- ---------- ---------- ---------- ----------
             ---------- ---------- ---------- ---------- ----------
             ---------- ---------- ---------- ---------- ----------
             ---------- ---------- ---------- ---------- ----------
             ---------- ---------- ---------- ---------- ----------
             ---------- ---------- ---------- ---------- ----------
             ---------- ---------- ---------- ---------- ----------
             ---------- ---------- ---------- ---------- ----------
             ---------- ---------- ---------- ---------- ----------
             ---------- ---------- ---------- ---------- ----------
             ---------- ---------- ---------- ---------- ----------
             ---------- ---------- ---------- ---------- ----------
             ---------- ---------- ---------- ---------- ----------
             ---------- ---------- ---------- ---------- ----------
             ---------- ---------- ---------- ---------- ----------
             ---------- ---------- ---------- ---------- ----------
             ---------- ---------- ---------- ---------- ----------
             ---------- ---------- ---------- ---------- ----------
             ---------- ---------- ---------- ---------- ----------
             ---------- ---------- ---------- ---------- ----------
             ---------- ---------- ---------- ---------- ----------
             ---------- ---------- ---------- ---------- ----------
             ---------- ---------- ---------- ---------- ----------
             ---------- ---------- ---------- ---------- ----------
             ---------- ---------- ---------- ---------- ----------
             ---------- ---------- ---------- ---------- ----------
             ---------- ---------- ---------- ---------- ----------
             ---------- ---------- ---------- ---------- ----------
             ---------- ---------- ---------- ---------- ----------
             ---------- ---------- ---------- ---------- ----------
             ---------- ---------- ---------- ---------- ----------
             ---------- ---------- ---------- ---------- ----------
             ---------- ---------- ---------- ---------- ----------
             ---------- ---------- ---------- ---------- ----------
             ---------- ---------- ---------- ---------- ----------
             ---------- ---------- ---------- ---------- ----------
             ---------- ---------- ---------- ---------- ----------
             ---------- ---------- ---------- ---------- ----------
             ---------- ---------- ---------- ---------- ----------
             ---------- ---------- ---------- ---------- ----------
             ---------- ---------- ---------- ---------- ----------
             ---------- ---------- ---------- ---------- ----------
             ---------- ---------- ---------- ---------- ----------
             ---------- ---------- ---------- ---------- ----------
             ---------- ---------- ---------- ---------- ----------
             ---------- ---------- ---------- ---------- ----------
             ---------- ---------- ---------- ---------- ----------
             ---------- ---------- ---------- ---------- ----------
             ---------- ---------- ---------- ---------- ----------
             ---------- ---------- ---------- ---------- ----------
             ---------- ---------- ---------- ---------- ----------
             ---------- ---------- ---------- ---------- ----------
             ---------- ---------- ---------- ---------- ----------
             ---------- ---------- ---------- ---------- ----------
             ---------- ---------- ---------- ---------- ----------
             ---------- ---------- ---------- ---------- ----------
             ---------- ---------- ---------- ---------- ----------
             ---------- ---------- ---------- ---------- ----------
             ---------- ---------- ---------- ---------- ----------
             ---------- ---------- ---------- ---------- ----------
             FIRCCLQKDA RLRWTAPERI DPDMNDGRYD GYAGDIWSLG LSLLECYVGR
             ---------- ---------- ---------- ---------- ----------
             ---------- ---------- ---------- ---------- ----------
             ---------- ---------- ---------- ---------- ----------
             ---------- ---------- ---------- ---------- ----------
             ---------- ---------- ---------- ---------- ----------
             ---------- ---------- ---------- ---------- ----------
             ---------- ---------- ---------- ---------- ----------
             ---------- ---------- ---------- ---------- ----------
             ---------- ---------- ---------- ---------- ----------
             ---------- ---------- ---------- ---------- ----------
             ---------- ---------- ---------- ---------- ----------
             ---------- ---------- ---------- ---------- ----------
             ---------- ---------- ---------- ---------- ----------
             ---------- ---------- ---------- ---------- ----------
             ---------- ---------- ---------- ---------- ----------
             ---------- ---------- ---------- ---------- ----------
             ---------- ---------- ---------- ---------- ----------
             ---------- ---------- ---------- ---------- ----------
             ---------- ---------- ---------- ---------- ----------
             ---------- ---------- ---------- ---------- ----------
             ---------- ---------- ---------- ---------- ----------
             ---------- ---------- ---------- ---------- ----------
             ---------- ---------- ---------- ---------- ----------
             ---------- ---------- ---------- ---------- ----------
             ---------- ---------- ---------- ---------- ----------
             ---------- ---------- ---------- ---------- ----------
             ---------- ---------- ---------- ---------- ----------
             ---------- ---------- ---------- ---------- ----------
             ---------- ---------- ---------- ---------- ----------
             ---------- ---------- ---------- ---------- ----------
             ---------- ---------- ---------- ---------- ----------
             ---------- ---------- ---------- ---------- ----------
             ---------- ---------- ---------- ---------- ----------
             ---------- ---------- ---------- ---------- ----------
             ---------- ---------- ---------- ---------- ----------

             ---------- ---------- -------PSN -LFSPEFCSF ISQCVQKDPR
             ---------- ---------- -------PSG -NFSPELSSF ISTCLQKDPN
             ---------- ---------- -------SSE -RFSPEFCSF VSSCLQKDPK
             ---------- ---------- -------SSD -RFSAEFCSF ISLCLQKDPK
             ---------- ---------- ---------- ---------- ----------
             ---------- ---------- -------PSD -QFSPEFCSF ISSCVQKDAK
             ---------- ---------- -------SPD -EFSPEFCSF ISACVQKDPK
             ---------- ---------- -------PAD -QFSPEFCSF IAGCVQKEPK
             ---------- ---------- -------PTD -QFSPEFCSF ISGCVQKEPK
             ---------- ---------- ---------- ---------- VSAILTNSMG
             ---------- ---------- -------SPE -MFSAEFCSL ISACIQKEPK
             ---------- ---------- -------PAD -KFSPEFCSF ISACVQKEPR
             ---------- ---------- -------PAD -KFSSEFCSF ISACIQKEPR
             ---------- ---------- -------PAD -QFSPEFCSF ISACLQKDPK
             ---------- ---------- -------PPG -RFSPEFCSF IAACMQKEPR
             ---------- ---------- -------PSD -QFSPEFCSF VSACIQKDPP
             ---------- ---------- -------PSD -QFSPEFCSF ISACIQKDPK
             ---------- ---------- -------PSD -QFSPEFCSF ISACIQKDPK
             ---------- ---------- -------PPD -QFSPEFCSF ISACIQKNPQ
             ---------- ---------- -------PPD -QFSPEFCSF ISAWYV----
             ---------- ---------- -------PAD -QFSPEFCSF ISACIQKDPA
             ---------- ---------- -------PAD -QFSPEFCAF ISSCIQKDPA
             ---------- ---------- -------PTD -QFSPEFCSF ISACIQKEAT
             ---------- ---------- -------PSD -QFSEEFCSF VSACIQKNAS
             ---------- ---------- -------PPD -KFSPEFCSF IAACIQKRPG
             ---------- ---------- -------SPD -KFSPEFCSF IESCIRKCPS
             ---------- ---------- -------PPD -QFSPEFCSF ISAW------
             ---------- ---------- ---------- ---------- ----------
             ---------- ---------- -------SPD -QFSPEFCSF ISAW------
             ---------- ---------- ---------- ---------- ----------
             ---------- ---------- -------SCD -KFSPEFCNF ISGCLQKEPR
             ---------- ---------- -------PKQ -EFSPEFCSF IDACLQKDPD
             ---------- ---------- -------SKE -KFSSEFCSF IDACLLKDAE
             ---------- ---------- -------SKE -KFSSEFCSF IDACLQKDAE
             ---------- ---------- -------PKH -IFSAEFCSF IDACLQKDAD
             ---------- ---------- -------PRD -SFSPEFCSF IDACLQKDAE
             ---------- ---------- -------PEN -AFSSEFCSF VNDCLQKDAD
             ---------- ---------- -------PAD -AYSPEFCSF VNDCLQKDPD
             ---------- ---------- -------PKD -SYSSEFCSF INDCLQKDAD
             ---------- ---------- -------PAD -HFSSEFCSF VDACLQKDAD
             ---------- ---------- -------PAD -QFSPEFCSF VDACLQKKAD
             ---------- ---------- -------PAD -RFSCEFRSF VEACLRKDAD
             ---------- ---------- -------PAD -RFSWEFRSF VDACLAKEAE
             ---------- ---------- -------PSD -RFSSEFRSF VDACLLKEAD
             ---------- ---------- -------PAD -RFSWEFRSF VDGCLLKEAE
             ---------- ---------- -------PAE -RFTREFRSF VDACLQKEAE
             ---------- ---------- -------SRD -CFSEEFCSF VDVCLQKDPN
             ---------- ---------- -------PHD -IYSEEFCSF INACLQKDAD
             ---------- ---------- -------PAT --ASPEFRHF ISCCLQREPG
             ---------- ---------- -------PAT --ASQEFRHF VSCCLQSDPP
             ---------- ---------- -------PPS --ASREFRNF IQCCLQREPR
             ---------- ---------- -------PIS --ASREFRDF IRCCLQREPA
             ---------- ---------- -------SAA --ASPEFRGF ISCCLQKNPA
             ---------- ---------- -------PPI --ASPEFKSF ISCCLQKNPA
             ---------- ---------- -------PPN --ASPEFKSF ISCCLQKNPA
             ---------- ---------- -------PAA --VSPEFRSF VGYCLQKNPA
             ---------- ---------- -------PEG --CSDEFRSF VDCCLRKESS
             ---------- ---------- -------PEG --CSEEFRSF VECCLRKDSS
             ---------- ---------- -------PEG -RGSEHFRSF VSCCLQKEAT
             ---------- ---------- -------PEG -RGSDDFRNF VSCCLQKEAT
             ---------- ---------- ---------- ---------- ----------
             ---------- ---------- -------PDE --ASSEFGSF VGCCLQKDSS
             ---------- ---------- -------PEE --CSDDLKSF MDCCLRKKAS
             LPFLPPGVHP DWLTLMCLIR YGDPPTPPPS --ASQEFQSF IRCCLQKDAR
             ---------- ---------- ---------- ---------M ANRC------
             ---------- ---------- ---------- --ASPEFQSF IRCCLQKDAG
             ---------- ---------- ---------- -----HIKKF ----------
             ---------- ---------- -------PAD --SSPEFQSF IRACLQKNAC
             ---------- ---------- -------PPD --ASPEFQSF IRCCLQKDAL
             ---------- ---------- -------PPD --ASPEFRNF ISCCLQKDAG
             ---------- ---------- -------PPD --ASPEFKSF IVCCLQKDAV
             ---------- ---------- -------PPD --ASPEFKNF IVCCLQKDAV
             ---------- ---------- -------PSD --ASPEFRDF IILCLQKESA
             ---------- ---------- -------PPD --ASPEFRSF IILCLQKEAA
             ---------- ---------- -------PPE --ATPNFRNF IRLCLQKDAL
             ---------- ---------- -------PPD --ASPEFKSF IRSCLQKNSS
             ---------- ---------- -------PAH --FSPEFRDF ITRCLQKDPA
             ---------- ---------- -------PPN --VSPQFRDF IMRCLQKDPT
             ---------- ---------- -------PPG --TSPLFRDF IMRCLQKDPI
             ---------- ---------- -------PPD --ASPEFQDF IVQCLQKDPA
             ---------- ---------- -------PVT --ASREFRDF ISRCLQRDPA
             ---------- ---------- ------IPQG --TTPQFRSF LEACLQRDAT
             ---------- ---------- ------IPQE --ATPQFRSF LEACLQKDAR
             ---------- ---------- -------PEG -AASTELRGF IAACLRKDHT
             ---------- ---------- -------PEG -AASLEFRGF VAACLRKDHR
             ---------- ---------- -------PDG -AASPELRAF LAACLHKDHT
             ---------- ---------- -------SDG -EASAELRGF VAACLRKDHT
             ---------- ---------- -------SDG -EASAELRGF VAACLHKDYR
             ---------- ---------- -------PAA --ASEEFRDF VARCLEKKAG
             ---------- ---------- -------PAA --ASEEFRDF VSRCLEKKAG
             ---------- ---------- -------PAS AAASAELRGF VASCLHKDPR
             ---------- ---------- -------PVS --CSLEFRDF VGRCLEKDWR
             ---------- ---------- -------PVA --ASPEFGGF VRRCLEKDWR
             ---------- ---------- -------PKD RIYSKEMTDF VNRCCIKNER
             ---------- ---------- -------PAD -QFSPALCDF VGQCLQKDAA
             ---------- ---------- -------PEL -DVSDEFDNF VALGLNKDPT
             ---------- ---------- -------PRN ------FCKT IAV-------
             ---------- ---------- -------PNE ---------- ------ETWP
             ---------- ---------- -------PDQ ---------- ------RTWS

             DRKSAKELLE HKFVKMFED- ---------- ---------- -SDT------
             SRSSAKELME HPFLNKYDY- ---------- ---------- -SGI------
             ARLSAQRLME HPFLSMYDD- ---------- ---------- -LHI------
             ARHSAQQLME HPFLSMYDD- ---------- ---------- -LHI------
             ---------- ---------- ---------- ---------- ----------
             DRPSAQELRE HPFIAKYDD- ---------- ---------- -WNI------
             DRMSATDLLN HAFIRKYED- ---------- ---------- -QNV------
             DRLTALDLLN HPFLQKYES- ---------- ---------- -HGT------
             NRLTALELLN HPFIQKYEG- ---------- ---------- -HGT------
             QRDTFVGTYN YMSVGAY--- ---------- ---------- ----------
             DRMTAAELLK HPFIQKYEN- ---------- ---------- -EDI------
             DRLSAAELLN HPFLQKYSE- ---------- ---------- -QEY------
             ERLSAAELLN HPFLQKYSE- ---------- ---------- -QEY------
             CRPTAAELLN HPFVNKYDE- ---------- ---------- -EEY------
             ERMSAADLLN HPFLRRYEN- ---------- ---------- -EEV------
             ARASSLDLLS HPFIKKFED- ---------- ---------- -KDI------
             DRWTSSDLLK HPFIKKFED- ---------- ---------- -KDI------
             DRWTSSDLLK HPFIKKFED- ---------- ---------- -KDI------
             DRLSSLDLVS HPFIKKFED- ---------- ---------- -KDI------
             ---------- ---------- ---------- ---------- ----------
             ERMSASELLN HAFIKKFEG- ---------- ---------- -KDL------
             ERMSASELLN HPFIKKFED- ---------- ---------- -KDL------
             DRSSAQVLSD HPFLSMYDD- ---------- ---------- -LNI------
             DRSSAQILLN HPFLSMYDD- ---------- ---------- -LNI------
             DRLSTADLLK HPFLQKYSE- ---------- ---------- -EEY------
             ERPSTTDLLK HPFLQKYNE- ---------- ---------- -EEY------
             ---------- ---------- ---------- ---------- ----------
             ---------- ---------- ---------- ---------- ----------
             ---------- ---------- ---------- ---------- ----------
             DLGSVFLGVG YGYGSGFDK- ---------- ---------- -E--------
             YRHSAVELLV FPLLLLHIH- ---------- ---------- ----------
             ARPTADQLLS HPFITKHEK- ---------- ---------- -ERV------
             ARPTAEQLLS HPFIIKYQD- ---------- ---------- -SQV------
             ARPTAEQLLA HPFITKYEE- ---------- ---------- -SHV------
             ARPTAEQLLS HPFITKYEH- ---------- ---------- -ARV------
             ARPTAEQLLS HPFIRKYEN- ---------- ---------- -IEV------
             ARPTCEQLLS HPFIKRYEN- ---------- ---------- -AGV------
             ARPTCEQLFG HPFIKRYEN- ---------- ---------- -AGV------
             ARPSCEQLLS HPFIKRYEN- ---------- ---------- -TTV------
             ARPTAEQLLS HAFIRKYET- ---------- ---------- -TEV------
             ARPTAEQLLS HAFIKRYET- ---------- ---------- -TEV------
             TRPTAEQLLQ HPFIKKYEN- ---------- ---------- -ADV------
             ARPTAEQLLS HPFIQKYEN- ---------- ---------- -EQV------
             ARPTAEQLMS HSFIKKYED- ---------- ---------- -TEV------
             ARPTAEQLMS HPFIKKYEG- ---------- ---------- -QQV------
             ARPTAEQLMS YPFIKKYED- ---------- ---------- -QQI------
             ARPTAEQV-- ---------- ---------- ---------- ----------
             ARPTCDQLLS HSFIKRYEG- ---------- ---------- -PGV------
             KRRSAMQLLQ HPFILRASPS ---------- -------QNR SPQ-------
             KRWSAQQLLQ HPFILKATG- ---------- ---------- -GP-------
             KRWTAATLLN HPFIVNNTG- -GGGGGGGAN PSKQMSSSSQ NHQV------
             KRWTAIRLLS HPFIVMNTAS VAAAAAAGAN ---QMTTQNQ NHQV------
             KRLSAAQLLQ HPFVAG---- ---------- ---------- ----------
             RRPSAAQLLQ HRFIAG---- ---------- ---------- ----------
             RRPSAAQLLQ HRFVAGPQQ- ---------- ---------- ----------
             KRPSAAQLMQ HPFVAG---- ---------- ---------- ----------
             ERWTASQLLG HPFLRESL-- ---------- ---------- ----------
             KRWTAPQLLA HPFLREDL-- ---------- ---------- ----------
             KRWSAAQLLS HPFISKTR-- ---------- ---------- ----------
             KRWSAAQLLS HPFITKTR-- ---------- ---------- ----------
             -----DDLI- ---------- ---------- ---------- ----------
             RRWTARQLLG HPFITKHGG- ---------- ---------- ----------
             ER-------- ---------- ---------- ---------- ----------
             LRWTASQLLS HPFVSQACA- ---------- ---------- -SSAYTPK-G
             ------ALKN HLYFLRV--- ---------- ---------- ----------
             LRWTASQLLS HPFVSPASA- ---------- ---------- -SSA------
             ---------- ---------- ---------- ---------- ----------
             LRPSAKHLLT HPFLTKYKE- ---------- ---------- -KDC------
             LRHTAHGLLL HPFLKKYEQ- ---------- ---------- -RSC------
             RRPSAEMLLT HPFVKKSEL- ---------- ---------- -QPC------
             RRPSAEMLLT HPFVKNSEL- ---------- ---------- -QPC------
             RRPSAEMLLT HPFVKNSEL- ---------- ---------- -QPC------
             RRPSAEMLLS HPFVRKYEG- ---------- ---------- -QPG------
             RRPSAEMLLS HPFVRKYEG- ---------- ---------- -RPG------
             RRPTAEQLLK HAYLTQYEG- ---------- ---------- -QPC------
             QRPSAARLLH HPFLLKSD-- ---------- ---------- ----------
             RRSRACALLS HPFITSRDNN ---------- --------DN GSHC------
             RRPRASALLS HPFLTTRSDD ---------- ---------- -SPC------
             RRPRASVLLS HPFVARYEN- ---------- ---------- -SPC------
             VRPRAYTLLT HRFITKFEDP IAPVVARP-- -VVTNAPKKT RQPTGGHFWG
             VRWSADKLLR HPFVLQSQR- ---------- -----RRGQS QSQVHHPP--
             RRPPVSHLLS HRFVAPR--- ---------- ---------- ----------
             KRPTVSHLLS HQFVAPR--- ---------- ---------- ----------
             KRASVAELIK HPFVAGRNM- ---------- ---------- -AASRL----
             KRASVVELLA HPFVAGRDV- ---------- ---------- -AASRR----
             KRPSAAHLLT HQFVAGRNV- ---------- ---------- -AASKL----
             KRASVAELLA HPFVAGRDV- ---------- ---------- -ATSKC----
             RRASVAELLA HPFVAGRDV- ---------- ---------- -AASKC----
             QRASVAELLE HPFIAERDA- ---------- ---------- -EEAKR----
             RRASVGELLE HPFIAERDA- ---------- ---------- -ADAQR----
             RRATVAQLLA HPFVARRDG- ---------- ---------- -EACRR----
             KRDTVEELLR HSFVKNR--- ---------- ---------- ----------
             RRATVEELLG HPFVAGKPS- ---------- ---------- -RCERQ----
             ERSSIHELLH HDLIMKYVSP SKDDKFRHWC -RKIKSKIKE DKRIKREA-L
             ARPSVTALAA HPFLAMYPD- ---------- ---------- -ASLAE----
             GRMLTKNMIA HPWIFGRDR- ---------- ---------- -ASDKR----
             ----GKALL- ---------- ---------- ---------- ----------
             GVSSLPDYKS -TFPKWP--- ---------- ---------- ----------
             DGMKLADSMN YRFPRLSAT- ---------- ---------- ----------

             NLS------- ---------- ---------- ---------- ----------
             NLA------- ---------- ---------- ---------- ----------
             DLA------- ---------- ---------- ---------- ----------
             DLA------- ---------- ---------- ---------- ----------
             ---------- ---------- ---------- ---------- ----------
             DLA------- ---------- ---------- ---------- ----------
             DLA------- ---------- ---------- ---------- ----------
             KLL------- ---------- ---------- ---------- ----------
             KFL------- ---------- ---------- ---------- ----------
             ---------- ---------- ---------- ---------- ----------
             NLA------- ---------- ---------- ---------- ----------
             GLE------- ---------- ---------- ---------- ----------
             NLE------- ---------- ---------- ---------- ----------
             GLA------- ---------- ---------- ---------- ----------
             NLA------- ---------- ---------- ---------- ----------
             DLG------- ---------- ---------- ---------- ----------
             DLG------- ---------- ---------- ---------- ----------
             DLR------- ---------- ---------- ---------- ----------
             DLE------- ---------- ---------- ---------- ----------
             ---------- ---------- ---------- ---------- ----------
             DLR------- ---------- ---------- ---------- ----------
             DLR------- ---------- ---------- ---------- ----------
             DLA------- ---------- ---------- ---------- ----------
             DLA------- ---------- ---------- ---------- ----------
             HLS------- ---------- ---------- ---------- ----------
             HLS------- ---------- ---------- ---------- ----------
             ---------- ---------- ---------- ---------- ----------
             ---------- ---------- ---------- ---------- ----------
             ---------- ---------- ---------- ---------- ----------
             ---------- ---------- ---------- ---------- ----------
             ---------- ---------- ---------- ---------- ----------
             DLA------- ---------- ---------- ---------- ----------
             NLG------- ---------- ---------- ---------- ----------
             DLA------- ---------- ---------- ---------- ----------
             DLT------- ---------- ---------- ---------- ----------
             DLS------- ---------- ---------- ---------- ----------
             DLA------- ---------- ---------- ---------- ----------
             DLI------- ---------- ---------- ---------- ----------
             DLV------- ---------- ---------- ---------- ----------
             DLA------- ---------- ---------- ---------- ----------
             DLA------- ---------- ---------- ---------- ----------
             DLA------- ---------- ---------- ---------- ----------
             DLA------- ---------- ---------- ---------- ----------
             DLP------- ---------- ---------- ---------- ----------
             DLA------- ---------- ---------- ---------- ----------
             DLA------- ---------- ---------- ---------- ----------
             ---------- ---------- ---------- ---------- ----------
             DLS------- ---------- ---------- ---------- ----------
             ---------- ---------- ---------- ---------- ----------
             ---------- ---------- ---------- ---------- ----------
             HTS------- ---------- ---------- ---------- ----------
             HTS------- ---------- ---------- ---------- ----------
             ---------- ---------- ---------- ---------- ----------
             ---------- ---------- ---------- ---------- ----------
             ---------- ---------- ---------- ---------- ----------
             ---------- ---------- ---------- ---------- ----------
             ---------- ---------- ---------- ---------- ----------
             ---------- ---------- ---------- ---------- ----------
             ---------- ---------- ---------- ---------- ----------
             ---------- ---------- ---------- ---------- ----------
             ---------- ---------- ---------- ---------- ----------
             -LA------- ---------- ---------- ---------- ----------
             ---------- ---------- ---------- ---------- ----------
             SLPPPP---- ---------R TLAVARTVDE FNPSELEKLE ILGYGSGGKV
             ---------- ---------- ---------- ---------- ----------
             SSS------- ---------- ---------- ---------- ----------
             ---------- ---------- ---------- ---------- ----------
             DLS------- ---------- ---------- ---------- ----------
             DLS------- ---------- ---------- ---------- ----------
             SVS------- ---------- ---------- ---------- ----------
             SVS------- ---------- ---------- ---------- ----------
             SVS------- ---------- ---------- ---------- ----------
             VIS------- ---------- ---------- ---------- ----------
             VIS------- ---------- ---------- ---------- ----------
             NLA------- ---------- ---------- ---------- ----------
             ---------- ---------- ---------- ---------- ----------
             DIS------- ---------- ---------- ---------- ----------
             DIS------- ---------- ---------- ---------- ----------
             DIS------- ---------- ---------- ---------- ----------
             SFS------- ---------- ---------- ---------- ----------
             QLLP------ ---------- ---------- --PP------ ----------
             ---------- ---------- ---------- ---------- ----------
             ---------- ---------- ---------- ---------- ----------
             ALR------- ---------- ---------- ---------- ----------
             ALR------- ---------- ---------- ---------- ----------
             ALR------- ---------- ---------- ---------- ----------
             ALR------- ---------- ---------- ---------- ----------
             ALR------- ---------- ---------- ---------- ----------
             ALA------- ---------- ---------- ---------- ----------
             SLA------- ---------- ---------- ---------- ----------
             QLREIIVETI ARSRTYGTRR SLAAAGIYSA --PA------ ----------
             ---------- ---------- ---------- ---------- ----------
             NEW------- ---------- ---------- ---------- ----------
             DRA------- ---------- ---------- ---------- ----------
             VLE------- ---------- ---------- ---------- ----------
             RIA------- ---------- ---------- ---------- ----------
             ---------- ---------- ---------- ---------- ----------
             ---------- ---------- ---------- ---------- ----------
             SLA------- ---------- ---------- ---------- ----------

             ---------- ----AYFTDA GSLIPPLAN- ---------- ----------
             ---------- ----SYFTDA GSPLATLGNL S--------- ----------
             ---------- ----SYFSDA GSPLTTL--- ---------- ----------
             ---------- ----SYFTNA GSPLTTL--- ---------- ----------
             ---------- ---------- ---------- ---------- ----------
             ---------- ----SYFTSV GSPLATF--- ---------- ----------
             ---------- ----ALLSSL SSPV------ ---------- ----------
             ---------- ----ASFLED WSPIS----- ---------- ----------
             ---------- ----ASFLED WSPIS----- ---------- ----------
             ---------- ---------- ---------- ---------- ----------
             ---------- ----VLVPRL -PPGA----- ---------- ----------
             ---------- ----ALLPPL -VPLA----- ---------- ----------
             ---------- ----ALLPRL -VPLA----- ---------- ----------
             ---------- ----KLLPPL -VPLA----- ---------- ----------
             ---------- ----SLIPEM STST------ ---------- ----------
             ---------- ----ILVGTL EPPVNYLR-- ---------- ----------
             ---------- ----ILVGSL A--------- ---------- ----------
             ---------- ----ILVSSL EPPVNFLR-- ---------- ----------
             ---------- ----ILVGSL EPPVNFPR-- ---------- ----------
             ---------- ---------- ---------- ---------- ----------
             ---------- ----ILVESL EPPMNVPE-- ---------- ----------
             ---------- ----ILVESL EPPMNISE-- ---------- ----------
             ---------- ----DYFTTA GSPLATFKQI ---------- ----------
             ---------- ----SYFTTD GSPLATFNTS ---------- ----------
             ---------- ----NLR--- ---------- ---------- ----------
             ---------- ----KIL--- ---------- ---------- ----------
             ---------- ---------- ---------- ---------- ----------
             ---------- ---------- ---------- ---------- ----------
             ---------- ---------- ---------- ---------- ----------
             ---------- -----LFPDW NC-------- ---------- ----------
             ---------- ---------- ---------- ---------- ----------
             ---------- ----TFVQSI FDPTQRLKDL ADMLTI---- ---------H
             ---------- ----AFVQS- ---------- --MLTI---- ---------H
             ---------- ----AFVQSV FDPVQRLKDL ADMLTI---- ---------H
             ---------- ----AFVRSI FDPTQKMKDL ADMLMI---- ---------H
             ---------- ----AFVRSV FDPTQRLKDL ADMLTV---- ---------H
             ---------- ----AYVKGV VNPEERLKQI AEMLAV---- ---------H
             ---------- ----AYVKGV VDPTERLKEI AEMLAV---- ---------H
             ---------- ----AYVKSI VDPTERLKQI AEMLAV---- ---------H
             ---------- ----AFVQNV FDPIERLKDL ADMLTV---- ---------H
             ---------- ----AFVQNV FDPTERLKDL ADMLTM---- ---------H
             ---------- ----GFVHSV FDPTERLKDL SDMLTV---- ---------H
             ---------- ----GFVHSV FDPTERLKDL ADMLTV---- ---------H
             ---------- ----GFVHSI FDPTERLKDL SDMLTV---- ---------H
             ---------- ----GFVQSV FDPTERLKDL SDMLTV---- ---------H
             ---------- ----GFVQSV FDPTERLKDL SDMLTV---- ---------H
             ---------- ---------- ---------- ---------- ----------
             ---------- ----EYNKSV HDPSERLSQI AHMLAV---- ---------H
             ---------- ----NLHQLL PPPRPLSSSS SPT------- ----------
             ---------- ----NLRQML PPPRPLPSAS ---------- ----------
             ---------- ----SLRQML PPPLPHSS-- ---------- ----------
             ---------- ----SLRQML PPPLPHS--- ---------- ----------
             ---------- ---------- PQPLPLAAPP S--------- ----------
             ---------- ---------- PQPQVLAAPP S--------- ----------
             ---------- -------QQQ PQPQPLAPPP S--------- ----------
             ---------- ---------- PQPQPLAAPP PSS------- ----------
             ---------- ---------- ---------- ---------- ----------
             ---------- ---------- ---------- ---------- ----------
             ---------- ---------- ---------- ---------- ----------
             ---------- ---------- ---------- ---------- ----------
             ---------- ---------- ---------- ---------- ----------
             ---------- ----SKLQGL SLS------- ---------- ----------
             ---------- ---------- ---------- ---------- ----------
             YKVRHKRTQF LYALKIVQGD HDILTRSHVV REMEIL---- ----RRTDSP
             ---------- ---------- ---------- ---------- ----------
             ---------- ---------- ---------- ---------- ----------
             ---------- ---------- ---------- ---------- ----------
             ---------- ----PLLKSL QL-------- ---------- ----------
             ---------- ----PLLQSL HL-------- ---------- ----------
             ---------- ----TLLQGL VV-------- ---------- ----------
             ---------- ----DLLQGL VS-------- ---------- ----------
             ---------- ----TLLQGL VL-------- ---------- ----------
             ---------- ----ALLQGL VL-------- ---------- ----------
             ---------- ----ALLQGP VL-------- ---------- ----------
             ---------- ----TLLQGL QV-------- ---------- ----------
             ---------- ---------- ---------- ---------- ----------
             ---------- ----ALLESL AL-------- ---------- ----------
             ---------- ----SLLQSL SL-------- ---------- ----------
             ---------- ----GLLRSP SL-------- ---------- ----------
             ---------- ----RAMGSI FS-------- ---------- ----------
             ---------- ----RLHSST QFRSTPKVPT ---------- ---------L
             ---------- ---------- ---------- ---------- ----------
             ---------- ---------- ---------- ---------- ----------
             ---------- ----RLVAGA ---------- ---------- ----------
             ---------- ----EAIERR CSC------- ---------- ----------
             ---------- ----RLVAGA ---------- ---------- ----------
             ---------- ----KLVTEA STSP------ ---------- ----------
             ---------- ----KLVTEA SMSP------ ---------- ----------
             ---------- ----ALVAEA EL-------- ---------- ----------
             ---------- ----ALVAEA EQS------- ---------- ----------
             ---------- --FLAYLAAE ASPVHPLAAR NKARAAATLV QAWRARRQPH
             ---------- ---------- ---------- ---------- ----------
             ---------- ----RTTFQD KTGQVNTSIY GEE------- ----------
             ---------- ----KLEKKQ SERSTH---- ---------- ----------
             ---------- ----PVLLGA GGA------- ---------- ----------
             ---------- ----ALAARH LDARSKARER GEK------- ----------
             ---------- ---------- ---------- ---------- ----------
             ---------- -------PKV QMVHI----- ---------- ----------
             ---------- ----SLIPNA SLEAINLMSV ---------- ----------

             ---------- ---------- ---------- ---------- ----------
             ---------- ---------- ---------- ---------- ----------
             ---------- ---------- ---------- ---------- ----------
             ---------- ---------- ---------- ---------- ----------
             ---------- ---------- ---------- ---------- ----------
             ---------- ---------- ---------- ---------- ----------
             ---------- ---------- ---------- ---------- ----------
             ---------- ---------- ---------- ---------- ----------
             ---------- ---------- ---------- ---------- ----------
             ---------- ---------- ---------- ---------- ----------
             ---------- ---------- ---------- ---------- ----------
             ---------- ---------- ---------- ---------- ----------
             ---------- ---------- ---------- ---------- ----------
             ---------- ---------- ---------- ---------- ----------
             ---------- ---------- ---------- ---------- ----------
             ---------- ---------- ---------- ---------- ----------
             ---------- ---------- ---------- ---------- ----------
             ---------- ---------- ---------- ---------- ----------
             ---------- ---------- ---------- ---------- ----------
             ---------- ---------- ---------- ---------- ----------
             ---------- ---------- ---------- ---------- ----------
             ---------- ---------- ---------- ---------- ----------
             ---------- ---------- ---------- ---------- ----------
             ---------- ---------- ---------- ---------- ----------
             ---------- ---------- ---------- ---------- ----------
             ---------- ---------- ---------- ---------- ----------
             ---------- ---------- ---------- ---------- ----------
             ---------- ---------- ---------- ---------- ----------
             ---------- ---------- ---------- ---------- ----------
             ---------- ---------- ---------- ---------- ----------
             ---------- ---------- ---------- ---------- ----------
             YYSLFDGF-- ---------- ---------- ---------- ----------
             YYLLFDGS-- ---------- ---------- ---------- ----------
             YYLLFDGP-- ---------- ---------- ---------- ----------
             YYLLFDGP-- ---------- ---------- ---------- ----------
             YYMLFDGP-- ---------- ---------- ---------- ----------
             YYLLFNGS-- ---------- ---------- ---------- ----------
             YYLLFNGS-- ---------- ---------- ---------- ----------
             YYLLFNGT-- ---------- ---------- ---------- ----------
             YYIMFDGP-- ---------- ---------- ---------- ----------
             YYMMFDGP-- ---------- ---------- ---------- ----------
             YYMLFDGP-- ---------- ---------- ---------- ----------
             YYMLFNGP-- ---------- ---------- ---------- ----------
             YYMLFDGP-- ---------- ---------- ---------- ----------
             YYMLFDGA-- ---------- ---------- ---------- ----------
             YYMLFDGP-- ---------- ---------- ---------- ----------
             ---------- ---------- ---------- ---------- ----------
             YYLIFDGG-- ---------- ---------- ---------- ----------
             ---------- ---------- ---------- ---------- ----------
             ---------- ---------- ---------- ---------- ----------
             ---------- ---------- ---------- ---------- ----------
             ---------- ---------- ---------- ---------- ----------
             ---------- ---------- ---------- ---------- ----------
             ---------- ---------- ---------- ---------- ----------
             ---------- ---------- ---------- ---------- ----------
             ---------- ---------- ---------- ---------- ----------
             ---------- ---------- ---------- ---------- ----------
             ---------- ---------- ---------- ---------- ----------
             ---------- ---------- ---------- ---------- ----------
             ---------- ---------- ---------- ---------- ----------
             ---------- ---------- ---------- ---------- ----------
             ---------- ---------- ---------- ---------- ----------
             ---------- ---------- ---------- ---------- ----------
             YVVKCHGV-- ---------- ---------- ---------- ----------
             ---------- ---------- ---------- ---------- ----------
             ---------- ---------- ---------- ---------- ----------
             ---------- ---------- ---------- ---------- ----------
             ---------- ---------- ---------- ---------- ----------
             ---------- ---------- ---------- ---------- ----------
             ---------- ---------- ---------- ---------- ----------
             ---------- ---------- ---------- ---------- ----------
             ---------- ---------- ---------- ---------- ----------
             ---------- ---------- ---------- ---------- ----------
             ---------- ---------- ---------- ---------- ----------
             ---------- ---------- ---------- ---------- ----------
             ---------- ---------- ---------- ---------- ----------
             ---------- ---------- ---------- ---------- ----------
             ---------- ---------- ---------- ---------- ----------
             ---------- ---------- ---------- ---------- ----------
             ---------- ---------- ---------- ---------- ----------
             YVCIF----- ---------- ---------- ---------- ----------
             ---------- ---------- ---------- ---------- ----------
             ---------- ---------- ---------- ---------- ----------
             ---------- ---------- ---------- ---------- ----------
             ---------- ---------- ---------- ---------- ----------
             ---------- ---------- ---------- ---------- ----------
             ---------- ---------- ---------- ---------- ----------
             ---------- ---------- ---------- ---------- ----------
             ---------- ---------- ---------- ---------- ----------
             ---------- ---------- ---------- ---------- ----------
             HGRAYHGSPP RAPAHRPHPS LSSASLTPAS AAAVAVASTS AAGGGGGGGE
             ---------- ---------- ---------- ---------- ----------
             ---------- ---------- ---------- ---------- ----------
             ---------- ---------- ---------- ---------- ----------
             ---------- ---------- ---------- ---------- ----------
             ---------- ---------- ---------- ---------- ----------
             ---------- ---------- ---------- ---------- ----------
             ---------- ---------- ---------- ---------- ----------
             ---------- ---------- ---------- ---------- ----------

             ---------- ---------- ---------- ---------- ----------
             ---------- ---------- ---------- ---------- ----------
             ---------- ---------- ---------- ---------- ----------
             ---------- ---------- ---------- ---------- ----------
             ---------- ---------- ---------- ---------- ----------
             ---------- ---------- ---------- ---------- ----------
             ---------- ---------- ---------- ---------- ----------
             ---------- ---------- ---------- ---------- ----------
             ---------- ---------- ---------- ---------- ----------
             ---------- ---------- ---------- ---------- ----------
             ---------- ---------- ---------- ---------- ----------
             ---------- ---------- ---------- ---------- ----------
             ---------- ---------- ---------- ---------- ----------
             ---------- ---------- ---------- ---------- ----------
             ---------- ---------- ---------- ---------- ----------
             ---------- ---------- ---------- ---------- ----------
             ---------- ---------- ---------- ---------- ----------
             ---------- ---------- ---------- ---------- ----------
             ---------- ---------- ---------- ---------- ----------
             ---------- ---------- ---------- ---------- ----------
             ---------- ---------- ---------- ---------- ----------
             ---------- ---------- ---------- ---------- ----------
             ---------- ---------- ---------- ---------- ----------
             ---------- ---------- ---------- ---------- ----------
             ---------- ---------- ---------- ---------- ----------
             ---------- ---------- ---------- ---------- ----------
             ---------- ---------- ---------- ---------- ----------
             ---------- ---------- ---------- ---------- ----------
             ---------- ---------- ---------- ---------- ----------
             ---------- ---------- ---------- ---------- ----------
             ---------- ---------- ---------- ---------- ----------
             ------DD-- ---------- --LWHHAKSL YTETSVFSFS GK--------
             ------DD-- ---------- -EEWQHMKSI YNEKSVFSFS GK--------
             ------DD-- ---------- -GEWQHMKSF YNEGSAFSFS GK--------
             ------DD-- ---------- --LWQHTKTL YKKDSTFSFS GK--------
             ------DE-- ---------- --LWHHIKTM YNDNSTFSFS DK--------
             ------DG-- ---------- --LWHHMKTF YMEDSTFSFS GN--------
             ------DG-- ---------- --LWHHMKTF YMEESTFSFS GN--------
             ------DG-- ---------- --IWHYMKTF YMEESTFSFS GN--------
             ------ER-- ---------- --TWPHMKTM YRENSALTFG NQ--------
             ------DK-- ---------- --TWPHMKTM YRENSALIFG NQ--------
             ------DS-- ---------- --LWHHMKTF YRQNSTFSFA NQ--------
             ------DK-- ---------- --MWQHMKSI YRPNSCLSFA NQ--------
             ------SV-- ---------- --RWPHMKGI YGPNSTLTFA NQ--------
             ------DV-- ---------- --RWPHMKGL YASNSTLSFV NQ--------
             ------EM-- ---------- --RWPHMKGL YSSNSTLSFG NQ--------
             ---------- ---------- ---------- ---------- ----------
             ------DD-- ---------- --QWCHMKTF YQQDSIFSFS GE--------
             ---------- ---------- ---------- ---------- ----------
             ---------- ---------- ---------- ---------- ----------
             ---------- ---------- ---------- ---------- ----------
             ---------- ---------- ---------- ---------- ----------
             ---------- ---------- ---------- ---------- ----------
             ---------- ---------- ---------- ---------- ----------
             ---------- ---------- ---------- ---------- ----------
             ---------- ---------- ---------- ---------- ----------
             ---------- ---------- ---------- ---------- ----------
             ---------- ---------- ---------- ---------- ----------
             ---------- ---------- ---------- ---------- ----------
             ---------- ---------- ---------- ---------- ----------
             ---------- ---------- ---------- ---------- ----------
             ---------- ---------- ---------- ---------- ----------
             ---------- ---------- ---------- ---------- ----------
             -----YDR-- ---------A GEIQFVLE-- YMDGGSLDKC GQ----RLSE
             ---------- ---------- ---------- ---------- ----------
             ---------- ---------- ---------- ---------- ----------
             ---------- ---------- ---------- ---------- ----------
             ---------- ---------- ---------- ---------- ----------
             ---------- ---------- ---------- ---------- ----------
             ---------- ---------- ---------- ---------- ----------
             ---------- ---------- ---------- ---------- ----------
             ---------- ---------- ---------- ---------- ----------
             ---------- ---------- ---------- ---------- ----------
             ---------- ---------- ---------- ---------- ----------
             ---------- ---------- ---------- ---------- ----------
             ---------- ---------- ---------- ---------- ----------
             ---------- ---------- ---------- ---------- ----------
             ---------- ---------- ---------- ---------- ----------
             ---------- ---------- ---------- ---------- ----------
             ---------- ---------- ---------- ---------- ----------
             ---------- ---------- --------TM NLENGCVSF- ----------
             ---------- ---------- ---------- ---------- ----------
             ---------- ---------- ---------- ---------- ----------
             ---------- ---------- ---------- ---------- ----------
             ---------- ---------- ---------- ---------- ----------
             ---------- ---------- ---------- ---------- ----------
             ---------- ---------- ---------- ---------- ----------
             ---------- ---------- ---------- ---------- ----------
             ---------- ---------- ---------- ---------- ----------
             ---------- ---------- ---------- ---------- ----------
             AEYEVSDDHR AARERHERVV QELLQRRRTF AMAVPTNDFA VRARLRRLGE
             ---------- ---------- ---------- ---------- ----------
             ---------- ---------- ---------- ---------- ----------
             ---------- ---------- ---------- ---------- ----------
             ---------- ---------- ---------- ---------- ----------
             ---------- ---------- ---------- ---------- ----------
             ---------- ---------- ---------- ---------- ----------
             ---------- ---------- ---------- ---------- ----------
             ---------- ---------- ---------- ---------- ----------

             ---------- ---------- ---------- ---------- ----------
             ---------- ---------- ---------- ---------- ----------
             ---------- ---------- ---------- ---------- ----------
             ---------- ---------- ---------- ---------- ----------
             ---------- ---------- ---------- ---------- ----------
             ---------- ---------- ---------- ---------- ----------
             ---------- ---------- ---------- ---------- ----------
             ---------- ---------- ---------- ---------- ----------
             ---------- ---------- ---------- ---------- ----------
             ---------- ---------- ---------- ---------- ----------
             ---------- ---------- ---------- ---------- ----------
             ---------- ---------- ---------- ---------- ----------
             ---------- ---------- ---------- ---------- ----------
             ---------- ---------- ---------- ---------- ----------
             ---------- ---------- ---------- ---------- ----------
             ---------- ---------- ---------- ---------- ----------
             ---------- ---------- ---------- ---------- ----------
             ---------- ---------- ---------- ---------- ----------
             ---------- ---------- ---------- ---------- ----------
             ---------- ---------- ---------- ---------- ----------
             ---------- ---------- ---------- ---------- ----------
             ---------- ---------- ---------- ---------- ----------
             ---------- ---------- ---------- ---------- ----------
             ---------- ---------- ---------- ---------- ----------
             ---------- ---------- ---------- ---------- ----------
             ---------- ---------- ---------- ---------- ----------
             ---------- ---------- ---------- ---------- ----------
             ---------- ---------- ---------- ---------- ----------
             ---------- ---------- ---------- ---------- ----------
             ---------- ---------- ---------- ---------- ----------
             ---------- ---------- ---------- ---------- ----------
             --HNTGSTEI FSA--LSDIR NTLTGDLPSE KLVHVVEKLH CKPCGS----
             --QYKGPNDI FSN--LSDIR RKLAGKWPPE KLIHVVEKLQ CRAHGE----
             --QYVGSNEI FST--LSDVR RKLAGEWPPE KLIHVVEKLQ CRAHGK----
             --QSVGSDDI FAT--LSGIR STLVGDWPPE RLVHVVEKLQ CRGHGQ----
             --VHVGSDNI FGN--LSDIR KTLTGDQPRD RLVHIVEKLQ CCAHGQ----
             --LYVGQSDI FDT--LSNIR TKLKGDRPRE KIVHVVEKLH CRANEE----
             --VYVGRNDI FDT--LSSIR KKLKGDRPRE KIVHVVEKLH CRANGE----
             --VYVGQSDI FDT--LSNIR KKLKGDCPRE KIVHVVEKLH CRAHGE----
             --MIIGSEDI YTT--LSSIR RMLIGENIDE RLVHVVENLQ CCAYAK----
             --MIVGAEDI YST--LSSIR RLLIGDNVDD RLVHVVENLQ CCPYAR----
             --TVCGLDQV FTT--LTDIR NMLAGERAEE RLVHVVENLQ CCAYSK----
             --VVSG-DDI FDT--LTEIR NMLAGERPEE RLVHVIENLS CCAYSK----
             --VVTGAEEI FET--LTNIR NMLAGEHADE RLVHVVENLQ CCAFAK----
             --VVTGADEI YNT--LTNIR SMLAGERAEE RLVHVVENLQ CCAFAK----
             --IVTGAEEI FTT--LTNIR NMLAGERAEE RLVHVVENLQ CCAFAK----
             ---------- ---------- ---------- ---------- ----------
             --THVGKSEI FET--LSRIR KMLKGNSPCE KIAHVMEKVY CRSHGE----
             ---------- ---------- ---------- ---------- ----------
             ---------- ---------- ---------- ---------- ----------
             ---------- ---------- ---------- ---------- ----------
             ---------- ---------- ---------- ---------- ----------
             ---------- ---------- ---------- ---------- ----------
             ---------- ---------- ---------- ---------- ----------
             ---------- ---------- ---------- ---------- ----------
             ---------- ---------- ---------- ---------- ----------
             ---------- ---------- ---------- ---------- ----------
             ---------- ---------- ---------- ---------- ----------
             ---------- ---------- ---------- ---------- ----------
             ---------- ---------- ---------- ---------- ----------
             ---------- ---------- ---------- ---------- ----------
             ---------- ---------- ---------- ---------- ----------
             ---------- ---------- ---------- ---------- ----------
             P--------- ----FLAAVA R--------- QVLHGLKYLH ANKIVHRDIK
             ---------- ---------- ---------- ---------- ----------
             ---------- ---------- ---------- ---------- ----------
             ---------- ---------- ---------- ---------- ----------
             ---------- ---------- ---------- ---------- ----------
             ---------- ---------- ---------- ---------- ----------
             ---------- ---------- ---------- ---------- ----------
             ---------- ---------- ---------- ---------- ----------
             ---------- ---------- ---------- ---------- ----------
             ---------- ---------- ---------- ---------- ----------
             ---------- ---------- ---------- ---------- ----------
             ---------- ---------- ---------- ---------- ----------
             ---------- ---------- ---------- ---------- ----------
             ---------- ---------- ---------- ---------- ----------
             ---------- ---------- ---------- ---------- ----------
             ---------- ---------- ---------- ---------- ----------
             ---------- ---------- ---------- ---------- ----------
             ---------- ---------- ---------- ---------- ----------
             ---------- ---------- ---------- ---------- ----------
             ---------- ---------- ---------- ---------- ----------
             ---------- ---------- ---------- ---------- ----------
             ---------- ---------- ---------- ---------- ----------
             ---------- ---------- ---------- ---------- ----------
             ---------- ---------- ---------- ---------- ----------
             ---------- ---------- ---------- ---------- ----------
             ---------- ---------- ---------- ---------- ----------
             ---------- ---------- ---------- ---------- ----------
             PVTLFGEREM ESQDRLRALM VCLEADGHLD RLVRAQEKEQ GGASAEEEEL
             ---------- ---------- ---------- ---------- ----------
             ---------- ---------- ---------- ---------- ----------
             ---------- ---------- ---------- ---------- ----------
             ---------- ---------- ---------- ---------- ----------
             ---------- ---------- ---------- ---------- ----------
             ---------- ---------- ---------- ---------- ----------
             ---------- ---------- ---------- ---------- ----------
             ---------- ---------- ---------- ---------- ----------

             ---------- ---------- ---------- ---------- ----------
             ---------- ---------- ---------- ---------- ----------
             ---------- ---------- ---------- ---------- ----------
             ---------- ---------- ---------- ---------- ----------
             ---------- ---------- ---------- ---------- ----------
             ---------- ---------- ---------- ---------- ----------
             ---------- ---------- ---------- ---------- ----------
             ---------- ---------- ---------- ---------- ----------
             ---------- ---------- ---------- ---------- ----------
             ---------- ---------- ---------- ---------- ----------
             ---------- ---------- ---------- ---------- ----------
             ---------- ---------- ---------- ---------- ----------
             ---------- ---------- ---------- ---------- ----------
             ---------- ---------- ---------- ---------- ----------
             ---------- ---------- ---------- ---------- ----------
             ---------- ---------- ---------- ---------- ----------
             ---------- ---------- ---------- ---------- ----------
             ---------- ---------- ---------- ---------- ----------
             ---------- ---------- ---------- ---------- ----------
             ---------- ---------- ---------- ---------- ----------
             ---------- ---------- ---------- ---------- ----------
             ---------- ---------- ---------- ---------- ----------
             ---------- ---------- ---------- ---------- ----------
             ---------- ---------- ---------- ---------- ----------
             ---------- ---------- ---------- ---------- ----------
             ---------- ---------- ---------- ---------- ----------
             ---------- ---------- ---------- ---------- ----------
             ---------- ---------- ---------- ---------- ----------
             ---------- ---------- ---------- ---------- ----------
             ---------- ---------- ---------- ---------- ----------
             ---------- ---------- ---------- ---------- ----------
             ---------- GGVIIRAVG- SFIVGNQFLI CGDGVQAEG- -LPSFKDLGF
             ---------- GGVAIRVSG- SFIVGNQFII CGDGMQVEG- -LPNFRDLDI
             ---------- GGVAIRVSG- SFIVGNQFLI CGDGMQVEG- -LPNFRDLNI
             ---------- DGVAIRVSG- SFIVGNQFLI CGDGVQVEG- -LPSFKDLSI
             ---------- EGVAIRVSG- SFVVGGHFTI CGNGVNVEG- -APSFQDLSI
             ---------- TGIAIRVSG- SFIVSNQFLI CGEGLQAEG- -MPSLEELSI
             ---------- TGIAIRVSG- SLIVGNQFLV CGEGLQAEG- -MPSVEELSI
             ---------- TGIAIRVSG- SFIVGNQFLI CGEGLQAEG- -MPSLEELSI
             ---------- RGVMIRASG- SFVIGTHFIP TGDGVQVEAG VLLHIKAGAL
             ---------- RGVMIRASG- SFVFGTHFIP TGDGVQVEG- -LPHHS--PI
             ---------- RGIVIRVSG- AFVLGSHFIP TSDGIQVEG- -LLASP--SL
             ---------- RGIMIRVAG- FFVVGTHFVP TGDGVQVEG- -ILTNP--AL
             ---------- RGVMIRVSG- SFVVGTHFVP TGDGVQVEG- -VPSSP--CI
             ---------- RGVMIRVSG- TFVVGTHFVP TGDGVQVEG- -VPSSP--CM
             ---------- RGVMIRVSG- TFVVGTHFVP TGDGVQVEG- -VPSSS--CM
             ---------- ---------- ELLSRDDFSV PCDHVEIE-- ----------
             ---------- EGMRVRVSG- SFIVGNEFVV CADGVRAEG- -MLSIDELSP
             ---------- ---------- ---------- ---------- ----------
             ---------- ---------- ---------- ---------- ----------
             ---------- ---------- ---------- ---------- ----------
             ---------- ---------- ---------- ---------- ----------
             ---------- ---------- ---------- ---------- ----------
             ---------- ---------- ---------- ---------- ----------
             ---------- ---------- ---------- ---------- ----------
             ---------- ---------- ---------- ---------- ----------
             ---------- ---------- ---------- ---------- ----------
             ---------- ---------- ---------- ---------- ----------
             ---------- ---------- ---------- ---------- ----------
             ---------- ---------- ---------- ---------- ----------
             ---------- ---------- ---------- ---------- ----------
             ---------- ---------- ---------- ---------- ----------
             ---------- ---------- ---------- ---------- ----------
             PSNLLLNSR- RQVKIADFGV SRILSKSLDP CNSCVGTFA- -YMSPERIDP
             ---------- ---------- ---------- ---------- ----------
             ---------- ---------- ---------- ---------- ----------
             ---------- ---------- ---------- ---------- ----------
             ---------- ---------- ---------- ---------- ----------
             ---------- ---------- ---------- ---------- ----------
             ---------- ---------- ---------- ---------- ----------
             ---------- ---------- ---------- ---------- ----------
             ---------- ---------- ---------- ---------- ----------
             ---------- ---------- ---------- ---------- ----------
             ---------- ---------- ---------- ---------- ----------
             ---------- ---------- ---------- ---------- ----------
             ---------- ---------- ---------- ---------- ----------
             ---------- ---------- ---------- ---------- ----------
             ---------- ---------- ---------- ---------- ----------
             ---------- ---------- ---------- ---------- ----------
             ---------- ---------- ---------- ---------- ----------
             ---------- ---------- ---------- ---------- ----------
             ---------- ---------- ---------- ---------- ----------
             ---------- ---------- ---------- ---------- ----------
             ---------- ---------- ---------- ---------- ----------
             ---------- ---------- ---------- ---------- ----------
             ---------- ---------- ---------- ---------- ----------
             ---------- ---------- ---------- ---------- ----------
             ---------- ---------- ---------- ---------- ----------
             ---------- ---------- ---------- ---------- ----------
             ---------- ---------- ---------- ---------- ----------
             AAT---DCRW RTARLRPAR- TEICARQWQR TP-------- VTPVAPRPQP
             ---------- ---------- ---------- ---------- ----------
             ---------- ---------- ---------- ---------- ----------
             ---------- ---------- ---------- ---------- ----------
             ---------- GGGAAGARG- ---------- ---------- ----------
             ---------- ---------- ---------- ---------- ----------
             ---------- ---------- ---------- ---------- ----------
             ---------- ---------- ---------- ---------- ----------
             ---------- ---------- ---------- ---------- ----------

             ---------- ---------- ---------- ---------- ----------
             ---------- ---------- ---------G TFSV------ ----------
             ---------- ---------- ---------- ---------- ----------
             ---------- ---------- ---------- ---------- ----------
             ---------- ---------- ---------- ---------- ----------
             ---------- ---------- ---------- ---------- ----------
             ---------- ---------- ---------- ---------- ----------
             ---------- ---------- ---------- ---------- ----------
             ---------- ---------- ---------- ---------- ----------
             ---------- ---------- ---------- ---------- ----------
             ---------- ---------- ---------- ---------- ----------
             ---------- ---------- ---------- ---------- ----------
             ---------- ---------- ---------- ---------- ----------
             ---------- ---------- ---------- ---------- ----------
             ---------- ---------- ---------- ---------- ----------
             ---------- ---------- ---------- ---------- ----------
             ---------- ---------- ---------- ---------- ----------
             ---------- ---------- ---------- ---------- ----------
             ---------- ---------- ---------- ---------- ----------
             ---------- ---------- ---------- ---------- ----------
             ---------- ---------- ---------- ---------- ----------
             ---------- ---------- ---------- ---------- ----------
             ---------- ---------- ---------V L--------- ----------
             ---------- ---------- ---------N RYDDR----- ----------
             ---------- ---------- ---------- ---------- ----------
             ---------- ---------- ---------- ---------- ----------
             ---------- ---------- ---------- ---------- ----------
             ---------- ---------- ---------- ---------- ----------
             ---------- ---------- ---------- ---------- ----------
             ---------- ---------- ---------- ---------- ----------
             ---------- ---------- ---------- ---------- ----------
             DVASRRV--- ---------- ---------G RFQ------- ---EQF----
             NIADKRM--- ---------- ---------G TFK------- ---EQF----
             DISSKRM--- ---------- ---------G TFK------- ---EQF----
             EISSNRM--- ---------- ---------G TFQ------- ---EQF----
             DVESQKM--- ---------- ---------G KFY------- ---EQF----
             DIPSKRV--- ---------- ---------G QFR------- ---EQF----
             DIPSKRV--- ---------- ---------G QFR------- ---EQF----
             DIPSKRV--- ---------- ---------G QFR------- ---EQF----
             SATVKLF--- ------LGCR ITLHLVC--G TFESGGQNHT ITGDQLLEIV
             DLQKTRM--- ---------- ---------G TFN------- ---EHF----
             DVQSRQM--- ---------- ---------G TFS------- ---EQF----
             ESQKRRM--- ---------- ---------G SFS------- ---EQF----
             DVEKQRM--- ---------- ---------G TFS------- ---EQF----
             DVEKRRM--- ---------- ---------G TFN------- ---EQF----
             DVEKRRI--- ---------- ---------G TFN------- ---EQF----
             ---------- ---------- ---------- ---------- ----------
             DILSKQA--- ---------- ---------G HFQ------- ---EDF----
             ---------- ---------- ---------- ---------- T---------
             ---------- ---------- ---------- ---------- ----------
             ---------- ---------- ---------- ---------- ----------
             ---------- ---------- ---------- ---------- ----------
             ---------- ---------- ---------- ---------- ----------
             ---------- ---------- ---------- ---------- ----------
             ---------- ---------- ---------- ---------- ----------
             ---------- ---------- ---------- ---------- ----------
             ---------- ---------- ---------- ---------- ----------
             ---------- ---------- ---------- ---------- ----------
             ---------- ---------- ---------- ---------- ----------
             ---------- ---------- ---------- ---------- ----------
             ---------- ---------- ---------- ---------- ----------
             ---------- ---------- ---------- ---------- ----------
             ---------- ---------- ---------- ---------- ----------
             DMNDGRYDGY AGDIWSLGLS -L--LECYVG RLPFLPPG-- -VHPDWPTLM
             ---------- ---------- ---------- ---------- ----------
             ---------- ---------- ---------- ---------- ----------
             ---------- ---------- ---------- ---------- ----------
             ---------- ---------- ---------- ---------- ----------
             ---------- ---------- ---------- ---------- ----------
             ---------- ---------- ---------- ---------- ----------
             ---------- ---------- ---------- ---------- ----------
             ---------- ---------- ---------- ---------- ----------
             ---------- ---------- ---------- ---------- ----------
             ---------- ---------- ---------- ---------- ----------
             ---------- ---------- ---------- ---------- ----------
             ---------- ---------- ---------- ---------- ----------
             ---------- ---------- ---------- ---------- ----------
             ---------- ---------- ---------- ---------- ----------
             ---------- ---------- ---------- ---------- ----------
             ---------- ---------- ---------- ---------- ----------
             ---------- ---------- --ILIYCH-G PTPAW----- ----------
             ---------- ---------- ---------- ---------- ----------
             ---------- ---------- ---------- ---------- ----------
             ---------- ---------- ---------- ---------- ----------
             ---------- ---------- ---------- ---------- ----------
             ---------- ---------- ---------- ---------- ----------
             ---------- ---------- ---------- ---------- ----------
             ---------- ---------- ---------- ---------- ----------
             ---------- ---------- ---------G DL-------- ----------
             ---------- ---------- ---------G DL-------- ----------
             DRSRGQP--- ---------- ---------G AAP------- ----------
             ---------- ---------- ---------- ---------- ----------
             ---------- ---------- ---------- ---------- ----------
             ---------- ---------- ---------- ---------- ----------
             ---------- ---------- ---------G AAGVG----- ----------
             ---------- ---------- ---------- ---------- ----------
             ---------- ---------- ---------- ---------- ----------
             ---------- ---------- ---------- ---------- ----------
             ---------- ---------- ---------- ---------- ----------

             ---------- ---------- ---------- ---------- ----------
             ---------- ---------- ---------- ---------- ----------
             ---------- ---------- ---------- ---------- ----------
             ---------- ---------- ---------- ---------- ----------
             ---------- ---------- ---------- ---------- ----------
             ---------- ---------- ---------- ---------- ----------
             ---------- ---------- ---------- ---------- ----------
             ---------- ---------- ---------- ---------- ----------
             ---------- ---------- ---------- ---------- ----------
             ---------- ---------- ---------- ---------- ----------
             ---------- ---------- ---------- ---------- ----------
             ---------- ---------- ---------- ---------- ----------
             ---------- ---------- ---------- ---------- ----------
             ---------- ---------- ---------- ---------- ----------
             ---------- ---------- ---------- ---------- ----------
             ---------- ---------- ---------- ---------- ----------
             ---------- ---------- ---------- ---------- ----------
             ---------- ---------- ---------- ---------- ----------
             ---------- ---------- ---------- ---------- ----------
             ---------- ---------- ---------- ---------- ----------
             ---------- ---------- ---------- ---------- ----------
             ---------- ---------- ---------- ---------- ----------
             ---------- ---------- ---------- ---------- ----------
             ---------- ---------- ---------- ---------- ----------
             ---------- ---------- ---------- ---------- ----------
             ---------- ---------- ---------- ---------- ----------
             ---------- ---------- ---------- ---------- ----------
             ---------- ---------- ---------- ---------- ----------
             ---------- ---------- ---------- ---------- ----------
             ---------- ---------- ---------- ---------- ----------
             ---------- ---------- ---------- ---------- ----------
             ----VVESGD LI-------- ---------- ------GKYF LAKQ------
             ----VIEASD AI-------- ---------- ------GCYQ IVDQ------
             ----IIEAGD AI-------- ---------- ------GCYY IANQ------
             ----IMEPGD AI-------- ---------- ------GRYF ITKQ------
             ----IMEPGA AI-------- ---------- ------GCFT IAKQ------
             ----IMHPGR SM-------- ---------- ------GCYY ISRQ------
             ----MMLPGI SM-------- ---------- ------GSFH ISRQ------
             ----IMEPGS SM-------- ---------- ------GCYY ILRQ------
             HLLCVMESNS SIQSSVDH-- ---------- PSIQAHGSEQ SSSN------
             ----IMEPGQ QL-------- ---------- ------GCYY ILKQ------
             ----VMEPAE QQ-------- ---------- ------GSFF ISKQ------
             ----VMEPGE ST-------- ---------- ------GSLY ISKQ------
             ----CMEPGE QM-------- ---------- ------GSFY ISKQ------
             ----CMEPGE QM-------- ---------- ------GSFY ISKQ------
             ----CMEPGE HI-------- ---------- ------GSFY ILKQ------
             ---------- ---------- ---------- ---------- ----------
             ----FMEPGT AL-------- ---------- ------GCYV ISKQ------
             ---------- ---------- ---------- ---------- ----------
             ---------- ---------- ---------- ---------- ----------
             ---------- ---------- ---------- ---------- ----------
             ---------- ---------- ---------- ---------- ----------
             ---------- ---------- ---------- ---------- ----------
             ---------- ---------- ---------- ---------- ----------
             ---------- ---------- ---------- ---------- ----------
             ---------- ---------- ---------- ---------- ----------
             ---------- ---------- ---------- ---------- ----------
             ---------- ---------- ---------- ---------- ----------
             ---------- ---------- ---------- ---------- ----------
             ---------- ---------- ---------- ---------- ----------
             ---------- ---------- ---------- ---------- ----------
             ---------- ---------- ---------- ---------- ----------
             ---------- ---------- ---------- ---------- ----------
             CLIRYGDPPT PPPSATQEFQ SFIRCCLQKD ARLRWTASQL LSHPFVSQAG
             ---------- ---------- ---------- ---------- ----------
             ---------- ---------- ---------- ---------- ----------
             ---------- ---------- ---------- ---------- ----------
             ---------- ---------- ---------- ---------- ----------
             ---------- ---------- ---------- ---------- ----------
             ---------- ---------- ---------- ---------- ----------
             ---------- ---------- ---------- ---------- ----------
             ---------- ---------- ---------- ---------- ----------
             ---------- ---------- ---------- ---------- ----------
             ---------- ---------- ---------- ---------- ----------
             ---------- ---------- ---------- ---------- ----------
             ---------- ---------- ---------- ---------- ----------
             ---------- ---------- ---------- ---------- ----------
             ---------- ---------- ---------- ---------- ----------
             ---------- ---------- ---------- ---------- ----------
             ---------- ---------- ---------- ---------- ----------
             ---------- ---------- ---------- ------SAHY LNGP------
             ---------- ---------- ---------- ---------- ----------
             ---------- ---------- ---------- ---------- ----------
             ---------- ---------- ---------- ---------- ----------
             ---------- ---------- ---------- ---------- ----------
             ---------- ---------- ---------- ---------- ----------
             ---------- ---------- ---------- ---------- ----------
             ---------- ---------- ---------- ---------- ----------
             ---------- ---------- ---------- ---------- ----------
             ---------- ---------- ---------- ---------- ----------
             ----IANPAA PP-------- ---------- ------PLLL LVHS------
             ---------- ---------- ---------- ---------- ----------
             ---------- ---------- ---------- ---------- ----------
             ---------- ---------- ---------- ---------- ----------
             ---------- ---------- ---------- ---------- ----------
             ---------- ---------- ---------- ---------- ----------
             ---------- ---------- ---------- ---------- ----------
             ---------- ---------- ---------- ---------- ----------
             ---------- ---------- ---------- ---------- ----------

             ---------- ---------- ----------
             ---------- ---------- ----------
             ---------- ---------- ----------
             ---------- ---------- ----------
             ---------- ---------- ----------
             ---------- ---------- ----------
             ---------- ---------- ----------
             ---------- ---------- ----------
             ---------- ---------- ----------
             ---------- ---------- ----------
             ---------- ---------- ----------
             ---------- ---------- ----------
             ---------- ---------- ----------
             ---------- ---------- ----------
             ---------- ---------- ----------
             ---------- ---------- ----------
             ---------- ---------- ----------
             ---------- ---------- ----------
             ---------- ---------- ----------
             ---------- ---------- ----------
             ---------- ---------- ----------
             ---------- ---------- ----------
             ---------- ---------- ----------
             ---------- ---------- ----------
             ---------- ---------- ----------
             ---------- ---------- ----------
             ---------- ---------- ----------
             ---------- ---------- ----------
             ---------- ---------- ----------
             ---------- ---------- ----------
             ---------- ---------- ----------
             --ELYITNLD ---------- ----------
             --ELYIMSPN T--------- ----------
             --ELYIMSEN S--------- ----------
             --DLYIIQ-- ---------- ----------
             --ELYVLQ-- ---------- ----------
             --DLYIIQA- ---------- ----------
             --DLYIIQA- ---------- ----------
             --DLYIIQA- ---------- ----------
             --AAHLV--- ---------- ----------
             --ELFLQQ-- ---------- ----------
             --ELYIQQ-- ---------- ----------
             --DLTIQQ-- ---------- ----------
             --ELYIQQ-- ---------- ----------
             --ELYIQQ-- ---------- ----------
             --ELHIQQ-- ---------- ----------
             ---------- ---------- ----------
             --ELHIADT- ---------- ----------
             ---------- ---------- ----------
             ---------- ---------- ----------
             ---------- ---------- ----------
             ---------- ---------- ----------
             ---------- ---------- ----------
             ---------- ---------- ----------
             ---------- ---------- ----------
             ---------- ---------- ----------
             ---------- ---------- ----------
             ---------- ---------- ----------
             ---------- ---------- ----------
             ---------- ---------- ----------
             ---------- ---------- ----------
             ---------- ---------- ----------
             ---------- ---------- ----------
             ASSAYTPKVS EPPKTDFPSI LFGFTSLNIK
             ---------- ---------- ----------
             ---------- ---------- ----------
             ---------- ---------- ----------
             ---------- ---------- ----------
             ---------- ---------- ----------
             ---------- ---------- ----------
             ---------- ---------- ----------
             ---------- ---------- ----------
             ---------- ---------- ----------
             ---------- ---------- ----------
             ---------- ---------- ----------
             ---------- ---------- ----------
             ---------- ---------- ----------
             ---------- ---------- ----------
             ---------- ---------- ----------
             ---------- ---------- ----------
             -------KCQ SS-------- ----------
             ---------- ---------- ----------
             ---------- ---------- ----------
             ---------- ---------- ----------
             ---------- ---------- ----------
             ---------- ---------- ----------
             ---------- ---------- ----------
             ---------- ---------- ----------
             ---------- ---------- ----------
             ---------- ---------- ----------
             --RHHCRRCT ER-------- ----------
             ---------- ---------- ----------
             ---------- ---------- ----------
             ---------- ---------- ----------
             ---------- ---------- ---------K
             ---------- ---------- ----------
             ---------- ---------- ----------
             ---------- ---------- ----------
             ---------- ---------- ----------
