# Supplementary material for: A phylogenetic study of the members of the MAPK and MEK families across Viridiplantae
Source: PLoS One. 2021 Apr 23;16(4):e0250584. doi: 10.1371/journal.pone.0250584 (PMC8064577; doi:10.1371/journal.pone.0250584)
Supplement: S3 File — (TXT) [file pone.0250584.s017.txt]

(AtMPK1:0.1761290336,AtMPK2:0.1856282051,((VvMPK1:0.1821147007,(((AhMPK1:0.0871015001,BvMPK1:0.0739263200):0.3039555225[100],(AmtrMPK2:0.2835353402,(((PaMPK1:0.0676132063,PaMPK7a:1.1563997630):0.3209533732[100],PaMPK2:0.3082160087):0.1244141774[99],((((((IeMPK1:0.3949084421,SmMPK1b:0.9625377054):0.1774785263[100],SmMPK1a:0.3195155156):0.1181060231[98],MpMPK1:0.1434335833):0.0358312638[96],((SfMPK1a:0.0823401872,SfMPK1b:0.0932890534):0.0317657982[100],(PpMPK1a:0.0337503648,PpMPK1b:0.1310269227):0.0693912130[100]):0.1275522304[100]):0.1542064193[98],((AfMPK1a:0.1220914216,ScMPK1:0.2292407098):0.1293060625[86],AfMPK1b:0.4591294830):0.5811999850[100]):0.1194791534[84],(CrMPK3:1.3364737643,(((((((((((AtMPK3:0.4658707917,(AhMPK3a:0.0960437316,AhMPK3b:0.1376645614):0.2382937312[100]):0.0884048360[100],VvMPK3:0.2285004888):0.1687736895[100],(OsMPK3:0.1522508247,BdMPK1a:0.1541912913):0.6889162308[100]):0.2486347028[100],AmtrMPK3:0.7967214557):0.1042294395[99],(((((AtMPK6:0.1475692433,AtMPK10:1.0632058485):0.0944111031[92],(VvMPK6:0.1305247385,(AhMPK3c:0.0758254152,BvMPK6:0.0650426127):0.1909105805[100]):0.0450020083[99]):0.0670085823[91],(OsMPK6:0.0361473712,BdMPK3:0.0687691816):0.2077047614[100]):0.1039680615[90],AmtrMPK6:0.5292911817):0.0732547125[91],(PtMPK6:0.1435983838,(PtMPK3:0.4285590922,PaMPK6:0.1312993543):0.6703798208[100]):0.1311487131[93]):0.0989575962[90]):0.2508773308[100],((AfMPK6a:1.2187261466,((AfMPK3:0.4620249115,(ScMPK6a:0.4477025028,AfMPK6b:0.7570068618):0.0799692694[100]):0.6347620690[100],ScMPK6b:0.8602273204):0.1867488772[98]):0.2541719964[100],((AfMPK4c:0.2651939980,ScMPK4d:0.6835485710):0.2556759147[100],(ScMPK3:0.3683866256,ScMPK4c:0.3718004924):0.3429964359[100]):0.7922735999[100]):0.0989159348[89]):0.1271039945[95],(((((((((((((AtMPK4:0.1557213141,AtMPK11:0.2925171439):0.1276150489[100],AtMPK12:0.6408353727):0.0755777358[100],VvMPK4a:0.1707123528):0.0445832324[83],AhMPK11:0.4543798993):0.0624115851[99],(VvMPK4b:0.1278673922,(((AhMPK2:0.0902817458,AhMPK5:0.0518088572):0.0386792464[100],BvMPK4:0.0654533416):0.2874792149[100],AtMPK5:0.7966389563):0.0723075708[99]):0.0971866675[98]):0.0172954215[89],((OsMPK5:0.1102918912,BdMPK4a:0.1772489964):0.2577198252[100],(OsMPK4:0.0329591915,BdMPK4b:0.1466855401):0.3526449862[100]):0.0566184184[80]):0.1939617753[100],(AmtrMPK5:0.1423976246,AmtrMPK13:0.0328181177):0.3895206400[100]):0.1128047582[99],((VvMPK13:0.2479438263,((AhMPK13:0.1317262610,BvMPK13:0.1110395380):0.2570642016[100],AtMPK13:0.5920417032):0.1017962643[100]):0.2525822964[100],AmtrMPK4:0.2407066251):0.1850527189[100]):0.0570752357[86],(PtMPK11:0.0000028572,PaMPK11:0.0841895729):0.3243947923[100]):0.0000022590[49],(PtMPK4:0.0666796365,PaMPK4:0.0996859937):0.4308280812[100]):0.1367164493[100],((((AfMPK4a:0.1127695053,AfMPK4b:0.4590083840):0.0349444904[99],ScMPK4a:0.3023576261):0.0440285719[95],ScMPK4b:0.2658080718):0.1847354885[97],((IeMPK5:1.4842058039,AfMPK13:1.4701085828):0.2475808850[88],((SfMPK4b:0.2850431012,SfMPK4d:0.1371991227):0.2825642161[100],(PpMPK5a:0.1789102205,PpMPK5b:0.0525647782):0.3487561590[100]):0.4389002354[100]):1.5643616774[100]):0.0910582718[83]):0.1023670628[81],((((SfMPK4a:0.1268817597,SfMPK4c:0.0743557989):0.1899937063[100],PpMPK4a:0.2239888988):0.0585013622[100],MpMPK4a:0.1908885039):0.0727868008[100],PpMPK5c:0.8356356323):0.0668369537[83]):0.0678047746[79],(IeMPK11:0.0905158653,SmMPK11:0.2158668297):0.3064701692[100]):0.2381344477[95]):0.4587629122[100],(Fus3:2.6204451107,((((((((((((AtMPK8:0.1001424128,AtMPK15:0.2287211435):0.2048381260[100],(AtMPK9:0.1892155285,BvMPK9:0.2781193098):0.0464752488[51]):0.0396270875[95],(VvMPK9a:0.1837715565,((OsMPK15b:0.1379122542,BdMPK16:0.1746152631):0.1136491284[100],OsMPK15c:0.2364285549):0.3852471406[100]):0.0590557840[68]):0.0440641540[69],((AmtrMPK16a:0.2718807615,(((OsMPK17a:0.0729317433,BdMPK9b:0.1401025062):0.1054117521[100],OsMPK17b:0.3719733915):0.1258099564[100],AtMPK17:0.6968433349):0.1146921912[75]):0.0329026520[73],VvMPK9b:0.3450271268):0.0433931629[81]):0.1974729688[100],(PtMPK9:0.0274106165,PtMPK15:1.3781374419):0.2000564860[100]):0.1476005159[100],((((((((AtMPK16:0.2152558411,(AhMPK16a:0.0757440549,(AhMPK16b:0.0249674760,BvMPK16:0.0791191415):0.0094510009[97]):0.0815397456[100]):0.0401567507[100],VvMPK16:0.0590994441):0.0564403896[100],((OsMPK15a:0.0605190097,BdMPK9a:0.0842309804):0.0546040785[100],OsMPK16:0.0979558429):0.2713402872[100]):0.0513921669[95],AmtrMPK16b:0.2131725206):0.1504979752[100],((PtMPK16a:0.0229418390,PaMPK8:0.3194404077):0.3078987885[100],(PaMPK16:0.1959074212,(((SmMPK16a:0.5383367971,((AfMPK20a:0.1303074799,AfMPK20b:0.2794093250):0.1766899538[100],ScMPK16a:0.3249866112):0.1310440601[100]):0.1087947008[99],(((AtMPK20:0.3120734966,(OsMPK20a:0.2150131092,BdMPK20c:0.1569473739):0.4653217079[100]):0.0433401839[59],((VvMPK19:0.3021490160,(((AhMPK19a:0.1006822140,AhMPK19b:0.0646353898):0.0388629830[100],BvMPK19:0.0640158023):0.1918362088[100],(AtMPK18:0.1541422239,AtMPK19:0.1252522601):0.2413168226[100]):0.1099167386[100]):0.1557033634[100],VvMPK20:0.1236623266):0.0555248851[94]):0.0446840287[90],((BdMPK20a:0.2066085706,BdMPK20b:0.3802521302):0.1325225172[100],((OsMPK20b:0.1007372237,BdMPK20e:0.2825517972):0.0979946501[100],(OsMPK20c:0.0807678885,BdMPK20d:0.0845588978):0.0754009329[100]):0.2556486080[100]):0.0736593313[98]):0.3195409570[100]):0.0169209621[82],PtMPK20:0.2176644880):0.0969203203[97]):0.0528419887[98]):0.0490474717[88]):0.1329402832[100],(IeMPK16a:0.3299640337,SmMPK16b:0.2565989099):0.1391121374[100]):0.0749510250[98],(IeMPK17:0.0681542490,(((SfMPK16a:0.0640423155,SfMPK16b:0.0350745408):0.1572325997[100],(PpMPK16a:0.0171351717,PpMPK16b:0.0400771673):0.2264055744[100]):0.0692617403[94],MpMPK16:0.2216894712):0.0532998755[99]):0.0209042738[95]):0.0545819696[99],ScMPK9b:0.4891365016):0.0755948691[86]):0.0896869802[87],(AfMPK16c:0.1410124837,ScMPK9a:0.2067183750):0.5432362842[100]):0.0467533749[57],((AfMPK16a:0.1546942899,ScMPK16b:0.1456504421):0.3971539903[100],(AfMPK16b:0.4699054781,ScMPK16c:0.3907955399):0.2196473883[100]):0.3127440874[100]):0.3257062932[99],CrMPK20:0.6973620399):0.1236489345[93],CrMPK18:2.0464941219):0.3500534041[85],OtMPK9:1.1180134243):1.2301232185[100],(((((IeMPK4:0.5926158325,(AfMPK4d:0.1728297431,ScMPK2:0.2411789394):0.1909464669[100]):0.1259483357[100],(PpMPK15:0.3198258353,MpMPK4b:0.2624419584):0.1176342896[85]):0.3842017420[85],CrMPK7:0.7037010454):2.7174205844[100],(((VvMPK5a:0.5176404802,AtMHK:0.7245336591):0.9311166298[100],(((VvMPK5b:1.0054130097,PtMPK5a:0.7069644575):0.4288757372[100],MpMPK5:0.6692371846):0.1901912721[56],CrMPK15:1.3205819338):0.9300568110[100]):2.6364375835[100],((((PtMPK5b:0.6103242340,(PpMPK4b:0.7558837375,PtMPK5c:0.9539255766):0.2255656209[99]):0.4010249284[100],PpMPK4c:1.1475061919):2.4482769225[100],(PtMPK16b:0.7639050872,IeMPK16c:0.6957516690):1.9403071613[100]):0.5697147816[99],IeMPK16b:3.3527006828):1.1124241139[100]):1.1998642095[100]):0.5472640174[62],(((PaMPK5:0.3689014925,PaMPK7b:0.5603117044):0.3315887448[100],PaMPK10:1.2190949415):3.1498206635[100],MpMPK3:4.3016717700):0.9132853002[66]):0.4693021137[92]):0.4375919227[88]):0.5941861499[100]):0.2779367654[98],CrMPK4:0.9689570294):0.1221450044[97],OtMPK13:1.2243125754):0.2438135415[98],OtMPK2:2.2822452453):0.2672710159[97]):0.4278762728[98]):0.2733239262[100]):0.8032500456[100]):0.0963441742[98]):0.0362954882[54],((AtMPK7:0.1067076740,AtMPK14:0.3696859529):0.2237283329[100],VvMPK7:0.6556181766):0.1947038191[99]):0.0309248110[53]):0.0430073082[55],((OsMPK7:0.0415819190,BdMPK1b:0.1452545708):0.0874608778[100],OsMPK14:0.1476758617):0.2769475229[100]):0.1782027534[100])OROOT;
