# Supplementary material for: A phylogenetic study of the members of the MAPK and MEK families across Viridiplantae
Source: PLoS One. 2021 Apr 23;16(4):e0250584. doi: 10.1371/journal.pone.0250584 (PMC8064577; doi:10.1371/journal.pone.0250584)
Supplement: S4 File — (TXT) [file pone.0250584.s018.txt]

(AtMEK1:0.4085181740,AtMEK2:0.2429971041,((VvMEK2:0.1184290393,(AhMEK2:0.1103458533,BvMEK2:0.0417009174):0.2773758592[100]):0.0421324114[96],((AmtrMEK2:0.1754401490,((PtMEK6a:0.0069694254,PaMEK6b:0.5639229662):0.1461793224[100],(((((AfMEK6a:0.0388889309,AfMEK6b:0.2324179795):0.0149625278[76],ScMEK6:0.0599636753):0.2084101051[100],ScMEK2:0.5709414259):0.0508043273[72],((((((SfMEK6a:0.0374020622,SfMEK6b:0.1042097753):0.0899818641[100],(PpMEK1b:0.1560954395,PpMEK1c:0.2122516189):0.3001624008[100]):0.0369735673[96],PpMEK1a:0.3185416900):0.0495923061[94],MpMEK6:0.2959398467):0.0467080464[75],SmMEK6:0.2359213520):0.0376941777[72],(IeMEK6:0.8062127475,(((((((AtMEK3:0.1821748671,(AhMEK3:0.0902266058,BvMEK3:0.0285042801):0.1125037012[100]):0.0435229716[99],VvMEK3:0.0983904654):0.0472885781[99],(AmtrMEK3:0.1399009740,(((AfMEK3:0.1462850765,ScMEK3:0.0827855582):0.1306390480[100],(((SfMEK3:0.0581767259,(PpMEK3b:0.0271925784,PpMEK3a:0.1114062196):0.0422852239[100]):0.0606081830[100],MpMEK3:0.1163236179):0.0256713573[99],SmMEK3:0.1136460094):0.0608809012[99]):0.0556711489[97],PaMEK3:0.5675044591):0.1706141688[99]):0.0547997204[84]):0.1269255387[88],((OsMEK3:0.0417054803,(BdMEK3a:0.0359307733,BdMEK3b:0.0516542631):0.0267445015[100]):0.0654244418[100],BdMEK3c:0.3818094313):0.0876326787[100]):0.9532411786[100],Ste7:1.9187642255):0.1928032311[46],((((((((AtMEK4:0.1389120468,AtMEK5:0.1210978520):0.1170594425[100],VvMEK5:0.3540720693):0.0494683104[90],(AhMEK5:0.1215459387,BvMEK5:0.1425218787):0.1492550910[100]):0.2442791720[100],((OsMEK4:0.1252993562,BdMEK4:0.0975068577):0.0428238380[99],(OsMEK5:0.0303989454,BdMEK5:0.0455178772):0.0886905508[100]):0.2274384872[100]):0.2084968380[99],(AmtrMEK4:0.0901283743,AmtrMEK5:0.0906396919):0.8391735082[100]):0.2145670022[92],((PtMEK4:0.1496079381,(PaMEK4a:0.2323002925,PaMEK4b:0.4920940698):0.1692023632[100]):0.1776970985[100],PaMEK7:0.4108191784):0.4781848573[100]):0.1558910895[89],((((((AtMEK7:0.2757482399,AtMEK9:0.0789427450):0.0705541628[100],AtMEK8:0.8080435057):0.3392829934[100],VvMEK9:0.3926154804):0.1055735902[99],(AhMEK9:0.1767502370,BvMEK9:0.0926625638):0.3647181333[100]):0.0897348458[97],AmtrMEK9:0.5201381325):0.0873258221[92],(((((OsMEK7:0.2516837470,(BdMEK7a:0.1573189683,BdMEK7b:0.3145534097):0.1595098612[100]):0.1341259848[95],(BdMEK9a:0.0854662932,BdMEK9b:0.0639811349):0.1409256010[99]):0.1337719848[71],OsMEK8:1.1045313765):0.2868154325[100],(OsMEK9:0.0580429825,BdMEK9c:0.1105729581):0.5501865741[100]):0.2373328220[98],((AtMEK10:0.7915252379,OsMEK10:1.0079456848):0.3084724006[100],(IeMEK10a:2.5539673544,(IeMEK10b:1.1045690406,IeMEK10c:1.1707813362):1.6176187012[100]):1.5841707494[98]):0.1815358546[78]):0.2738950762[76]):0.1405851733[83]):0.2199955849[89],(((AmtrMEK7:0.3844873208,PaMEK9:0.2044073930):0.1233350114[98],((((SfMEK7a:0.0642333173,(SfMEK7b:0.0572713815,SfMEK9:0.1370360766):0.0266803477[96]):0.1213776922[100],(PpMEK7a:0.0663234897,PpMEK7b:0.0455225798):0.1959854072[100]):0.1946321596[100],MpMEK9:0.4027174273):0.0607189572[75],SmMEK9:0.4600640117):0.0774336933[81]):0.1139190332[84],(((AfMEK7a:0.2562484781,ScMEK7:0.1501922753):0.0782332075[100],AfMEK9:0.3529062917):0.1141510435[100],AfMEK7b:0.6115255078):0.1830194241[100]):0.0934656617[87]):0.5717705486[91]):0.0602607599[43],(CrMEK6:1.0908417403,OtMEK2:1.5932471415):0.3011136183[91]):0.2855706401[99]):0.1446528351[69]):0.0588761168[74]):0.0400162999[75],(((((AtMEK6:0.1383874922,(AhMEK6:0.0889727058,BvMEK6:0.0425726942):0.0813788291[100]):0.0648873525[100],VvMEK6:0.0656334424):0.0939659396[100],(OsMEK6:0.0473919318,BdMEK6:0.0456239982):0.2166555059[100]):0.0458284888[93],AmtrMEK6:0.1215109847):0.1471867959[100],(PtMEK6b:0.1578619581,PaMEK6a:0.7074277328):0.2857371103[100]):0.0976905218[99]):0.0427555433[80]):0.2443460591[100]):0.1026392172[100],(OsMEK2:0.0909201403,BdMEK2:0.0828372665):0.2098511236[100]):0.0981575729[100]):0.1084664035[99])OROOT;
